# Supplementary material for: Allosteric activation of cell wall synthesis during bacterial growth
Source: Nat Commun. 2023 Jun 10;14:3439. doi: 10.1038/s41467-023-39037-9 (PMC10257715; doi:10.1038/s41467-023-39037-9)
Supplement: Supplementary file 4 — Source Data [file 41467_2023_39037_MOESM4_ESM.zip]

Archive with 14 entries (14 files):
- SI-Figure8.xlsx
- __MACOSX/._SI-Figure8.xlsx
- Figure1.xlsx
- __MACOSX/._Figure1.xlsx
- Figure3.xlsx
- __MACOSX/._Figure3.xlsx
- Figure4.xlsx
- __MACOSX/._Figure4.xlsx
- Figure5.xlsx
- __MACOSX/._Figure5.xlsx
- Figure6.xlsx
- __MACOSX/._Figure6.xlsx
- SI-Figure5.xlsx
- __MACOSX/._SI-Figure5.xlsx
