# Supplementary material for: Allosteric activation of cell wall synthesis during bacterial growth
Source: Nat Commun. 2023 Jun 10;14:3439. doi: 10.1038/s41467-023-39037-9 (PMC10257715; doi:10.1038/s41467-023-39037-9)
Supplement: Supplementary file 4 — Source Data [file 41467_2023_39037_MOESM4_ESM.zip › SI-Figure8.xlsx]

## Sheet: SI-Figure 8B
SI-Figure 8B
smFRET trajectories (time vs FRET efficiency) of EcWT RodA-PBP2 and dynamic mutants	WT	Time (s)	T52A	L61R	T52R-S54A-N55E
	Copied from Figure 3B	0.15	0.643674	0.577365	0.127884
		0.3	0.695521	0.783045	0.209325
		0.45	0.727238	0.618775	0.150891
		0.6	0.721893	0.694406	0.21005
		0.75	0.764491	0.642703	0.154781
		0.9	0.725952	0.76696	0.125382
		1.05	0.714256	0.53781	0.169836
		1.2	0.733341	0.383362	0.173626
		1.35	0.702559	0.488135	0.119669
		1.5	0.767367	0.761271	0.197597
		1.65	0.506619	0.719553	0.208219
		1.8	0.599608	0.45232	0.0714318
		1.95	0.636351	0.581856	0.166015
		2.1	0.684861	0.768456	0.159471
		2.25	0.64424	0.521433	0.161964
		2.4	0.735958	0.778619	0.077686
		2.55	0.663582	0.689592	0.0979935
		2.7	0.736788	0.670877	0.120931
		2.85	0.604322	0.533732	0.177492
		3	0.286101	0.723022	0.151754
		3.15	0.457762	0.701003	0.13745
		3.3	0.455835	0.572998	0.232325
		3.45	0.44814	0.694634	0.41331
		3.6	0.701894	0.628997	0.385002
		3.75	0.753771	0.608414	0.373151
		3.9	0.532118	0.719374	0.365215
		4.05	0.472307	0.607954	0.418382
		4.2	0.784156	0.729387	0.433836
		4.35	0.56152	0.338165	0.3507
		4.5	0.596984	0.402565	0.394043
		4.65	0.824164	0.416128	0.459891
		4.8	0.557783	0.320434	0.385977
		4.95	0.616983	0.575968	0.414278
		5.1	0.913534	0.693372	0.393128
		5.25	0.728104	0.709321	0.409173
		5.4	0.780826	0.805852	0.332738
		5.55	0.752519	0.796079	0.381069
		5.7	0.656034	0.688809	0.416586
		5.85	0.681853	0.704366	0.386584
		6	0.723279	0.777689	0.376495
		6.15	0.779581	0.740452	0.395573
		6.3	0.658443	0.521505	0.337164
		6.45	0.73586	0.447565	0.393469
		6.6	0.732815	0.380015	0.0822676
		6.75	0.696735	0.518831	0.190398
		6.9	0.773517	0.673072	0.0966334
		7.05	0.68651	0.766319	0.21828
		7.2	0.758321	0.736441	0.181838
		7.35	0.748523	0.728766	0.122203
		7.5	0.44367	0.370699	0.12783
		7.65	0.395623	0.719983	0.148401
		7.8	0.813998	0.703368	0.124393
		7.95	0.61223	0.693332	0.111394
		8.1	0.59371	0.583867	0.186597
		8.25	0.913166	0.702018	0.134657
		8.4	0.673653	0.688839	0.111886
		8.55	0.680458	0.734433	0.12709
		8.7	0.748414	0.666781	0.0709708
		8.85	0.813418	0.485339	0.108899
		9	0.623733	0.607019	0.137239
		9.15	0.708038	0.795843	0.106908
		9.3	0.645419	0.791595	0.121108
		9.45	0.752224	0.824112	0.107816
		9.6	0.731458	0.774327	0.121866
		9.75	0.758516	0.742601	0.0514353
		9.9	0.731983	0.368471	0.137766
		10.05	0.738457	0.513442	0.0759212
		10.2	0.708035	0.426178	0.0872733
		10.35	0.763366	0.502142	0.0307392
		10.5	0.558176	0.709502	0.177352
		10.65	0.383876	0.704927	0.175842
		10.8	0.497209	0.759406	0.109615
		10.95	0.591887	0.644904	0.10408
		11.1	0.382139	0.626814	0.0532125
		11.25	0.57845	0.730574	0.0579432
		11.4	0.515518	0.690269	0.0872029
		11.55	0.684616	0.78122	0.132994
		11.7	0.501549	0.725067	0.115604
		11.85	0.629036	0.71017	0.159611
		12	0.475293	0.390692	0.188234
		12.15	0.50617	0.368984	0.10793
		12.3	0.465797	0.721893	0.121196
		12.45	0.50383	0.729626	0.0645642
		12.6	0.627122	0.580596	0.144019
		12.75	0.28803	0.589617	0.126136
		12.9	0.46427	0.752468	0.169036
		13.05	0.427358	0.621351	0.0796138
		13.2	0.494081	0.453309	0.142372
		13.35	0.400879	0.585581	0.118465
		13.5	0.614223	0.719353	0.0401013
		13.65	0.76803	0.655699	0.10626
		13.8	0.799443	0.649578	0.0495362
		13.95	0.701024	0.681297	0.15144
		14.1	0.736221	0.718958	0.0678332
		14.25	0.696944	0.776797	0.163407
		14.4	0.61804	0.498383	0.197601
		14.55	0.562372	0.455563	0.13942
		14.7	0.68943	0.571171	0.106192
		14.85	0.64203	0.415315	0.0297693
		15	0.744048	0.393097	0.145698
		15.15	0.68376	0.21082	0.144197
		15.3	0.772319	0.363763	0.084033
		15.45	0.790179	0.364314	0.12257
		15.6	0.676875	0.4709	0.123642
		15.75	0.526458	0.456779	0.140357
		15.9	0.829866	0.702709	0.148089
		16.05	0.743691	0.664619	0.101499
		16.2	0.587145	0.697624	0.133403
		16.35	0.646859	0.750074	0.170873
		16.5	0.656083	0.390329	0.148536
		16.65	0.715529	0.525757	0.109121
		16.8	0.473067	0.576783	0.118913
		16.95	0.747382	0.374183	0.136629
		17.1	0.691228	0.320878	0.184115
		17.25	0.754354	0.452217	0.142391
		17.4	0.720675	0.374862	0.113738
		17.55	0.685761	0.446389	0.110329
		17.7	0.776062	0.354822	0.144572
		17.85	0.693914	0.453243	0.25107
		18	0.723875	0.626655	0.0472904
		18.15	0.595838	0.740694	0.154322
		18.3	0.64978	0.839371	0.096898
		18.45	0.670055	0.587007	0.108712
		18.6	0.718512	0.605076	0.172788
		18.75	0.681065	0.539554	0.116016
		18.9	0.780851	0.525506	0.12798
		19.05	0.73366	0.655218	0.146031
		19.2	0.705897	0.69413	0.182793
		19.35	0.761352	0.75837	0.16382
		19.5	0.383578	0.499584	0.100549
		19.65	0.485804	0.390251	0.213966
		19.8	0.527996	0.616783	0.116286
		19.95	0.356557	0.678953	0.192612
		20.1	0.612803	0.608938	0.115932
		20.25	0.445416	0.669215	0.103976
		20.4	0.783702	0.676194	0.187841
		20.55	0.762868	0.794379	0.0621111
		20.7	0.448925	0.73553	0.083351
		20.85	0.72663	0.649485	0.0999009
		21	0.470613	0.630618	0.0553787
		21.15	0.464226	0.471458	0.164623
		21.3	0.717729	0.463496	0.16154
		21.45	0.750712	0.548462	0.0912801
		21.6	0.444704	0.445431	0.110095
		21.75	0.479168	0.774984	0.0953913
		21.9	0.695814	0.694069	0.103258
		22.05	0.739746	0.593183	0.0777647
		22.2	0.71119	0.840564	0.168646
		22.35	0.74654	0.711074	0.151796
		22.5	0.738719	0.849873	0.188327
		22.65	0.712595	0.59908	0.111848
		22.8	0.636427	0.497755	0.109842
		22.95	0.706003	0.553958	0.128932
		23.1	0.772186	0.752361	0.188405
		23.25	0.725195	0.735914	0.176507
		23.4	0.727652	0.656677	0.140511
		23.55	0.764173	0.534056	0.160223
		23.7	0.71498	0.806352	0.138731
		23.85	0.707038	0.63131	0.152573
		24	0.431962	0.766041	0.152267
		24.15	0.64755	0.444266	0.0914555
		24.3	0.73341	0.602923	0.0426852
		24.45	0.662361	0.731385	0.125274
		24.6	0.680778	0.420638	0.113239
		24.75	0.731597	0.478257	0.0602416
		24.9	0.796707	0.40488	0.182338
		25.05	0.731927	0.390817	0.168115
		25.2	0.681396	0.762733	0.129272
		25.35	0.65348	0.629744	0.0624512
		25.5	0.730092	0.606574	0.12442
		25.65	0.587199	0.628195	0.166834
		25.8	0.623484	0.622314	0.153013
		25.95	0.688901	0.654603	0.230262
		26.1	0.796201	0.467248	0.21189
		26.25	0.778259	0.503839	0.215052
		26.4	0.5856	0.759839	0.181002
		26.55	0.72868	0.636532	0.178941
		26.7	0.497835	0.772283	0.188808
		26.85	0.695886	0.663772	0.199069
		27	0.762952	0.618151	0.108304
		27.15	0.78866	0.579542	0.165167
		27.3	0.529672	0.710381	0.215767
		27.45	0.708083	0.698406	0.111693
		27.6	0.574192	0.44647	0.15692
		27.75	0.730771	0.588883	0.187058
		27.9	0.597742	0.60505	0.141394
		28.05	0.745875	0.520043	0.21992
		28.2	0.788803	0.379347	0.212976
		28.35	0.762092	0.379742	0.128203
		28.5	0.705537	0.532319	0.171852
		28.65	0.650942	0.705062	0.0992795
		28.8	0.474758	0.694043	0.180315
		28.95	0.475749	0.613452	0.127109
		29.1	0.400977	0.779416	0.156036
		29.25	0.54089	0.68143	0.122836
		29.4	0.491966	0.674485	0.103664
		29.55	0.56879	0.658712	0.106879
		29.7	0.601055	0.700052	0.196128
		29.85	0.589572	0.635581	0.161735
		30	0.654907	0.702992	0.0720377
		30.15	0.723441	0.668676	0.0868308
		30.3	0.706126	0.632634	0.148096
		30.45	0.796878	0.75172	0.110786
		30.6	0.757282	0.617152	0.0968188
		30.75	0.63434	0.600141	0.0885161
		30.9	0.874147	0.664383	0.150148
		31.05	0.629678	0.713248	0.0780329
		31.2	0.565881	0.711259	0.17313
		31.35	0.470653	0.515266	0.146888
		31.5	0.450277	0.608873	0.149643
		31.65	0.566638	0.646956	0.175683
		31.8	0.726931	0.693365	0.13059
		31.95	0.780574	0.682559	0.181152
		32.1	0.69837	0.700744	0.117357
		32.25	0.662252	0.684108	0.245122
		32.4	0.617095	0.667942	0.158115
		32.55	0.789864	0.81699	0.197343
		32.7	0.726224	0.701515	0.151209
		32.85	0.782055	0.804784	0.157249
		33	0.676751	0.618831	0.202731
		33.15	0.644433	0.668142	0.199329
		33.3	0.730216	0.585528	0.158345
		33.45	0.708625	0.599682	0.166064
		33.6	0.768571	0.754807	0.110868
		33.75	0.517369	0.677947	0.197516
		33.9	0.376589	0.663526	0.138344
		34.05	0.422325	0.610244	0.262533
		34.2	0.452043	0.502063	0.377947
		34.35	0.691997	0.736877	0.302817
		34.5	0.575918	0.669384	0.346687
		34.65	0.556142	0.796733	0.347886
		34.8	0.476317	0.686068	0.401323
		34.95	0.494986	0.618172	0.35799
		35.1	0.702276	0.658353	0.412775
		35.25	0.699188	0.611493	0.342883
		35.4	0.765773	0.469216	0.309814
		35.55	0.774078	0.489082	0.416057
		35.7	0.791118	0.488954	0.402681
		35.85	0.839485	0.753621	0.321726
		36	0.724352	0.726588	0.399041
		36.15	0.711114	0.609166	0.394265
		36.3	0.793257	0.637549	0.348738
		36.45	0.578825	0.645314	0.418844
		36.6	0.675691	0.699239	0.287545
		36.75		0.784183	0.128554
		36.9		0.697805	0.368318
		37.05		0.676348	0.453236
		37.2		0.724469	0.432815
		37.35		0.575818	0.422302
		37.5		0.674289	0.355879
		37.65		0.577727	0.357544
		37.8		0.698513	0.354728
		37.95		0.745273	0.425228
		38.1		0.707006	0.383243
		38.25		0.573956	0.334349
		38.4		0.735021	0.443138
		38.55		0.722225	0.381511
		38.7		0.729848	0.388338
		38.85		0.653801	0.105372
		39		0.739726	0.14367
		39.15		0.716762	0.0831997
		39.3		0.735857	0.0932973
		39.45		0.402846	0.0512889
		39.6		0.660035	0.0672596
		39.75		0.651973	0.0643051
		39.9		0.400601	0.107539
		40.05		0.616977	0.125679
		40.2		0.721291	0.0708002
		40.35		0.688489	0.0891993
		40.5		0.658473	0.0481514
		40.65		0.769217	0.098158
		40.8		0.757225	0.100112
		40.95		0.742924	0.00691942
		41.1		0.722596	0.107763
		41.25		0.329155	0.00335251
		41.4		0.802357	0.0549145
		41.55		0.635891	0.0221301
		41.7		0.579573	0.0511796
		41.85		0.664274	0.0526826
		42		0.671276	0.0537354
		42.15		0.722645	0.0823772
		42.3		0.611455	0.0297821
		42.45		0.761618	0.0714118
		42.6		0.773228	0.0466149
		42.75		0.748082	0.0688941
		42.9		0.680428	0.0764879
		43.05		0.667668	0.0536314
		43.2		0.759485	0.061151
		43.35		0.684284	0.0261423
		43.5		0.720314	0.114496
		43.65		0.702439	0.17603
		43.8		0.717096	0.0703445
		43.95		0.780783	0.101137
		44.1		0.790431	0.0508969
		44.25		0.591114	0.0688888
		44.4		0.620099	0.0826058
		44.55		0.685069	0.0602496
		44.7		0.677126	0.090668
		44.85		0.658222	0.105218
		45		0.745749	0.0921029
		45.15		0.711861	0.0570168
		45.3		0.650762	0.0986309
		45.45		0.75419	0.0611653
		45.6		0.673551	0.0894424
		45.75		0.736661	0.0772526
		45.9		0.737051	0.0875379
		46.05		0.715507	0.00196654
		46.2		0.726115	0.014522
		46.35		0.666729	0.0773077
		46.5		0.576823	0.0098732
		46.65		0.684201	-0.000246832
		46.8		0.743344	0.0499715
		46.95		0.696326	0.100655
		47.1		0.574239	0.0488519
		47.25		0.67101	-0.0306872
		47.4		0.589166	0.0227044
		47.55		0.796398	0.0183624
		47.7		0.773827	0.0983992
		47.85		0.44753	0.0843221
		48		0.460713	0.142999
		48.15		0.509043	0.0439492
		48.3		0.704276	-0.000883848
		48.45		0.672741	0.0311669
		48.6		0.601341	0.0742068
		48.75		0.748193	0.0421008
		48.9		0.760565	0.0676089
		49.05		0.662747	0.0540169
		49.2		0.701959	0.0419452
		49.35		0.60997	0.0548442
		49.5		0.682095	0.0574552
		49.65		0.655078	0.0610262
		49.8		0.64224
		49.95		0.854243
		50.1		0.571403
		50.25		0.638822
		50.4		0.638783
		50.55		0.670611
		50.7		0.683581
		50.85		0.623256
		51		0.779505

## Sheet: SI-Figure 8C
SI-Figure 8C
Transition density plots for EcWT RodA-PBP2 and dynamic mutants	WT	T52A (start state)	T52A (end state)	L61R (start state)	L61R (end state)	T52R-S54A-N55E (start state)	T52R-S54A-N55E (end state)
	Copied from Figure 3C	0.600945	0.803898	0.446943	0.786298	0.144703	0.388826
		0.642772	0.480513	0.666249	0.322073	0.450026	0.146819
		0.42449	0.704415	0.384132	0.636755	0.0972105	0.408089
		0.761748	0.590606	0.69616	0.425144	0.55851	0.0501269
		0.624415	0.739293	0.461051	0.708782	0.284272	0.633498
		0.781192	0.545438	0.648002	0.45907	0.258772	0.479919
		0.227199	0.691058	0.497858	0.741258	0.358815	0.146906
		0.727528	0.446412	0.719104	0.420516	0.20245	0.523225
		0.796475	0.596046	0.751474	0.376853	0.470322	0.0919478
		0.638674	0.674772	0.419839	0.781919	0.229496	0.447327
		0.738237	0.398816	0.710637	0.542695	0.441568	0.146819
		0.510194	0.742871	0.445579	0.666765	0.212262	0.580642
		0.736105	0.407056	0.696465	0.365846	0.562772	0.400807
		0.785952	0.581624	0.283884	0.604509	0.316888	0.650487
		0.483126	0.848616	0.602319	0.472853	0.631322	-0.0387626
		0.774814	0.627866	0.490728	0.766462	-0.00287917	0.247853
		0.582418	0.700915	0.611572	0.461335	0.21352	0.0222121
		0.714373	0.416633	0.500899	0.873683	0.110371	0.21146
		0.544285	0.672538	0.685155	0.542275	0.235464	0.152594
		0.755303	0.480004	0.294165	0.583728	0.12113	0.345856
		0.622569	0.697254	0.622462	0.348271	0.318937	0.155052
		0.747293	0.495363	0.412615	0.730637	0.101583	0.376265
		0.454195	0.665966	0.486588	0.6865	0.259924	0.0830014
		0.724439	0.605561	0.724175	0.326744	0.133674	0.344208
		0.533071	0.744137	0.4571	0.777721	0.200122	0.0550278
		0.894892	0.453778	0.696687	0.509723	0.184687	0.358447
		0.811698	0.585308	0.42575	0.580886	0.380103	0.105168
		0.55237	0.852647	0.691599	0.485715	0.245906	0.549887
		0.74635	0.616885	0.511926	0.594039	0.345147	0.171204
		0.551213	0.721973	0.718862	0.469744	0.164723	0.540016
		0.666494	0.508244	0.516049	0.730339	0.372943	0.134116
		0.636937	0.6841	0.666808	0.49166	0.117914	0.551955
		0.841358	0.584503	0.412521	0.559437	0.537907	0.173888
		0.541281	0.727113	0.593259	0.428512	0.190817	0.41604
		0.722854	0.504092	0.463249	0.488716	0.340186	0.225042
		0.532276	0.668463	0.517342	0.400638	0.228646	0.374942
		0.656863	0.409774	0.330053	0.531929	0.47112	0.16338
		0.724587	0.156806	0.599624	0.408836	0.238265	0.337699
		0.362797	0.795389	0.43724	0.595926	0.401018	0.0931373
		0.742516	0.530983	0.584147	0.401251	0.212093	0.43867
		0.503805	0.713492	0.43055	0.627306	0.53074	0.302391
		0.810473	0.497935	0.627645	0.400137	0.259166	0.458079
		0.480026	0.762702	0.412788	0.57188	0.329034	0.207391
		0.997939	1.20786	0.61097	0.384485	0.257909	0.628927
		1.10822	0.952601	0.316609	0.574107	0.431842	0.284445
		0.898104	0.743566	0.589859	0.425574	0.307745	0.537921
		0.776548	0.94448	0.44664	0.692612	0.332249	0.595364
		0.967576	0.739957	0.487258	0.324103	0.633343	0.20702
		0.660967	0.900131	0.352581	0.483615	0.214114	0.675477
		0.925608	0.646047	0.526436	0.402113	0.597217	0.325885
		0.620926	0.912221	0.42133	0.546766	0.289297	0.551558
		0.819959	0.693884	0.59396	0.417961	0.421097	0.295471
		0.649979	0.873877	0.594875	0.418799	0.169617	0.658005
		0.881784	0.796588	0.584559	0.434615	0.565964	0.256553
		0.753604	0.868912	0.412787	0.586869	0.546998	0.622941
		0.956428	0.639365	0.529902	0.291728	0.712933	0.575408
		0.525446	0.863779	0.500845	0.322153	0.479542	0.740586
		0.815049	0.740856	0.431454	0.566589	0.739397	0.581852
		0.840037	0.769255	0.70489	0.363467	0.558701	0.629858
		0.982244	0.649753	0.505741	0.371911	0.726359	0.606279
		0.675238	0.865219	0.378734	0.732817	0.498744	0.783111
		0.826351	0.388696	0.339408	0.532042	0.78076	0.561774
		0.612655	0.785609	0.6926	0.33046	0.569625	0.714216
		0.711039	0.405927	0.678479	0.442041	0.730087	0.429331
		0.329508	0.831749	0.405389	0.589386	0.609938	0.630467
		0.711971	0.386963	0.617884	0.280398	0.660889	0.528968
		0.851676	0.639027	0.541025	0.436756	0.608804	0.828391
		0.450349	0.714386	0.423219	0.535976	0.698026	0.513538
		0.793202	0.488499	0.650421	0.40851	0.697493	0.469886
		0.356884	0.789119	0.451974	0.54436	0.525321	0.807745
		0.711476	0.436557	0.52539	0.329234	0.737772	0.501501
		0.633396	0.769824	0.4609	0.608607	0.4176	0.770795
		0.738138	0.403539	0.630254	0.423041	0.723462	0.461561
		0.617972	0.700087	0.365141	0.587125	0.574436	0.677777
		0.72216	0.486661	0.46612	0.547753	0.730078	0.435621
		0.616089	0.700109	0.519075	0.433435	0.433984	0.629818
		0.740007	0.492821	0.394549	0.637817	0.691954	0.387813
		0.530588	0.814043	0.600424	0.472328	0.569135	0.665542
		0.829591	0.562733	0.430383	0.494192	0.6857	0.612455
		0.503933	0.817392	0.571073	0.438425	0.575551	0.715074
		0.768713	0.603072	0.43013	0.692022	0.641908	0.481478
		0.626585	0.877586	0.650271	0.319541	0.520778	0.775083
		0.853687	0.571061	0.701427	0.344813	0.744476	0.57498
		0.326952	0.723772	0.464206	0.60856	0.478082	0.659918
		0.741615	0.614986	0.521507	0.429696	0.702113	0.367769
		0.663292	0.693394	0.56454	0.469589	0.572103	0.687794
		0.693042	0.500351	0.43102	0.60789	0.710226	0.605919
		0.375976	0.783716	0.567043	0.404283	0.554931	0.636349
		0.704375	0.563596	0.701037	0.36188	0.76561	0.414665
		0.47161	0.775408	0.396208	0.575255	0.473994	0.747821
		0.753941	0.544213	0.524592	0.366371	0.716341	0.512823
		0.510533	0.68667	0.420857	0.660928	0.58954	0.67874
		0.69956	0.382051	0.483731	0.353269	0.706813	0.441714
		0.540976	0.715092	0.529562	0.389334	0.60946	0.649873
		0.631673	0.268782	0.495566	0.40793	0.71817	0.466012
		0.567552	0.7022	0.408363	0.606557	0.571497	0.660013
		0.637308	0.39182	0.531754	0.361045	0.764832	0.405325
		0.490687	0.699613	0.606586	0.429419	0.548999	0.724622
		0.726606	0.575199	0.389484	0.545036	0.738242	0.583477
		0.530051	0.721942	0.525587	0.357067	0.58692	0.735129
		0.636714	0.483559	0.397973	0.653971	0.663024	0.535074
		0.591966	0.723285	0.571888	0.41112	0.675373	0.540419
		0.734856	0.261476	0.453244	0.588931	0.691326	0.548478
		0.4435	0.69593	0.564852	0.448687	0.658822	0.553425
		0.631025	0.418655	0.436307	0.567248	0.635054	0.536265
		0.511899	0.873151	0.608443	0.393825	0.724944	0.551523
		0.687599	0.26219	0.265741	0.657287	0.631015	0.527863
		0.453604	0.80349	0.573002	0.459432	0.654085	0.498597
		0.852172	0.29275	0.447902	0.540206	0.679562	0.56371
		0.736365	0.90326	0.625606	0.304732	0.614504	0.70031
		0.88593	0.672906	0.574265	0.297295	0.673876	0.514326
		0.543465	0.772505	0.369555	0.540974	0.762928	0.492008
		0.812714	0.640361	0.51729	0.304513	0.643147	0.513823
		0.510709	0.806638	0.68494	0.408103	0.662329	0.569737
		0.820459	0.514862	0.400317	0.642828	0.528482	0.715763
		0.548411	0.739288	0.620953	0.252456	0.717317	0.580024
		0.680113	0.634327	0.455677	0.667531	0.531335	0.699998
		0.575153	0.773956	0.672536	0.403535	0.717105	0.529913
		0.81989	0.692343	0.476415	0.643327	0.535062	0.740954
		0.647355	0.768097	0.717059	0.537245	0.832763	0.582345
		0.803544	0.58778	0.374543	0.666947	0.545345	0.808485
		0.383315	0.805646	0.741063	0.364019	0.75427	0.470403
		0.842233	0.673773	0.365557	0.565639	0.765892	0.483799
		0.566677	0.772542	0.705599	0.439912	0.609741	0.755263
		0.738901	0.582085	0.455008	0.737165	0.578624	0.652511
		0.554759	0.792587	0.575242	0.365761	0.716602	0.474924
		0.749819	0.409767	0.549921	0.609183	0.731777	0.609038
		0.445824	0.649374	0.687238	0.342122	0.372165	0.659882
		0.776175	0.571038	0.453335	0.704326	0.671686	0.509538
		0.487431	0.712329	0.824343	0.545269	0.701111	0.511844
		0.737451	0.522635	0.352596	0.674492	0.68612	0.556771
		0.593582	0.745914	0.613767	0.463556	0.581747	0.748433
		0.62185	0.342694	0.640999	0.428174	0.650321	0.03652
		0.360413	0.671549	0.475202	0.679653	-0.0960684	0.735629
		0.777201	0.506615	0.711037	0.540388	0.715897	0.131878
		0.489603	0.623851	0.4419	0.58556	0.0612034	0.271973
		0.641194	0.497173	0.633217	0.449798	0.471439	0.158274
		0.413895	0.596507	0.547413	0.69631	0.194428	0.376151
		0.571116	0.475326	0.672911	0.481481	0.318202	0.147385
		0.441268	0.583494	0.517123	0.648241	0.41346	0.276179
		0.712451	0.423337	0.637947	0.478371	0.139011	0.367875
		0.459441	0.658343	0.6572	0.380643	0.441408	0.11252
		0.580827	0.4922	0.477213	0.658582	0.155402	0.357306
		0.458889	0.590585	0.642315	0.473182	0.330458	0.20454
		0.608805	0.545149	0.788956	0.424251	0.286626	0.371692
		0.389916	0.577801	0.40983	0.815764	0.352826	0.225509
		0.615065	0.54158	0.714438	0.467623	0.118947	0.297126
		0.489612	0.632058	0.533757	0.662098	0.422673	0.264446
		0.687935	0.484236	0.802668	0.488185	0.247295	0.433822
		0.416218	0.686576	0.530699	0.734339	0.301886	0.492344
		0.738897	0.476391	0.661979	0.435534	0.476437	-0.0331369
		0.532546	0.651488	0.635619	0.315063	0.210293	0.53337
		0.611069	0.498614	0.479466	0.627781	0.436984	0.149499
		0.561211	0.668852	0.686868	0.395319	0.0737787	0.253457
		0.641061	0.499324	0.828697	0.462658	0.331403	-0.0341812
		0.407805	0.620367	0.689448	0.872259	0.0645764	0.537962
		0.676638	0.384988	0.942321	0.472791	0.498924	0.25165
		0.7627	0.5637	0.483963	1.00698	0.573358	0.260547
		0.532808	0.738773	0.920539	0.546289	0.157581	0.421895
		0.614119	0.533116	0.552744	0.931473	0.493814	0.290723
		0.477748	0.612643	0.923133	0.404547	0.166458	0.431794
		0.648815	0.523454	0.487091	0.907502	0.490409	0.190254
		0.548307	0.774393	0.902306	0.762428	0.512963	0.29514
		0.589209	0.515597	0.650571	1.02391	0.153076	0.432734
		0.386317	0.572731	0.804238	0.586844	0.371175	0.0844732
		0.600174	0.512191	0.770615	0.920991	0.297962	0.340738
		0.4555	0.687481	0.823879	0.76964	0.551555	0.17727
		0.804393	0.517391	0.394114	0.722105	0.198762	0.358423
		0.43914	0.675877	0.701921	0.442873	0.363528	0.227682
		0.607213	0.408607	0.312067	0.758359	0.330728	0.508211
		0.517483	0.798887	0.686248	0.42519	0.600543	0.27812
		0.726889	0.547652	0.491704	0.801854	0.215819	0.404929
		0.50493	0.707971	0.606928	0.535039	0.28708	0.189542
		0.571556	0.494646	0.710302	0.526014	0.135912	0.445546
		0.428649	0.756422	0.433467	0.677161	0.44211	0.150179
		0.580522	0.452141	0.696349	0.514073	0.127977	0.281591
		0.509361	0.574375	0.542256	0.76655	0.286683	0.207525
		0.628249	0.502428	0.797405	0.524004	0.229445	0.37861
		0.542296	0.627975	0.835629	0.460614	0.460168	0.178133
		0.735902	0.471427	0.417724	0.752714	0.315843	0.447653
		0.469697	0.624831	0.727758	0.519294	0.494714	0.193543
		0.626356	0.55571	0.581551	0.666699	0.224141	0.379772
		0.319569	0.576794	0.632515	0.514778	0.373346	0.3371
		0.619181	0.539226	0.707568	0.474161	0.255228	0.396088
		0.523593	0.687942	0.581635	0.787757	0.413983	0.123283
		0.736953	0.47586	0.742866	0.360592	0.28293	0.530428
		0.541216	0.595448	0.719522	0.481353	0.74396	0.232375
		0.648743	0.527473	0.615264	0.454005	0.335191	0.406027
		0.439048	0.687489	0.72686	0.487364	0.490722	0.231928
		0.613083	0.484398	0.368953	0.666511	0.20385	0.555451
		0.549421	0.593447	0.650705	0.440208	0.506113	0.301717
		0.641956	0.519902	0.40048	0.751357	0.19681	0.360222
		0.508821	0.687751	0.781983	0.392322	0.40175	0.254815
		0.612456	0.556363	0.551893	0.679334	0.276397	0.544474
		0.538135	0.750587	0.736786	0.439467	0.441535	0.270127
		0.593116	0.442251	0.782404	0.301103	0.362439	0.4064
		0.455352	0.615002	0.620456	0.368127	0.487961	0.342535
		0.690557	0.422468	0.592365	0.610691	0.34002	0.405299
		0.691894	0.536742	0.691439	0.42185	0.392837	0.330506
		0.543717	0.682211	0.634714	0.435268	0.368735	0.45775
		0.572957	0.44576	0.552109	0.797818	0.390495	0.351385
		0.542358	0.650166	0.774922	0.460284	0.269938	0.569779
		0.665548	0.523037	0.3841	0.774478	0.587156	0.100727
		0.538222	0.734222	0.61131	0.528123	0.104327	0.414522
		0.796102	0.496342	0.508184	0.777842	0.427326	0.168904
		0.403371	0.585554	0.707151	0.548162	0.0507711	0.436482
		0.65704	0.44219	0.703811	0.638981	0.462762	0.208775
		0.521683	0.680372	0.634566	0.649595	0.237107	0.290583
		0.76739	0.337911	0.744965	0.577481	0.452489	0.0685733
		0.340333	0.68736	0.60544	0.701952	0.17687	0.31585
		0.706494	0.505917	0.748365	0.440642	0.315603	0.0513845
		0.506047	0.777438	0.634016	0.738086	0.258306	0.516999
		0.750818	0.511114	0.746693	0.600507	0.365327	0.195538
		0.24994	0.764758	0.555466	0.709963	0.1907	0.425183
		0.652555	0.430213	0.657938	0.520024	0.328688	0.120406
		0.564523	0.395537	0.554141	0.754207	0.200954	0.282221
		0.490994	0.665741	0.739622	0.550947	0.386161	0.185532
		0.755477	0.439266	0.482566	0.673266	0.257698	0.300266
		0.384061	0.79534	0.755317	0.467349	0.318066	0.167676
		0.664242	0.398876	0.522154	0.761078	0.209166	0.378088
		0.55034	0.778002	0.833915	0.487044	0.271546	0.255087
		0.357888	0.669786	0.609199	0.748916	0.236736	0.505373
		0.652902	0.43102	0.674562	0.468788	0.358615	0.261209
		0.553222	0.7203	0.756288	0.582474	0.184563	0.433774
		0.773429	0.47715	0.585254	0.754487	0.320593	0.177536
		0.77013	0.464507	0.753169	0.453248	0.204089	0.286258
		0.693702	0.485086	0.523709	0.693925	0.395359	0.128626
		0.39867	0.685539	0.691598	0.462135	0.103041	0.357033
		0.701906	0.470537	0.690341	0.552902	0.376311	0.121025
		0.487752	0.702034	0.53423	0.80195	0.162168	0.315596
		0.64517	0.472728	0.664925	0.427179	0.374795	0.120647
		0.412807	0.627866	0.461724	0.662256	0.156099	0.303992
		0.633389	0.371122	0.64564	0.550639	0.28115	0.177096
		0.490633	0.770281	0.569961	0.646443	0.204327	0.312497
		0.68731	0.405991	0.674558	0.5337	0.295324	0.182067
		0.657579	0.479002	0.621324	0.708864	0.13517	0.58266
		0.444337	0.692747	0.659187	0.58393	0.449441	0.214051
		0.581213	0.392029	0.611369	0.695689	0.154117	0.472912
		0.802391	0.388193	0.796728	0.638988	0.515492	0.24716
		0.560352	0.395843	0.617285	0.840089	0.122691	0.37065
		0.500771	0.59998	0.787268	0.477013	0.454333	0.190611
		0.719646	0.454253	0.542606	0.832898	0.223347	0.516298
		0.430998	0.627636	0.6895	0.484608	0.495224	0.362268
		0.651623	0.475242	0.596989	0.754696	0.0910301	0.520878
		0.524745	0.758928	0.712337	0.567926	0.499323	0.171199
		0.775697	0.43089	0.75251	0.546948	0.232325	0.41331
		0.640515	0.411265	0.735898	0.574873	0.393469	0.0822676
		0.742661	0.449616	0.729965	0.573209	0.262533	0.377947
		0.725994	0.394135	0.687997	0.529615	0.287545	0.128554
		0.660912	0.226091	0.605265	0.762979	0.388338	0.105372
		0.443025	0.754578	0.771542	0.543971	0.230663	0.403472
		0.741265	0.447035	0.588224	0.681414	0.46856	0.259416
		0.539976	0.68727	0.785746	0.20552	0.131203	0.382821
		0.640965	0.428739	0.21509	0.773663	0.356825	0.126192
		0.520148	0.820892	0.655713	0.484795	0.179723	0.546023
		0.597448	0.465715	0.762745	0.529966	0.179266	0.436565
		0.725858	0.333949	0.322464	0.705374	0.19401	0.678414
		0.633939	0.332284	0.665134	0.456624	0.108836	0.555143
		0.468712	0.775194	0.229428	0.779303	0.799357	0.260941
		0.722735	0.421557	0.716767	0.336182	0.14133	0.371037
		0.440222	0.682514	0.675068	0.449061	0.334083	0.186489
		0.631476	0.354528	0.602831	0.195938	0.115293	0.435563
		0.362358	0.609727	0.281505	0.705809	0.350475	0.152649
		0.716151	0.291297	0.722453	0.229068	0.259541	0.435351
		0.620019	0.476887	0.521472	0.751982	0.320712	0.119544
		0.443554	0.629389	0.241328	0.765998	0.11999	0.323487
		0.703154	0.337315	0.697794	0.224001	0.323281	0.211426
		0.351325	0.713054	0.187847	0.659243	0.208363	0.3407
		0.709202	0.320253	0.790685	0.326603	0.511616	0.104841
		0.581662	0.364858	0.161748	0.817804	0.451892	0.251283
		0.437212	0.589899	0.775642	0.4683	0.179195	0.548443
		0.925437	0.546338	0.296571	0.650473	0.466386	0.0861758
		0.472281	0.750512	0.784362	0.385845	0.148223	0.365048
		0.721542	0.364652	0.714777	0.389171	0.185814	0.250447
		0.235202	0.81847	0.429316	0.757863	0.236205	0.110284
		0.622218	0.543078	0.703287	0.486582	0.153112	0.244654
		0.485824	0.658085	0.347445	0.764935	0.227196	0.140028
		0.677396	0.45946	0.761302	0.221252	0.220268	0.306437
		0.502666	0.760843	0.686507	0.161261	0.485737	0.0895161
		0.487463	0.659328	0.647868	0.365784	0.186303	0.430518
		0.64462	0.511537	0.598163	0.431858	0.395893	0.0910166
		0.340091	0.634617	0.599982	0.179887	0.174251	0.253301
		0.766117	0.491628	0.403863	0.714342	0.534236	0.0750055
		0.53477	0.609365	0.739456	0.530029	0.132915	0.267356
		0.669453	0.52064	0.793892	0.4604	0.352789	0.12907
		0.457424	0.680349	0.76028	0.518306	0.124689	0.454928
		0.778586	0.246963	0.356346	0.745835	0.294563	0.0642477
		0.340025	0.660476	0.715902	0.493426	0.127542	0.393523
		0.576003	0.188774	0.471037	0.717033	0.496952	0.192981
		0.503878	0.67193	0.771535	0.411896	0.24156	0.34809
		0.609616	0.299227	0.754679	0.625413	0.148618	0.308676
		0.734129	0.455288	0.50411	0.706027	0.130577	0.460575
		0.416292	0.817146	0.691227	0.654875	0.489564	0.2039
		0.768073	0.378671	0.517783	0.770792	0.171899	0.303846
		0.576286	0.674065	0.776958	0.592747	0.336018	0.116456
		0.719131	0.558873	0.602314	0.821857	0.366616	0.210508
		0.481002	0.628133	0.757183	0.634269	0.125222	0.285831
		0.719774	0.56582	0.478025	0.722442	0.360707	0.0488884
		0.554364	0.667453	0.725726	0.484924	0.0469688	0.491009
		0.759148	0.580854	0.855255	0.61504	0.364484	0.073249
		0.591629	0.77271	0.564223	0.820229	0.135628	0.363164
		0.827378	0.602895	0.81651	0.639943	0.405798	0.221819
		0.444605	0.836091	0.584922	0.708953	0.219184	0.368072
		0.751305	0.4572	0.751488	0.616813	0.325749	0.232063
		0.293821	0.60535	0.563926	0.789481	0.277481	0.309696
		0.708376	0.403409	0.529731	0.326506	0.366448	0.125461
		0.495357	0.742835	0.26203	0.55914	0.179434	0.530169
		0.679717	0.451545	0.465671	0.192193	0.347499	0.210947
		0.595482	0.799424	0.207933	0.464987	0.344195	0.434472
		0.827556	0.573957	0.529244	0.299536	0.552138	0.218861
		0.720035	0.863582	0.649491	0.75001	0.226516	0.513634
		0.942719	0.404872	0.861048	0.688825	0.412193	0.133994
		0.719283	0.815753	0.579981	0.797098	0.151819	0.427769
		0.784101	0.500581	0.752235	0.617757	0.395552	0.199578
		0.626431	0.425725	0.473738	0.890698	0.650059	0.184963
		0.455434	0.302294	0.880305	0.464215	0.181903	0.517625
		0.746594	0.881058	0.522515	0.946161	0.390687	0.257769
		0.878582	0.574246	0.488763	0.850064	0.150861	0.349617
		0.419347	1.00976	0.887361	0.717114	0.300575	0.13537
		0.803981	0.703169	0.534268	0.820545	0.345298	0.128303
		0.742131	0.803405	0.996245	0.641249	0.221029	0.357409
		0.892046	0.667629	0.561086	0.837689	0.362051	0.0794543
		0.765622	0.915665	0.872371	0.425204	0.234651	0.510564
		0.961115	0.691969	0.639216	0.804244	0.476198	0.233927
		0.418128	0.591195	0.794924	0.455015	0.218726	0.412906
		0.609327	0.258774	0.55071	0.903205	0.563355	0.103572
		0.435274	0.500629	0.817993	0.688053	0.0937289	0.408317
		0.475432	0.396623	0.536271	0.95066	0.500899	0.118427
		0.265494	0.479563	0.809455	0.496944	0.165968	0.428034
		0.644039	0.42629	0.444379	0.769306	0.182744	0.331306
		0.505519	0.628275	0.6304	0.585884	0.222617	0.084849
		0.580035	0.414439	0.560503	0.677705	0.129973	0.271778
		0.543991	0.348676	0.703527	0.45482	0.316848	0.16317
		0.640813	0.409718	0.583467	0.725575	0.125239	0.270393
		0.414203	0.790518	0.650635	0.49119	0.309045	0.183887
		0.619345	0.379988	0.55835	0.652212	0.219743	0.248342
		0.439862	0.551127	0.705292	0.568506	0.268054	0.20549
		0.588227	0.436611	0.59187	0.594361	0.143395	0.494304
		0.378828	0.599055	0.601867	0.539216	0.419811	0.152426
		0.65096	0.447875	0.511549	0.723604	0.210611	0.486283
		0.487108	0.642568	0.709548	0.497717	0.344224	-0.0446134
		0.637314	0.489652	0.558315	0.660059	0.0928752	0.381241
		0.331597	0.539888	0.594516	0.292886	0.482069	0.359305
		0.635639	0.452299	0.429429	0.77681	0.284163	0.379835
		0.452024	0.634077	0.520745	0.694283	0.388788	0.155186
		0.596503	0.448636	0.761138	0.413882	0.341814	0.433325
		0.357191	0.67537	0.488856	0.749411	0.480187	0.298088
		0.611311	0.420738	0.608004	0.540242	0.347608	0.497484
		0.447997	0.616072	0.498536	0.720431	0.494084	0.161074
		0.574868	0.475851	0.70101	0.461691	0.266361	0.444181
		0.420991	0.592419	0.35056	0.683815	0.445417	0.120435
		0.529568	0.308437	0.623506	0.434585	0.195067	0.368992
		0.326874	0.587046	0.437872	0.665026	0.404794	0.237421
		0.612492	0.443395	0.60293	0.366569	0.240469	0.384952
		0.462097	0.570123	0.398862	0.649933	0.370408	0.188156
		0.646361	0.280474	0.648459	0.524065	0.141813	0.406517
		0.677269	0.391813	0.487673	0.620517	0.402631	0.100632
		0.499891	0.613656	0.617068	0.428206	0.214967	0.404899
		0.59397	0.498776	0.397837	0.639131	0.355363	0.122508
		0.479556	0.631462	0.633291	0.435998	0.138302	0.318899
		0.565736	0.29026	0.69807	0.377354	0.467969	0.290567
		0.398615	0.594202	0.674656	0.381177	0.169374	0.367503
		0.515652	0.500316	0.502308	0.634844	0.364051	0.28619
		0.372231	0.520548	0.729921	0.555215	0.144902	0.434833
		0.583299	0.343905	0.457669	0.682413	0.452114	0.232771
		0.475359	0.60097	0.590284	0.366528	0.268772	0.307866
		0.615946	0.461887	0.41394	0.697524	0.407735	0.192429
		0.419486	0.662654	0.752374	0.433896	0.279383	0.370227
		0.615486	0.195462	0.413152	0.600739	0.317406	0.223111
		0.441572	0.606997	0.584386	0.447429	0.125643	0.342203
		0.522634	0.488295	0.499477	0.628524	0.568934	0.166205
		0.508008	0.533441	0.643905	0.424745	0.185904	0.282338
		0.570774	0.402898	0.503364	0.690477	0.34041	0.0737152
		0.397863	0.52733	0.726988	0.45893	0.184503	0.276335
		0.648477	0.431866	0.731975	0.341123	0.309778	0.13368
		0.452586	0.566881	0.409868	0.663254	0.13722	0.284018
		0.571924	0.399766	0.70594	0.35737	0.287899	0.133758
		0.504031	0.583301	0.553464	0.491916	0.104906	0.415956
		0.610599	0.435662	0.473617	0.570794	0.391379	0.0479667
		0.373984	0.534721	0.609999	0.454021	0.157822	0.240842
		0.560563	0.439957	0.392162	0.650596	0.470274	0.110817
		0.486854	0.617831	0.680518	0.486962	0.232989	0.401335
		0.614488	0.501208	0.296199	0.625849	0.376324	0.231839
		0.367779	0.556337	0.541239	0.357087	0.131546	0.380479
		0.543067	0.434413	0.238496	0.68826	0.251678	0.122908
		0.480831	0.514801	0.681301	0.272309	0.18587	0.252905
		0.720864	0.497131	0.414378	0.714236	0.24906	0.21681
		0.695394	0.607116	0.681483	0.366555	0.144096	0.341586
		0.512792	0.863074	0.434242	0.603332	0.290283	0.151368
		0.765324	0.529376	0.596008	0.448596	0.0821541	0.327272
		0.585127	0.774542	0.469367	0.746002	0.42595	0.154323
		0.76081	0.522618	0.634557	0.359737	0.154526	0.264149
		0.589594	0.813837	0.515503	0.616529	0.226477	0.118086
		0.718666	0.544473	0.650292	0.447308	0.188358	0.268195
		0.550923	0.727425	0.6688	0.501072	0.310959	0.192331
		0.537723	0.710834	0.355304	0.782816	0.15185	0.331277
		0.728449	0.603098	0.608564	0.52748	0.33453	0.126239
		0.638192	0.442609	0.40902	0.609671	0.102972	0.466989
		0.819253	0.504003	0.645881	0.51869	0.365027	0.337174
		0.414778	0.710336	0.207819	0.608919	0.293923	0.451357
		0.738714	0.588303	0.623466	0.345278	0.385219	0.279529
		0.49851	0.762224	0.53785	0.359882	0.230377	0.447699
		0.680467	0.566012	0.614488	0.448627	0.495585	0.223978
		0.380167	0.70621	0.628106	0.407673	0.215961	0.517194
		0.656931	0.476217	0.637523	0.194547	0.496631	0.144148
		0.527318	0.751948	0.340218	0.583717	0.0956746	0.453224
		0.745171	0.485453	0.658436	0.522124	0.432881	0.250203
		0.458346	0.649747	0.397275	0.59575	0.257864	0.567501
		0.715005	0.525776	0.67209	0.352434	0.265882	0.447702
		0.495139	0.695703	0.529272	0.89997	0.552768	0.149689
		0.624602	0.479361	0.851921	0.792813	0.105828	0.379892
		0.649075	0.503011	0.668253	0.937521	0.418072	0.314774
		0.755234	0.476159	0.983084	0.565579	0.23311	0.50768
		0.66532	0.447178	0.707493	1.00059	0.422561	0.293756
		0.749132	0.46363	0.866989	0.663148	0.243943	0.373586
		0.522232	0.61973	0.172542	0.994866	0.601026	0.19625
		0.714532	0.431441	1.0073	0.575272	0.214293	0.465299
		0.572487	0.843306	0.85309	0.992298	0.500893	0.303982
		0.790209	0.49963	0.887525	0.770555	0.229624	0.423093
		0.587431	0.793136	0.742974	0.817989	0.437682	0.181425
		0.811966	0.55551	0.827527	0.735558	0.132952	0.428232
		0.496647	0.754324	0.529124	0.816528	0.489548	0.2391
		0.705483	0.525015	0.817223	0.433654	0.165863	0.329006
		0.340499	0.716777	0.612578	0.858442	0.388687	0.217129
		0.634372	0.324126	0.829736	0.487016	0.217014	0.496385
		0.601139	0.681015	0.549235	0.93991	0.320265	0.162715
		0.75242	0.454721	0.80169	0.583743	0.249878	0.370253
		0.549147	0.667673	0.609274	0.875045	0.376724	0.159939
		0.712909	0.538824	0.876508	0.674538	0.152476	0.476047
		0.357607	0.701796	0.701366	0.919244	0.557715	0.162624
		0.717413	0.553362	0.990656	0.514681	0.256114	0.43108
		0.59263	0.709529	0.586143	0.876604	0.359434	0.128927
		0.699276	0.512595	0.843601	0.6073	0.217672	0.379872
		0.4809	0.644987	0.608697	0.895102	0.41686	0.0706931
		0.754138	0.477331	0.857446	0.713884	0.152532	0.536979
		0.574543	0.761302	0.725672	0.950338	0.390951	0.0907841
		0.640968	0.462957	0.865286	0.6339	0.517938	0.320684
		0.329599	0.765169	0.709218	0.878589	0.209775	0.45191
		0.76441	0.51593	0.795244	0.501171	0.520231	0.188265
		0.861657	0.561163	0.19662	0.730438	0.334537	0.461123
		0.52645	0.744912	0.103289	0.741096	0.518616	0.206963
		0.721056	0.47402	0.658714	0.340836	0.265418	0.543026
		0.543726	0.634148	0.483321	0.847978	0.306722	0.109645
		0.669634	0.356652	0.637515	0.283413	0.215869	0.387129
		0.624721	0.425262	0.706571	0.443556	0.360546	0.126492
		0.899331	0.493516	0.404312	0.708222	0.203234	0.447554
		0.593435	0.785631	0.764124	0.403142	0.187432	0.379768
		0.67493	0.413985	0.408839	0.625361	0.452275	0.244501
		0.505832	0.680521	0.717458	0.372042	0.136671	0.309971
		0.695743	0.454799	0.729528	0.347818	0.383672	0.113007
		0.525412	0.647819	0.567827	0.790196	0.124879	0.33689
		0.626206	0.58584	0.763773	0.339854	0.325962	0.222712
		0.560535	0.75641	0.589224	0.736332	0.125043	0.35878
		0.653875	0.245147	0.837109	0.430824	0.340314	0.259829
		0.616004	0.20451	0.452416	0.66256	0.227979	0.44917
		0.879073	0.536197	0.702876	0.445353	0.455507	0.206266
		0.538416	0.788023	0.7868	0.524812	0.134842	0.43475
		0.728585	0.783131	0.38897	0.647042	0.105838	0.717411
		0.684463	0.858852	0.713105	0.490027	0.376329	0.141163
		0.8872	0.695425	0.72344	0.471384	0.188656	0.548618
		0.607371	0.904987	0.650404	0.512119	0.56612	0.253942
		0.851818	0.743529	0.752103	0.589565	0.1981	0.426352
		0.744862	0.907397	0.490324	0.67025	0.3445	0.155816
		0.878844	0.534972	0.632582	0.366156	0.192409	0.41588
		0.780598	0.930593	0.739357	0.460474	0.238329	0.439656
		0.810191	0.700668	0.560266	0.774714	0.218831	0.474222
		0.648013	0.821023	0.69218	0.36978	0.192589	0.437655
		0.824374	0.734377	0.694078	0.545548	0.203744	0.400965
		0.490482	0.873697	0.479226	0.751331	0.456972	0.181286
		0.860516	0.514754	0.814044	0.585266	0.192686	0.437705
		0.775117	0.820393	0.426976	0.673129	0.427752	0.239912
		0.894155	0.39653	0.74804	0.481357	0.160587	0.400179
		0.69026	1.02272	0.288168	0.931161	0.360887	0.305052
		1.01109	0.260814	0.79048	0.453857	0.175206	0.334066
		0.389626	0.989237	0.747482	0.441056	0.319923	0.0212728
		0.998037	0.554003	0.265611	0.751216	0.140964	0.276241
		0.299343	0.868088	0.747347	0.372282	0.231163	0.167519
		0.967892	0.374953	0.570047	0.853291	0.0759967	0.227231
		0.447458	0.880833	0.77634	0.126796	0.239421	0.12967
		0.772303	0.739796	0.292993	0.658525	0.128502	0.231862
		0.503208	0.84827	0.745219	0.588867	0.258344	0.111372
		0.997749	0.649995	0.417128	0.838737	0.103097	0.311725
		0.668893	1.01134	0.682014	0.512552	0.257544	0.166533
		0.823651	0.507588	0.441121	0.785921	0.0544776	0.228193
		0.478854	0.850836	0.661191	0.371165	0.28564	0.112892
		0.913803	0.72912	0.396958	0.773044	0.145182	0.364006
		0.655269	0.837163	0.71622	0.372038	0.540301	0.193437
		0.780583	0.73721	0.787957	0.319253	0.120151	0.439761
		0.611167	1.07567	0.452801	0.732176	0.298761	0.107408
		0.947618	0.68534	0.674503	0.528566	0.118363	0.224031
		0.476413	0.969045	0.769158	0.444996	0.280794	-0.00817208
		0.852699	0.601761	0.686518	0.537716	0.0876288	0.224046
		0.694077	0.851031	0.740638	0.25647	0.245779	0.112227
		0.923606	0.53216	0.503786	0.769075	0.0782462	0.247677
		0.550383	0.625266	0.762442	0.581321	0.294912	0.0773507
		0.658882	0.527499	0.508409	0.731504	0.149787	0.212479
		0.387074	0.751946	0.719789	0.513773	0.357432	0.177607
		0.69344	0.390366	0.35791	0.641344	0.0312188	0.37734
		0.783467	0.430448	0.782338	0.580379	0.21691	0.0545161
		0.565365	0.658141	0.769111	0.446887	0.0846834	0.273213
		0.725221	0.50171	0.582345	0.75015	0.263648	0.242003
		0.390992	0.765001	0.84317	0.543453	0.240139	0.478224
		0.69319	0.477769	0.562016	0.693308	0.363691	0.198175
		0.626132	0.49081	0.836964	0.364419	0.0965074	0.397457
		0.391017	0.723857	0.619271	0.81444	0.365614	0.27543
		0.73302	0.442289	0.77094	0.542254	0.155147	0.439817
		0.572356	0.727581	0.608628	0.664755	0.47383	0.188713
		0.690832	0.424222	0.739127	0.582003	0.238612	0.55341
		0.576427	0.743033	0.416156	0.741882	0.353554	0.149772
		0.627634	0.450468	0.810347	0.491379	0.185308	0.382113
		0.634186	0.448054	0.7748	0.388133	0.360605	0.192745
		0.723933	0.332044	0.252545	0.693531	0.117308	0.324496
		0.498608	0.681485	0.756381	0.392331	0.362809	0.152367
		0.784093	0.421859	0.602472	0.703316	0.286804	0.332794
		0.751897	0.459286	0.761402	0.488356	0.509399	0.127448
		0.438545	0.700311	0.541691	0.691489	0.270221	0.516112
		0.629853	0.553598	0.596987	0.810012	0.430693	0.287202
		0.55581	0.885689	0.782045	0.390463	0.22705	0.603383
		0.830631	0.615037	0.467415	0.713747	0.56205	0.187304
		0.474775	0.887986	0.79569	0.573812	0.288355	0.495755
		0.983131	0.705251	0.350047	0.67174	0.487517	0.236987
		0.534159	1.01109	0.731523	0.419448	0.236631	0.491386
		0.829748	0.11241	0.688069	0.44314	0.163007	0.422745
		0.508713	0.935271	0.461414	0.761257	0.27755	0.381301
		1.0392	0.64426	0.672133	0.485938	0.680628	0.272597
		0.69447	0.908701	0.362908	0.764129	0.307816	0.507993
		0.952995	0.651203	0.762193	0.347248	0.426364	0.221849
		0.584723	0.928429	0.594432	0.686578	0.145902	0.586986
		0.850433	0.355317	0.756599	0.600489	0.459166	0.328879
		0.627271	0.699662	0.542495	0.769456	0.240307	0.455799
		0.757886	0.430857	0.648516	0.454971	0.194007	0.399642
		0.456496	0.598891	0.588684	0.781999	0.425622	0.284454
		0.661929	0.455579	0.7373	0.590382	0.251485	0.414764
		0.531893	0.738513	0.553848	0.764242	0.455259	0.22083
		0.69786	0.410657	0.792798	0.552769	0.249778	0.412302
		0.279958	0.630304	0.80048	0.523484	0.420262	0.213596
		0.689753	0.360644	0.80678	0.456691	0.209005	0.491498
		0.575193	0.680518	0.758083	0.338805	0.303059	0.643405
		0.67498	0.460025	0.494056	0.74562	0.569702	0.299507
		0.516948	0.686251	0.746469	0.439584	0.191534	0.555611
		0.582116	0.471715	0.475091	0.712431	0.449562	0.333256
		0.449226	0.605376	0.637411	0.520933	0.323399	0.585545
		0.651458	0.439674	0.819349	0.437988	0.526525	0.287981
		0.551807	0.719246	0.682015	0.560837	0.264458	0.453043
		0.648128	0.445056	0.755721	0.291574	0.162184	0.357884
		0.440307	0.579006	0.732331	0.370369	0.475465	0.158656
		0.698069	0.531267	0.293782	0.786987	0.229995	0.393351
		0.558717	0.590887	0.646275	0.421729	0.415595	0.162
		0.622739	0.381059	0.565953	0.81245	0.235007	0.401035
		0.664585	0.348808	0.774376	0.531061	0.438136	0.347745
		0.548071	0.669824	0.435031	0.746498	0.298315	0.521334
		0.60457	0.387919	0.765877	0.512308	0.428856	0.186526
		0.343774	0.645499	0.443445	0.705162	0.235349	0.449633
		0.764238	0.534422	0.623118	0.416964	0.432522	0.311108
		0.438737	0.691493	0.740578	0.326405	0.265697	0.423093
		0.79409	0.524416	0.449649	0.631626	0.482696	0.13005
		0.524613	0.741554	0.771632	0.460494	0.333446	0.406711
		0.777447	0.443519	0.58007	0.384827	0.469235	0.132371
		0.485332	0.723499	0.378937	0.712021	0.265179	0.431572
		0.758106	0.563639	0.699614	0.366435	0.394028	0.259341
		0.561484	0.754318	0.571322	0.25163	0.0771433	0.419812
		0.527823	0.741195	0.47921	0.778397	0.43942	0.204361
		0.593436	0.536667	0.638701	0.403351	0.332272	0.533705
		0.555147	0.839538	0.418027	0.667873	0.354041	0.248997
		0.857252	0.438573	0.790363	0.477303	0.117303	0.319677
		0.415423	0.729643	0.599512	0.365268	0.538294	0.138856
		0.639241	0.576136	0.437517	0.612125	0.166413	0.406821
		0.55517	0.684797	0.667443	0.533159	0.345521	0.2071
		0.649503	0.527699	0.487471	0.660625	0.110726	0.513307
		0.529504	0.801048	0.655845	0.371183	0.431957	0.285844
		0.684088	0.45348	0.426463	0.657075	0.176004	0.327201
		0.511915	0.581518	0.78183	0.510639	0.358641	0.249232
		0.870367	0.253858	0.514245	0.765645	0.207935	0.459476
		0.498471	0.635112	0.641713	0.377058	0.386315	0.13389
		0.760247	0.37737	0.714799	0.409425	0.137314	0.290454
		0.551949	0.630934	0.716195	0.445657	0.261804	0.122444
		0.767367	0.506619	0.739038	0.504721	0.206812	0.289666
		0.599608	0.636351	0.47284	0.646994	0.347064	0.147641
		0.736788	0.604322	0.703965	0.405924	0.17861	0.232105
		0.44814	0.701894	0.634795	0.490464	0.257293	0.192286
		0.753771	0.532118	0.431839	0.673311	0.174412	0.264678
		0.472307	0.784156	0.664192	0.416042	0.300667	0.18763
		0.748523	0.44367	0.499996	0.548862	0.336225	0.582811
		0.395623	0.813998	0.73974	0.512933	0.381088	0.337473
		0.763366	0.558176	0.421291	0.695965	0.210238	0.378642
		0.400879	0.614223	0.674077	0.41605	0.47923	0.265796
		0.676875	0.526458	0.408976	0.656663	0.268191	0.374903
		0.715529	0.473067	0.678169	0.438266	0.539617	0.284225
		0.761352	0.383578	0.343419	0.635456	0.19716	0.547963
		0.445416	0.783702	0.594097	0.439421	0.552012	0.23529
		0.762868	0.448925	0.67967	0.385354	0.256659	0.453501
		0.464226	0.717729	0.743759	0.453049	0.462183	0.289446
		0.750712	0.444704	0.406935	0.707542	0.173333	0.429182
		0.479168	0.695814	0.770256	0.336054	0.453315	0.19522
		0.707038	0.431962	0.514852	0.68249	0.34769	0.433733
		0.72868	0.497835	0.763444	0.532573	0.558133	0.0842122
		0.78866	0.529672	0.325906	0.546433	0.242288	0.35359
		0.650942	0.474758	0.6561	0.369118	0.391935	0.260868
		0.589572	0.654907	0.3757	0.73501	0.183111	0.329548
		0.629678	0.565881	0.674513	0.407833	0.394273	0.140374
		0.566638	0.726931	0.415656	0.695119	0.0383684	0.456502
		0.768571	0.517369	0.632371	0.534647	0.429043	0.268242
		0.494986	0.702276	0.331432	0.688345	0.194551	0.473197
		0.690386	1.00328	0.637075	0.478694	0.43844	0.25168
		0.3314	0.704641	0.440565	0.563529	0.24679	0.338679
		0.556575	0.98582	0.707744	0.47872	0.404631	0.220211
		0.418776	0.658566	0.322241	0.645864	0.140639	0.374292
		0.46941	0.185373	0.659201	0.339694	0.487566	0.211212
		0.246368	0.991556	0.288035	0.766578	0.239479	0.351574
		0.952345	0.603287	0.562566	0.352731	0.377351	0.186095
		0.67987	0.63824	0.42554	0.763874	0.109981	0.450122
		0.655468	0.341803	0.60706	0.410259	0.456857	0.257548
		0.639634	0.31009	0.658879	0.442635	0.3746	0.449005
		0.479277	0.69809	0.538688	0.713263	0.477889	0.128228
		0.843809	0.367253	0.62154	0.321535	0.256808	0.566562
		0.521087	0.771241	0.140105	0.812449	0.54673	0.312758
		0.819675	1.0821	0.753733	0.531976	0.371995	0.462722
		0.84293	0.49188	0.890635	0.502696	0.4716	0.114475
		0.908126	0.8671	0.75151	0.59778	0.296721	0.547071
		0.77147	0.462072	0.623658	0.795722	0.58927	0.426906
		0.440797	0.752664	0.939661	0.570291	0.407695	0.655072
		0.633274	0.989504	0.638534	0.799059	0.816156	0.378971
		0.785284	0.563391	0.781219	0.61627	0.393229	0.786434
		0.499111	0.23822	0.784345	0.487765	0.660059	0.347102
		0.350161	0.568456	0.681735	0.904593	0.346707	0.563618
		0.707052	0.281004	0.750205	0.561472	0.786041	0.336873
		0.190946	0.533037	0.673046	0.838861	0.37341	0.728981
		0.565108	0.435095	0.755326	0.627141	0.775345	0.437144
		0.365197	0.573434	0.540641	0.718553	0.451414	0.825581
		0.55492	0.421288	0.897908	0.50551	0.661821	0.476626
		0.327363	0.617177	0.518023	0.942211	0.432489	0.640741
		0.566973	0.482317	0.805936	0.703956	0.760679	0.455636
		0.414683	0.647908	0.683354	0.841227	0.508891	0.680765
		0.613827	0.44439	0.803668	0.29189	0.614757	0.397013
		0.330953	0.56314	0.561891	0.764937	0.446719	0.58074
		0.696293	0.275474	0.919522	0.54889	0.566712	0.535864
		0.539935	0.256859	0.769499	0.639096	0.480658	0.414468
		0.377236	0.673363	0.510838	0.861842	0.381898	0.221927
		0.63322	0.399948	0.755046	0.691508	0.24486	0.469087
		0.362208	0.63155	0.610628	0.791725	0.471912	0.253639
		0.526774	0.352733	0.840009	0.496701	0.222092	0.360061
		0.270476	0.56264	0.614395	0.85593	0.44213	0.143651
		0.656288	0.325863	0.894508	0.394755	0.147444	0.4971
		0.883235	0.722977	0.498236	0.818684	0.467632	0.283599
		0.556378	0.876132	0.764558	0.584779	0.232637	0.439946
		0.995733	0.837642	0.703439	0.816096	0.484837	0.387041
		0.738698	0.971917	0.709052	0.671604	0.295144	0.47169
		0.904738	0.729546	0.583249	0.808879	0.499564	0.107618
		0.606443	0.849178	0.786964	0.658543	0.179709	0.545469
		0.920249	0.264405	0.575976	0.844619	0.287005	0.0825134
		0.745571	0.869146	0.700228	0.520112	0.24443	0.401941
		0.882978	0.698409	0.645962	0.506153	0.441606	0.256427
		0.707186	0.85384	0.665464	0.487576	0.247009	0.454425
		0.794295	0.419132	0.829397	0.511373	0.361064	0.268412
		0.714063	0.89435	0.849217	0.50193	0.271554	0.446556
		0.947431	0.538534	0.525523	0.735462	0.356928	0.251069
		0.881793	0.373178	0.685951	0.472997	0.194876	0.307922
		0.368624	0.554295	0.611043	0.651784	0.372435	0.146329
		0.821524	0.702841	0.750443	0.528495	0.166426	0.355313
		0.530082	0.92514	0.564724	0.689175	0.342412	0.258222
		0.85393	0.663238	0.676303	0.505283	0.145456	0.4614
		0.710066	0.91988	0.56276	0.798687	0.302082	0.0957591
		0.849765	0.566095	0.709051	0.60423	0.249036	0.355788
		0.504323	0.784184	0.538529	0.812916	0.348743	0.124969
		0.919598	0.568401	0.715202	0.513128	0.163201	0.319774
		0.57573	0.878174	0.731236	0.49774	0.395416	0.223797
		0.88958	0.741364	0.584033	0.749889	0.221812	0.314484
		0.664022	0.779503	0.768853	0.495373	0.29952	0.0647879
		0.869158	0.746468	0.70421	0.580707	0.126642	0.387913
		0.557528	0.792268	0.563868	0.778717	0.287215	0.076051
		0.838256	0.786021	0.654572	0.533676	0.137302	0.470336
		0.859969	0.727681	0.359029	0.645262	0.37344	0.0979326
		0.595473	0.85819	0.783836	0.61215	0.087758	0.439158
		0.675565	0.55157	0.465851	0.65628	0.352277	0.0376118
		0.597489	0.781872	0.712248	0.575348	0.0178825	0.49832
		0.397426	0.716097	0.575664	0.696808	0.374813	0.262812
		0.658372	0.543544	0.712934	0.594523	0.231183	0.502016
		0.51135	0.705884	0.546174	0.732211	0.543239	0.284506
		0.731729	0.586122	0.750833	0.534659	0.19952	0.456248
		0.569518	0.852393	0.588598	0.73985	0.495705	0.309679
		0.727166	0.584253	0.697974	0.514278	0.34442	0.428662
		0.580658	0.821825	0.592069	0.738155	0.471643	0.189876
		0.871764	0.502991	0.722589	0.609058	0.177692	0.401576
		0.522519	0.823853	0.522934	0.771325	0.612162	0.310188
		0.658298	0.497438	0.73367	0.503272	0.165588	0.372454
		0.554904	0.561922	0.649844	0.629186	0.483817	0.23444
		0.655676	0.448053	0.553138	0.758385	0.167986	0.423181
		0.585914	0.696746	0.789945	0.544865	0.441435	0.258606
		0.746427	0.492537	0.623126	0.678835	0.207058	0.335613
		0.526044	0.667509	0.684131	0.571111	0.333701	0.247662
		0.73571	0.475493	0.713485	0.932655	0.115272	0.290546
		0.389916	0.859903	0.848496	0.422447	0.327682	0.265423
		0.739338	0.368855	0.604482	0.852399	0.141342	0.41344
		0.58087	0.677819	0.936988	0.587625	0.435359	0.155512
		0.723765	0.596406	0.445849	0.815869	0.228646	0.416362
		0.545058	0.632853	0.88305	0.528096	0.388009	0.149945
		0.707388	0.574421	0.61124	0.669915	0.188499	0.425594
		0.49421	0.746071	0.658842	0.591547	0.375486	0.0481478
		0.708235	0.482025	0.610266	0.820273	0.141174	0.257849
		0.819033	0.402815	0.617741	0.91966	0.179344	0.201872
		0.558404	0.773451	0.726483	0.597862	0.132974	0.498711
		0.744587	0.524365	0.627667	0.832845	0.224612	0.394618
		0.598947	0.628104	0.557048	0.842292	0.463864	0.267472
		0.733847	0.52613	0.629084	0.765068	0.242697	0.426163
		0.664509	0.493001	0.763837	0.585875	0.403451	0.226206
		0.815645	0.44687	0.567995	0.830649	0.388809	0.241251
		0.712911	0.569804	0.763582	0.530922	0.231576	0.536271
		0.555696	0.641649	0.534369	0.854165	0.49345	0.220194
		0.773678	0.518032	0.819961	0.491618	0.0993549	0.425307
		0.715637	0.439675	0.609824	0.806006	0.122079	0.420641
		0.715271	0.606826	0.676628	0.574517	0.88391	0.181949
		0.530763	0.827174	0.624217	0.838522	0.0685308	0.767945
		0.741777	0.354879	0.668382	0.487959	0.765244	0.145892
		0.571502	0.743161	0.616118	0.698172	0.156542	0.404347
		0.750509	0.441931	0.863539	0.313201	0.137679	0.351738
		0.44786	0.710672	0.470974	0.887861	0.117507	0.378056
		0.726716	0.52379	0.80916	0.318558	0.294221	0.102895
		0.71316	0.47885	0.541888	0.883549	0.221783	0.391629
		0.669509	0.438173	0.729718	0.53324	0.182383	0.294676
		0.658996	0.525841	0.419668	0.735357	0.0638137	0.31091
		0.858546	0.525259	0.789635	0.541048	0.108237	0.278382
		0.748543	0.498328	0.409279	0.956056	0.0362045	0.291871
		0.494963	0.777441	0.765794	0.50738	0.152983	0.279764
		0.773164	0.321153	0.42018	0.808828	0.214771	0.439506
		0.527188	0.798929	0.502549	0.733856	0.0784314	0.307373
		0.790399	0.391283	1.00011	0.594973	0.130207	0.435554
		0.560218	0.695741	0.628458	0.915315	0.126892	0.288173
		0.643897	0.541203	0.681018	0.498716	0.10875	0.478554
		0.614446	0.74114	0.609624	0.787562	0.431502	0.154616
		0.63133	0.606553	0.78968	0.517854	0.267592	0.410887
		0.465445	0.709659	0.541179	0.986053	0.1262	0.487733
		0.690298	0.458788	0.965346	0.526472	0.311551	0.215791
		0.584583	0.705484	0.546811	0.992131	0.142777	0.487347
		0.760093	0.595284	0.720512	0.420602	0.406759	0.145228
		0.575356	0.651666	0.713488	0.515807	0.178394	0.452066
		0.656966	0.396721	0.48488	0.907024	0.0838273	0.433069
		0.592875	0.749509	0.672934	0.516623	0.37479	0.280223
		0.72257	0.482466	0.38265	0.650339	0.200359	0.519137
		0.440076	0.706285	0.65917	0.591614	0.48998	0.171952
		0.800311	0.58338	0.50426	0.727895	0.325611	0.389103
		0.539723	0.704016	0.711041	0.519227	0.346881	0.22117
		0.737501	0.540684	0.585621	0.793898	0.276281	0.505573
		0.498426	0.689975	1.01036	0.52551	0.298752	0.131111
		0.740336	0.530598	0.520671	0.765464	0.196027	0.420516
		0.670175	0.406898	0.693009	0.415375	0.39769	0.0951988
		0.571281	0.690784	0.581694	0.965834	0.169118	0.356283
		0.76171	0.526523	0.74866	0.451156	0.0873224	0.223695
		0.540607	0.755096	0.510703	0.98706	0.253848	0.186519
		0.66513	0.471941	0.878261	0.468371	0.121355	0.293673
		0.535098	0.751975	0.522303	0.696911	0.224677	0.104704
		0.736219	0.551985	0.969977	0.522613	0.117138	0.321605
		0.514201	0.689311	0.624801	0.730795	0.249379	0.121943
		0.715171	0.463178	0.878565	0.478698	0.189386	0.31737
		0.553298	0.662357	0.422015	0.882318	0.278935	0.10881
		0.769036	0.517263	0.714285	0.602203	0.123511	0.248668
		0.557412	0.681583	0.478076	0.724295	0.224024	0.0855742
		0.70042	0.537205	0.72423	0.473095	0.145687	0.249756
		0.609761	0.80391	0.373473	0.67328	0.212536	0.133576
		0.643746	0.567842	0.696764	0.442971	0.215003	0.393108
		0.341935	0.870287	0.551604	0.716026	0.272652	0.123935
		0.805853	0.652345	0.783792	0.452191	0.0938974	0.30633
		0.541946	0.797074	0.469517	0.925335	0.308314	0.13964
		0.920804	0.480993	0.485992	0.831395	0.0893879	0.34229
		0.68931	0.827003	0.822585	0.622673	0.299257	0.0962076
		0.931359	0.701888	0.501709	0.722518	0.211993	0.327989
		0.520914	1.043	0.748319	0.563214	0.287532	0.153969
		0.848037	0.424382	0.488104	0.701709	0.0143022	0.272945
		0.668536	0.841213	0.936988	0.609163	0.34801	0.0271511
		0.879255	0.55781	0.613923	0.797319	0.133833	0.406956
		0.526082	0.916644	0.708057	0.395606	0.299787	0.187938
		0.888145	0.310733	0.760696	0.428749	0.235947	0.444892
		0.462808	0.571938	0.600131	0.959187	0.463356	0.198194
		0.690076	0.389654	0.418015	0.660338	0.150934	0.396077
		0.459068	0.561587	0.902055	0.555333	0.506004	0.235585
		0.648336	0.525669	0.463351	0.817148	0.239339	0.483587
		0.577986	0.848744	0.812782	0.470815	0.420578	0.305357
		0.880753	0.380196	0.345705	0.825692	0.152854	0.400501
		0.728454	0.884989	0.642168	0.451389	0.418229	0.288982
		0.817113	0.450738	0.621906	0.311459	0.17255	0.424799
		0.758492	0.812468	0.455086	0.6207	0.562812	0.0946386
		0.921824	0.760471	0.642323	0.356221	0.301877	0.447186
		0.685397	0.887593	0.621853	0.852568	0.270203	0.528848
		0.85834	0.636016	0.773023	0.487735	0.462633	0.208926
		0.488065	0.890876	0.474475	0.699274	0.319334	0.489453
		0.794425	0.501278	0.714444	0.525552	0.416719	0.22288
		0.652773	0.86422	0.514231	0.662535	0.221932	0.346695
		0.814193	0.5771	0.660684	0.468416	0.156607	0.730807
		0.357847	0.693976	0.557245	0.826822	0.700599	0.116847
		0.668574	0.530746	0.517819	0.846361	0.127895	0.636495
		0.53332	0.657912	0.549082	0.887098	0.706702	0.265753
		0.88671	0.45518	0.904983	0.443211	0.0732967	0.396846
		0.58829	0.633771	0.565697	0.923424	0.711809	0.171915
		0.832835	0.468715	0.495328	0.776216	0.0794233	0.357363
		0.522774	0.657514	0.904551	0.500921	0.149613	0.270489
		0.74815	0.491453	0.762936	0.840129	0.655957	0.0428167
		0.424744	0.748104	0.611114	0.898646	0.0346609	0.443579
		0.737945	0.450179	0.601186	0.897651	0.199916	0.447992
		0.821064	0.948397	0.460164	0.881664	0.452395	0.120439
		0.714762	0.874285	0.718857	0.808581	0.240477	0.374963
		0.951544	0.677574	0.567844	0.858003	0.455644	0.258467
		0.769912	0.81319	0.469084	0.885308	0.293235	0.355599
		0.954607	0.578242	0.69196	0.886483	0.614256	0.0635945
		0.721436	0.998155	0.835289	0.575645	0.296723	0.352361
		0.991473	0.726931	0.564553	0.898272	0.570492	0.28582
		0.502231	0.80019	0.848078	0.633715	0.261958	0.50315
		0.798948	0.503741	0.590951	0.915966	0.213314	0.355801
		0.600183	0.997614	0.450506	0.874555	0.511587	0.286027
		0.955318	0.412112	0.922499	0.765534	0.27429	0.42145
		0.895456	0.882355	0.647903	0.891666	0.521804	0.322513
		0.823739	0.558625	0.576932	0.908917	0.132599	0.527534
		0.563265	0.811126	0.560952	0.80468	0.348007	0.20316
		0.813835	0.471294	0.770289	0.615854	0.208006	0.471109
		0.641255	0.78031	0.753183	0.816984	0.446106	0.178894
		0.908578	0.695465	0.562072	0.890553	0.0825841	0.377032
		0.631154	0.772934	0.661683	0.899782	0.215375	0.443855
		1.01955	0.570967	0.566741	0.839506	0.447326	-0.163069
		0.481663	0.791748	0.935171	0.562735	0.102235	0.286945
		0.751803	0.551465	0.686211	0.844498	0.44897	0.140394
		0.473634	0.752564	0.527731	0.797288	0.269854	0.41764
		0.736051	0.549353	0.808631	0.56684	0.423277	0.120757
		0.55972	0.836004	0.53744	0.852748	0.258625	0.367931
		0.717789	0.511643	0.912708	0.618986	0.405288	0.185632
		0.461357	0.694566	0.731846	0.904004	0.319869	0.45677
		0.775865	0.543609	0.605367	0.867927	0.49527	0.150264
		0.444699	0.857091	0.472323	0.856171	0.104745	0.482654
		0.800695	0.414376	0.713983	0.942005	0.263924	0.105445
		0.52414	0.716446	0.862901	0.499499	0.170442	0.330744
		0.742055	0.56922	0.577256	0.870095	0.388168	0.151085
		0.489212	0.752666	0.918879	0.51581	0.157209	0.282923
		0.718572	0.579849	0.616725	0.935224	0.402965	0.161291
		0.496098	0.692304	0.802383	0.49975	0.110703	0.301541
		0.720038	0.552746	0.620445	0.873023	0.258491	0.112586
		0.511851	0.907789	0.796452	0.650441	0.20349	0.36373
		0.787035	0.451264	0.647169	0.857192	0.194848	0.350591
		0.389337	0.895304	0.540599	0.837415	0.293151	0.175452
		0.769926	0.618861	0.955428	0.687659	0.232206	0.333368
		0.535079	0.981465	0.857631	0.581404	0.327304	0.166896
		0.747836	0.570321	0.697526	0.917866	0.220388	0.364243
		0.667961	0.741576	0.807781	0.581726	0.309216	0.228279
		0.831208	0.624969	0.746076	0.944949	0.157677	0.382593
		0.570019	0.764263	0.483138	0.811657	0.347971	0.0150817
		0.688049	0.393498	0.720214	0.861915	0.107522	0.410869
		0.618609	0.722243	0.840683	0.503978	0.305046	0.152983
		0.84198	0.732587	0.446628	0.868281	0.188019	0.392673
		0.502709	0.924464	0.89588	0.719505	0.279229	0.14257
		1.00861	0.381298	0.520577	0.825279	0.129453	0.344339
		0.67467	0.848134	0.900077	0.654003	0.410538	0.160549
		0.886532	0.550507	0.387343	0.871128	0.144599	0.340345
		0.634944	1.01233	0.58632	0.876732	0.308914	0.15372
		0.851506	0.694691	0.537293	0.921493	0.196907	0.334334
		0.628368	0.776182	0.824056	0.745646	0.268138	0.145134
		0.774244	0.693649	0.686498	0.81094	0.192954	0.325056
		0.668577	0.948415	0.818764	0.649276	0.366616	0.167397
		0.924266	0.530719	0.828474	0.699519	0.211897	0.433443
		0.524063	0.822244	0.546512	0.818205	0.313017	0.20465
		0.796166	0.31756	0.748036	0.82404	0.172624	0.259904
		0.383448	0.894653	0.772441	0.693679	0.361753	0.185789
		0.852305	0.510148	0.566805	0.90336	0.146317	0.340437
		0.446741	0.781604	0.858883	0.600362	0.169216	0.280299
		0.869948	0.483417	0.679311	0.857507	0.405653	0.173059
		0.474242	0.940462	0.8481	0.629173	0.104341	0.420786
		0.923578	0.499402	0.821545	0.639186	0.320475	0.127245
		0.71643	0.838591	0.493632	0.889817	0.183786	0.373992
		0.913078	0.238993	0.800536	0.539566	0.315654	0.138262
		0.431694	0.660436	0.650309	0.820125	0.10856	0.380007
		0.698539	0.393046	0.801532	0.728426	0.331841	0.109694
		0.578582	0.315867	0.939121	0.679399	0.180497	0.371046
		0.36093	0.602823	0.909629	0.514098	0.373499	0.0224045
		0.646917	0.307284	0.710496	0.883278	0.249866	0.328375
		0.354232	0.74217	0.82103	0.510643	0.329522	0.256106
		0.589802	0.411641	0.398193	0.902132	0.189307	0.34233
		0.282485	0.640863	0.611641	0.876773	0.420041	0.121857
		0.613588	0.400831	0.902319	0.746782	0.131513	0.532568
		0.467688	0.722546	0.504971	0.838444	0.462266	0.16506
		0.657287	0.3193	0.771039	0.506259	0.324549	0.379058
		0.450051	0.588541	0.575352	0.849556	0.40432	0.0863485
		0.732206	0.511585	0.831327	0.711286	0.202713	0.306669
		0.179914	0.56774	0.706784	0.863825	0.289443	0.104311
		0.680246	0.533775	0.833395	0.556647	0.257328	0.308945
		0.360562	0.62042	0.674995	0.846697	0.429962	0.195656
		0.624836	0.282435	0.577766	0.822266	0.142001	0.389474
		0.310499	0.597536	0.942738	0.634336	0.410087	0.147314
		0.590338	0.3408	0.592875	0.810382	0.155802	0.409825
		0.594115	0.436991	0.509255	0.830211	0.285304	0.192004
		0.42287	0.670907	0.817674	0.539233	0.187752	0.206669
		0.566801	0.436346	0.726559	0.897372	0.318084	0.111427
		0.419384	0.699268	0.576252	0.849097	0.147725	0.220002
		0.672713	0.472375	0.834559	0.639951	0.292754	0.148876
		0.51052	0.706108	0.651196	0.856029	0.128221	0.387022
		0.756046	0.377649	0.586942	0.693681	0.317868	0.252928
		0.436831	0.602674	0.715651	0.486341	0.0819575	0.33605
		0.565981	0.375027	0.55893	0.645194	0.413557	0.13147
		0.385281	0.59974	0.759571	0.356122	0.202593	0.431203
		0.596826	0.460711	0.511848	0.748457	0.487684	0.276541
		0.649365	0.474582	0.781811	0.586162	0.34221	0.511374
		0.446499	0.681206	0.579536	0.732118	0.613387	0.0532563
		0.612849	0.488248	0.655785	0.463575	0.0743954	0.313307
		0.356541	0.57075	0.53091	0.752877	0.345768	0.0848291
		0.675142	0.471983	0.725667	0.566625	0.148641	0.351758
		0.360384	0.644459	0.493851	0.761166	0.231058	0.127329
		0.656881	0.452031	0.666488	0.344196	0.17623	0.530667
		0.479017	0.664249	0.50435	0.6429	0.244913	0.0947627
		0.7037	0.467738	0.668	0.505908	0.0385468	0.2049
		0.727064	0.363104	0.45676	0.686597	0.289147	0.132618
		0.722554	0.497358	0.64704	0.509263	0.106504	0.413235
		0.419694	0.574078	0.514954	0.794544	0.204254	0.154213
		0.720139	0.353432	0.740325	0.412133	0.111876	0.332955
		0.343308	0.614549	0.696406	0.590741	0.286754	0.121348
		0.725299	0.404374	0.535774	0.714955	0.204505	0.270856
		0.706829	0.401795	0.658482	0.391967	0.286962	0.193888
		0.580202	0.349133	0.67716	0.435502	0.114983	0.416646
		0.303067	0.651421	0.88725	0.310508	0.391121	0.175809
		0.583316	0.458417	0.683195	0.361253	0.225197	0.303186
		0.631268	0.357579	0.499846	0.64262	0.262813	0.126052
		0.720786	0.382035	0.809141	0.527444	0.151179	0.317222
		0.75589	0.417301	0.81808	0.444704	0.326777	0.231923
		0.700778	0.364694	0.623478	0.686486	0.128936	0.373617
		0.390844	0.656372	0.77018	0.512555	0.105982	0.399118
		0.675443	0.480963	0.44057	0.77069	0.271728	0.18871
		0.725771	0.333503	0.759527	0.577232	0.186019	0.37015
		0.464396	0.794255	0.360527	0.653836	0.136628	0.301213
		0.640797	0.438529	0.699877	0.593398	0.28487	0.147224
		0.416841	0.71388	0.462004	0.751767	0.251882	0.416315
		0.594024	0.404208	0.712858	0.492428	0.411718	0.130255
		0.643894	0.440493	0.723029	0.504065	0.142874	0.274807
		0.373794	0.580396	0.525653	0.696337	0.416285	0.120397
		0.632071	0.387223	0.693465	0.500671	0.229444	0.329086
		0.669595	0.395279	0.46997	0.733468	0.491954	0.160312
		0.510833	0.64258	0.729366	0.373585	0.0968416	0.355726
		0.659102	0.506309	0.572633	0.73993	0.387892	0.168391
		0.439854	0.634004	0.620827	0.423541	0.243206	0.445606
		0.565048	0.431601	0.75295	0.483392	0.406886	0.214651
		0.469894	0.66417	0.74432	0.52624	0.144833	0.378903
		0.820541	0.448993	0.692062	0.377204	0.445165	0.121947
		0.620109	0.435945	0.60176	0.740578	0.0585686	0.234086
		0.466535	0.705494	0.61247	0.418415	0.306442	0.173522
		0.451366	0.636241	0.671069	0.560924	0.106821	0.242941
		0.569623	0.401545	0.711811	0.4506	0.233888	0.191371
		0.435539	0.781729	0.765372	0.489909	0.153069	0.262724
		0.599701	0.34251	0.56796	0.675259	0.238564	0.161707
		0.428118	0.725287	0.743251	0.407282	0.0899759	0.21544
		0.640943	0.272234	0.532568	0.665049	0.60219	0.28432
		0.701353	0.424316	0.721005	0.528463	0.154155	0.3053
		0.437048	0.602676	0.553078	0.655305	0.332158	0.0933405
		0.698423	0.398289	0.72251	0.434063	0.0549477	0.361065
		0.692797	0.429367	0.782584	0.388142	0.305155	0.175922
		0.70273	0.42169	0.45447	0.625216	0.243989	0.50333
		0.680589	0.344862	0.692817	0.523428	0.413552	0.153215
		0.597887	0.45133	0.779761	0.422627	0.154343	0.246093
		0.744542	0.419164	0.64794	0.452653	0.238828	0.174108
		0.389117	0.731327	0.670212	0.40163	0.143526	0.260366
		0.70966	0.454626	0.356199	0.690974	0.296224	0.0804251
		0.313341	0.629326	0.703646	0.552123	0.0935958	0.307749
		0.553615	0.472447	0.578171	0.775384	0.300326	0.0572569
		0.414464	0.703239	0.750632	0.602986	0.198973	0.280482
		0.481366	0.651714	0.477944	0.644096	0.302227	0.0757427
		0.556092	0.414487	0.727971	0.573643	0.151123	0.36074
		0.431059	0.623047	0.435489	0.623337	0.260611	0.143307
		0.616066	0.327762	0.723569	0.516926	0.117451	0.348652
		0.390375	0.630029	0.644809	0.59558	0.284435	0.21624
		0.641275	0.24421	0.563645	0.709033	0.133347	0.243262
		0.511048	0.714201	0.659549	0.564952	0.448717	0.0739339
		0.656305	0.492897	0.593748	0.693972	0.256742	0.390868
		0.442487	0.653632	0.627742	0.502022	0.346459	0.208905
		0.567022	0.42719	0.639554	0.454375	0.260776	0.303935
		0.41335	0.638425	0.679608	0.60133	0.365987	0.168236
		0.650307	0.359292	0.567052	0.727462	0.308101	0.356859
		0.310126	0.596198	0.651081	0.532628	0.440344	0.204925
		0.555559	0.291685	0.739441	0.547914	0.31923	0.322744
		0.338918	0.556943	0.484002	0.82327	0.392072	0.218249
		0.702879	0.315062	0.76696	0.53781	0.176117	0.35782
		0.345523	0.587129	0.488135	0.761271	0.392119	0.294739
		0.660405	0.504191	0.719553	0.45232	0.272448	0.398259
		0.450253	0.662291	0.729387	0.338165	0.331894	0.274587
		0.540949	0.438714	0.320434	0.575968	0.289357	0.331163
		0.427234	0.755605	0.740452	0.521505	0.381367	0.128133
		0.664579	0.404993	0.518831	0.673072	0.221383	0.354734
		0.552005	0.423606	0.728766	0.370699	0.381291	0.212989
		0.483737	0.574732	0.666781	0.485339	0.388897	0.0708186
		0.676444	0.294157	0.742601	0.368471	0.191244	0.301285
		0.509699	0.67404	0.502142	0.709502	0.357702	0.117198
		0.575587	0.472649	0.71017	0.390692	0.229329	0.343479
		0.385479	0.649994	0.368984	0.721893	0.360752	0.198795
		0.712702	0.463729	0.621351	0.453309	0.156958	0.307462
		0.5267	0.390957	0.776797	0.498383	0.276227	0.157534
		0.471065	0.734141	0.456779	0.702709	0.147961	0.260736
		0.711269	0.372015	0.750074	0.390329	0.308958	0.126147
		0.503831	0.676694	0.453243	0.626655	0.239131	0.354566
		0.800436	0.46822	0.605076	0.539554	0.31323	0.177265
		0.700941	0.407726	0.525506	0.655218	0.0748631	0.362254
		0.563939	0.972793	0.75837	0.499584	0.251548	0.0763119
		0.878663	0.126481	0.390251	0.616783	0.181702	0.347205
		0.524815	0.649838	0.630618	0.471458	0.375325	0.161587
		0.744362	0.352867	0.445431	0.774984	0.067496	0.321097
		0.43244	0.74821	0.59908	0.497755	0.252989	0.16476
		0.734145	0.275966	0.553958	0.752361	0.118925	0.236626
		0.451353	0.691058	0.766041	0.444266	0.224539	0.106941
		0.892024	0.461243	0.731385	0.420638	0.124455	0.318422
		0.697029	0.56322	0.390817	0.762733	0.191696	0.236154
		0.543229	0.852139	0.654603	0.467248	0.217012	0.126773
		0.68443	0.400207	0.503839	0.759839	0.15202	0.306655
		0.259479	0.629705	0.698406	0.44647	0.276706	0.122962
		0.885641	0.291817	0.532319	0.705062	0.0681982	0.287467
		0.481307	0.838083	0.610244	0.502063	0.308081	0.0665239
		0.806585	0.573282	0.611493	0.469216	0.163491	0.248359
		0.404797	0.96222	0.488954	0.753621	0.238513	0.128317
		0.629487	0.547256	0.735857	0.402846	0.14123	0.470038
		0.504528	0.679765	0.651973	0.400601	0.315016	0.164707
		0.924356	0.496789	0.722596	0.329155	0.246482	0.288942
		0.515922	0.755961	0.773827	0.44753	0.430091	0.210371
		0.949798	0.862362	0.509043	0.704276	0.0698765	0.927683
		0.333682	0.828338	0.675366	0.915097	0.943933	0.766309
		0.96503	0.547184	0.61828	0.662669	0.587283	0.945595
		0.678857	1.02365	0.362563	0.593075	0.951404	0.63
		0.9194	0.625817	0.737073	0.366641	0.826845	0.400419
		0.621463	0.915801	0.270771	0.729956	0.791361	0.830868
		0.757588	0.561912	0.669636	0.310614	0.891135	0.675109
		0.433352	0.962354	0.304945	0.714593	0.535279	0.81959
		0.955493	0.567539	0.652264	0.359278	0.884937	0.601263
		0.626051	0.747417	0.641057	0.38264	0.715478	0.821058
		0.648239	0.544983	0.642579	0.390374	0.90006	0.165806
		0.725815	0.563299	0.683236	0.449277	0.20749	0.296191
		0.599649	0.653634	0.48072	0.742646	0.262965	0.113019
		0.650189	0.530255	0.66319	0.272029	0.121691	0.257902
		0.584103	0.732738	0.267907	0.641023	0.374218	0.178289
		0.748401	0.612088	0.661617	0.425638	0.176507	0.439259
		0.485169	0.689465	0.355998	0.731367	0.233641	0.196622
		0.742009	0.610172	0.764035	0.492179	0.192431	0.262241
		0.473972	0.644012	0.407816	0.529491	0.261142	0.117741
		0.659068	0.403094	0.760546	0.359969	0.0794204	0.516814
		0.444106	0.714248	0.514517	0.616321	0.542209	0.180958
		0.711847	0.545301	0.714643	0.390609	0.177486	0.286582
		0.700533	0.61567	0.490369	0.633373	0.266319	0.129545
		0.404714	0.696507	0.597704	0.397342	0.161437	0.44045
		0.755407	0.446139	0.311225	0.639839	0.452158	0.168711
		0.509738	0.739069	0.590014	0.453576	0.16834	0.541434
		0.768172	0.498083	0.431984	0.57109	0.593251	0.0933395
		0.403945	0.653237	0.654681	0.387144	0.0860266	0.433704
		0.650121	0.433929	0.508517	0.626976	0.315913	0.0370283
		0.750731	0.485598	0.689714	0.526444	0.110672	0.438971
		0.430281	0.693534	0.509528	0.843025	0.215388	0.0660465
		0.74132	0.549248	0.667732	0.483572	0.180257	0.294053
		0.509275	0.710979	0.499453	0.833778	0.342918	0.069847
		0.803703	0.58929	0.741511	0.427121	0.171154	0.454244
		0.480833	0.673895	0.466265	0.646441	0.442053	0.113458
		0.801563	0.566694	0.686466	0.384907	0.069684	0.2651
		0.586382	0.679583	0.444481	0.613635	0.262228	0.16617
		0.760656	0.51618	0.687127	0.405331	0.167875	0.108919
		0.674993	0.503889	0.67512	0.461518
		0.761744	0.517156	0.353488	0.677772
		0.705492	0.428738	0.687181	0.522633
		0.469378	0.637109	0.4978	0.762654
		0.843949	0.410845	0.673996	0.571847
		0.58101	0.718405	0.545411	0.723244
		0.69483	0.429255	0.68934	0.493167
		0.535865	0.762279	0.589637	0.705339
		0.865789	0.47585	0.771899	0.490253
		0.595879	0.694669	0.365557	0.750245
		0.686987	0.606722	0.781177	0.495536
		0.445205	0.66195	0.404668	0.665804
		0.701687	0.425143	0.727936	0.329816
		0.680848	0.305041	0.707256	0.522538
		0.816817	0.476645	0.448373	0.744033
		0.442836	0.645141	0.679531	0.256095
		0.679452	0.555998	0.77136	0.372504
		0.551173	0.701088	0.356564	0.863939
		0.63531	0.44798	0.830392	0.451611
		0.88359	0.435771	0.554755	0.708226
		0.816346	0.486649	0.707802	0.459448
		0.808852	0.520966	0.336548	0.848974
		0.427216	0.638693	0.679083	0.5407
		0.692821	0.558407	0.572574	0.691912
		0.333149	0.620498	0.893112	0.432945
		0.743676	0.46098	0.703331	0.425124
		0.531096	0.671968	0.469743	0.824061
		0.675411	0.409291	0.620832	0.430114
		0.420249	0.663431	0.738627	0.475417
		0.569184	0.55955	0.530476	0.712809
		0.501734	0.742674	0.80989	0.329861
		0.500408	0.764167	0.703796	0.345753
		0.438097	0.603057	0.781278	0.521688
		0.730286	0.415556	0.454673	0.671684
		0.369452	0.582932	0.847352	0.55372
		0.698792	0.553748	0.53403	0.625504
		0.538356	0.673622	0.747698	0.463007
		0.61913	0.502373	0.782042	0.491174
		0.44122	0.669689	0.725648	0.199138
		0.703455	0.382772	0.640364	0.424715
		0.491682	0.692464	0.307131	0.677597
		0.762563	0.402126	0.684215	0.513193
		0.540103	0.570697	0.55329	0.764023
		0.577347	0.467347	0.627301	0.42046
		0.557702	0.672541	0.571159	0.712596
		0.725177	0.424696	0.600585	0.474984
		0.440248	0.693047	0.471141	0.723149
		0.793114	0.407653	0.72946	0.508778
		0.418172	0.76736	0.294022	0.602849
		0.617074	0.423794	0.751999	0.437142
		0.495118	0.683381	0.503674	0.632575
		0.574995	0.47851	0.780675	0.450518
		0.287769	0.807863	0.400387	0.751897
		0.592174	0.341159	0.822869	0.384812
		0.552817	0.742194	0.381989	0.692468
		0.619822	0.456541	0.758678	0.386068
		0.251117	0.603401	0.455299	0.648654
		0.753928	0.536599	0.83562	0.503449
		0.496663	0.62392	0.517509	0.785192
		0.709482	0.534057	0.64979	0.177984
		0.450973	0.619728	0.501311	0.796257
		0.719987	0.437347	0.644846	0.581857
		0.346064	0.633633	0.471803	0.784974
		0.698719	0.398617	0.703896	0.454595
		0.505817	0.705351	0.42518	0.726873
		0.312047	0.580026	0.833209	0.391637
		0.604168	0.317635	0.466728	0.740381
		0.550326	0.597704	0.735914	0.313985
		0.617448	0.483634	0.736112	0.387301
		0.272525	0.643909	0.830933	0.544225
		0.689733	0.424098	0.590412	0.642569
		0.555781	0.580455	0.671739	0.279628
		0.663447	0.451803	0.574557	0.673897
		0.434997	0.58485	0.801221	0.591407
		0.667714	0.331415	0.330917	0.661051
		0.536754	0.63746	0.624448	0.271481
		0.603278	0.554293	0.299266	0.450911
		0.482846	0.684834	0.711005	0.350937
		0.613585	0.30908	0.36286	0.667545
		0.449413	0.726528	0.62494	0.380842
		0.469716	0.572237	0.31782	0.55517
		0.826445	0.475553	0.587215	0.433599
		0.446426	0.703918	0.261607	0.465585
		0.679889	0.476275	0.65776	0.358928
		0.458007	0.590443	0.396747	0.445014
		0.703343	0.551554	0.663478	0.294938
		0.452434	0.659627	0.436992	0.563332
		0.727436	0.414682	0.702276	0.436218
		0.475102	0.671547	0.407728	0.548057
		0.673267	0.563119	0.688197	0.305071
		0.349481	0.632735	0.69075	0.362197
		0.6026	0.512037	0.333329	0.64239
		0.486854	0.626253	0.625815	0.394285
		0.620019	0.527704	0.367637	0.595768
		0.510748	0.757531	0.565238	0.339066
		0.623299	0.380065	0.27299	0.525919
		0.379028	0.708447	0.575939	0.335052
		0.708044	0.487536	0.388908	0.639147
		0.408004	0.705251	0.63183	0.348441
		0.531102	0.592814	0.231774	0.460755
		0.724884	0.370318	0.585044	0.360419
		0.425374	0.710015	0.305266	0.449442
		0.697599	0.343541	0.621059	0.260343
		0.378473	0.576369	0.391411	0.622403
		0.690835	0.454044	0.54907	0.316737
		0.400487	0.620282	0.587572	0.316561
		0.5755	0.491719	0.307162	0.515843
		0.322802	0.662056	0.610516	0.421345
		0.804599	0.461231	0.44068	0.58528
		0.536986	0.850557	0.459228	0.208288
		0.391571	0.649243	0.251114	0.611476
		0.731544	0.418641	0.460818	0.290807
		0.524189	0.765598	0.402414	0.575308
		0.668882	0.508468	0.46314	0.31197
		0.631254	0.750304	0.393381	0.571394
		0.849284	0.49517	0.449652	0.324696
		0.465372	0.812569	0.651213	0.323405
		0.685989	0.466681	0.316691	0.532594
		0.536728	0.752761	1.0017	0.803518
		0.743346	0.466409	0.772088	0.90921
		0.571871	0.77173	0.877251	0.828954
		0.782144	0.590454	0.818168	0.899522
		0.621632	0.763185	0.914557	0.653522
		0.891528	0.592937	0.829463	0.863008
		0.593192	0.71025	0.597323	0.579501
		0.701892	0.411307	0.379063	0.647806
		0.558464	0.681313	0.721641	0.530377
		0.712858	0.642718	0.670339	0.485365
		0.35791	0.739861	0.664272	0.525549
		0.667743	0.61377	0.426472	0.629531
		0.587133	0.750667	0.735347	0.470453
		0.685256	0.526947	0.669841	0.493072
		0.577949	0.688524	0.626342	0.492431
		0.87941	0.511154	0.714852	0.553487
		0.119805	0.698583	0.472896	0.707366
		0.715148	0.538737	0.625398	0.503692
		0.576872	0.736898	0.561619	0.662866
		0.628243	0.598361	0.650812	0.529387
		0.603083	0.732445	0.485829	0.714826
		0.626074	0.511308	0.692904	0.501422
		0.621847	0.672125	0.685985	0.533032
		0.643003	0.429643	0.569635	0.671179
		0.500234	0.757678	0.650181	0.490065
		0.821645	0.409566	0.689336	0.502476
		0.485742	0.884773	0.375339	0.594403
		0.627294	0.457416	0.680675	0.499564
		0.533408	0.845659	0.731735	0.41914
		0.631523	0.482593	0.452205	0.664604
		0.542834	0.760999	0.671154	0.542568
		0.725824	0.386797	0.635722	0.533221
		0.46074	0.82476	0.693177	0.258438
		0.663905	0.228304	0.643972	0.957109
		0.237858	0.692644	0.941543	0.559537
		0.75769	0.572052	0.610273	0.689444
		0.575276	0.705435	0.926603	0.332129
		0.761555	0.181426	0.631622	0.855802
		0.518191	0.908329	0.780533	0.537623
		0.735656	0.385241	0.626748	0.747005
		0.532366	0.758189	0.659885	0.540121
		0.751679	0.677217	0.368281	0.668195
		0.578804	0.731334	0.688504	0.512637
		0.700106	0.495226	0.56711	0.720207
		0.760559	0.610843	0.746742	0.602239
		0.57938	0.794157	0.538088	0.683215
		0.805453	0.542599	0.806564	0.54731
		0.691031	0.488476	0.610797	0.874505
		0.574654	0.686836	0.858846	0.455699
		0.704812	0.416383	0.45726	0.956597
		0.691544	0.597665	0.674243	0.531861
		0.546154	0.652392	0.616342	0.910319
		0.62416	0.270014	0.654398	0.631467
		0.191507	0.817428	0.580713	0.573035
		0.748062	0.610287	0.536942	0.427079
		0.590481	0.744083	0.472623	0.512354
		0.728556	0.343066	0.584706	0.42413
		0.561821	0.735949	0.400547	0.623833
		0.807969	0.424284	0.599063	0.470345
		0.547466	0.724806	0.0373586	0.535292
		0.637511	0.238594	0.729985	0.369248
		0.283671	0.939103	0.444039	0.592699
		0.857873	0.436445	0.58168	0.456492
		0.453309	0.825189	0.44174	0.678044
		0.775505	0.333439	0.58849	0.273026
		0.118948	0.822535	0.438673	0.57981
		0.793423	0.259287	0.814341	0.378627
		0.364943	0.597261	0.499857	0.632631
		0.704211	0.532293	0.571572	0.368227
		0.485528	0.595737	0.478752	0.625006
		0.599553	0.264267	0.609311	0.275121
		0.363943	0.600758	0.295628	0.691446
		0.684981	0.346954	0.780274	0.465027
		0.446998	0.680568	0.409174	0.594847
		0.721069	0.595295	0.538456	0.325941
		0.518368	0.645787	0.33942	0.585691
		0.699421	0.281715	0.803118	0.247964
		0.52687	0.74606	0.389508	0.787621
		0.893083	0.379325	0.482802	0.691037
		0.347471	0.609507	0.648191	0.434533
		0.868729	0.489386	0.423252	0.595467
		0.386339	0.658389	0.638947	0.611616
		0.616079	0.560254	0.771147	1.03171
		0.489541	0.824151	0.969954	0.563136
		0.679927	0.471388	0.495116	0.850121
		0.338823	0.64447	0.825504	0.630242
		0.674435	0.509946	0.650275	0.999579
		0.521853	0.660405	1.00476	0.739735
		0.680367	0.613743	0.566016	0.934935
		0.632894	0.667932	0.985396	0.559482
		0.661445	0.521073	0.613548	0.966221
		0.589051	0.751628	1.03528	0.796793
		0.674862	0.518418	0.677587	0.9465
		0.573717	0.659119	1.01943	0.537619
		0.725642	0.53676	0.649123	0.985705
		0.622168	0.850626	0.896374	0.33809
		0.922318	0.738567	0.791589	0.954652
		0.722616	0.972968	1.00395	0.762115
		0.790446	0.533541	0.419772	1.02396
		0.606991	0.752898	0.960634	0.585419
		0.704456	0.622313	0.533871	0.898723
		0.594802	0.973329	0.843322	0.675925
		0.737883	0.482806	0.344253	0.849405
		0.527316	0.826732	0.900673	0.533773
		0.667566	0.451873	0.490393	0.995834
		0.337957	0.847205	0.834748	0.469848
		0.856763	0.607057	0.386829	0.921747
		0.236165	0.868889	0.970171	0.657337
		0.851616	0.573453	0.783981	0.979212
		0.347692	0.743882	0.920647	0.597318
		0.740017	0.460387	0.599544	0.948871
		0.600311	0.809832	0.871649	0.714598
		0.81606	0.574567	0.739872	0.922577
		0.452123	0.79057	0.853303	0.454074
		0.892999	0.312308	0.620942	0.902936
		0.549568	0.758209	0.950893	0.787858
		0.730963	0.661907	0.753337	0.920422
		0.600807	0.748994	0.867171	0.739449
		0.808741	0.582037	0.616192	0.627018
		0.652784	0.74682	0.539806	0.297969
		0.924649	0.462525	0.367127	0.554566
		0.382244	0.492383	0.656562	0.402547
		0.490568	0.333992	0.45318	0.575059
		0.235976	0.485988	0.679711	0.453836
		0.525924	0.310551	0.256185	0.475333
		0.392737	0.447765	0.558521	0.34695
		0.438107	0.1773	0.39629	0.477293
		0.259688	0.680968	0.620736	0.391621
		0.629661	0.33144	0.379971	0.628346
		0.305964	0.446696	0.620962	0.319344
		0.635604	0.391194	0.395509	0.49971
		0.553693	0.768943	0.618891	0.417399
		0.843131	0.44817	0.226166	0.577833
		0.31851	0.704582	0.536505	0.235599
		0.724686	0.474348	0.425381	0.591793
		0.514214	0.774963	0.601024	0.339277
		0.690655	0.545761	0.580816	0.389196
		0.466152	0.66522	0.357963	0.614691
		0.768145	0.589065	0.646052	0.432871
		0.521486	0.662908	0.355312	0.488751
		0.657226	0.463745	0.498974	0.366951
		0.73133	0.520061	0.557824	0.369472
		0.464125	0.616153	0.310032	0.510584
		0.618729	0.562585	0.619238	0.331399
		0.560125	0.770837	0.411912	0.582834
		0.740091	0.572879	0.662635	0.367095
		0.517787	0.720208	0.449836	0.50771
		0.633106	0.415881	0.624752	0.326742
		0.536501	0.681246	0.41067	0.650489
		0.663013	0.411243	0.615039	0.412791
		0.572101	0.616344	0.362828	0.549617
		0.810164	0.462828	0.606729	0.416047
		0.337909	0.730519	0.45643	0.567798
		0.724719	0.44039	0.571019	0.395872
		0.574246	0.622266	0.340304	0.540212
		0.853135	0.562885	0.567098	0.250248
		0.730251	0.954111	0.598757	0.278596
		0.938692	0.541654	0.409555	0.705953
		0.777523	0.86725	0.370125	0.65986
		0.861233	0.741051	0.172478	0.591842
		0.753122	0.82646	0.580134	0.287096
		0.867055	0.517346	0.455386	0.7181
		0.462915	0.908434	0.375279	0.701757
		0.895302	0.772901	0.450478	0.68427
		0.842633	0.803805	0.330885	0.593702
		0.752274	0.507738	0.511224	1.12954
		0.700757	0.473613	0.485707	0.648956
		0.714352	0.527173	0.596529	0.440827
		0.614633	0.688477	0.671515	0.280827
		0.665647	0.44594	0.310038	0.595542
		0.369732	0.710653	0.711443	0.346865
		0.693824	0.542824	0.272112	0.626736
		0.406401	0.788046	0.66496	0.542467
		0.817741	0.771353	0.238091	0.665976
		0.691606	0.867321	0.705715	0.464593
		0.811172	0.535451	0.351402	0.625602
		0.590955	0.827758	0.666672	0.434785
		0.872784	0.584853	0.57863	0.549723
		0.317122	0.952418	0.397541	0.609461
		0.820352	0.567066	0.61329	0.266564
		0.495019	0.735187	0.664596	0.320213
		0.76274	0.59627	0.461896	0.708754
		0.468382	0.641007	0.576481	0.31859
		0.772708	0.561977	0.416138	0.655013
		0.553123	0.758218	0.701351	0.447389
		0.718203	0.509655	0.489513	0.676846
		0.516056	0.753502	0.727688	0.485699
		0.760318	0.576268	0.480851	0.639145
		0.489663	0.735218	0.712954	0.49583
		0.764952	0.461643	0.697053	0.442512
		0.598044	0.713288	0.537732	0.645851
		0.635445	0.462397	0.661177	0.32381
		0.759431	0.501591	0.618707	0.340583
		0.290088	0.752317	0.432316	0.610055
		0.649686	0.584171	0.63901	0.101088
		0.503108	0.627934	0.49804	0.660653
		0.624661	0.492604	0.621128	0.317755
		0.40047	0.697281	0.745757	0.471522
		0.735435	0.555772	0.682417	0.4815
		0.542223	0.649965	0.500226	0.80909
		0.743053	0.419655	0.671769	0.346844
		0.603744	0.64733	0.529927	0.596002
		0.693863	0.506136	0.577836	0.392146
		0.751913	0.540462	0.424175	0.730836
		0.365098	0.624583	0.491248	0.671905
		0.789579	0.460058	0.667125	0.480756
		0.685037	0.471687	0.611563	0.493516
		0.471615	0.797136	0.767947	0.425081
		0.619658	0.498523	0.705644	0.280863
		0.712481	0.326573	0.397742	0.68188
		0.343212	0.659338	0.673779	0.456289
		0.776568	0.54023	0.696742	0.381678
		0.559606	0.723282	0.434591	0.690996
		0.724341	0.548194	0.718146	0.410762
		0.568297	0.734398	0.645109	0.482487
		0.734172	0.524321	0.803526	0.479982
		0.715412	0.334256	0.603943	0.471334
		0.685475	0.817361	0.436439	0.623279
		0.853513	0.508851	0.601633	0.347398
		0.526755	0.839566	0.5479	0.800309
		0.859498	0.369841	0.646876	0.356019
		0.658192	0.943199	0.559472	0.707907
		0.9055	0.442662	0.744171	0.591212
		0.616717	0.814527	0.598869	0.707844
		0.928825	0.699966	0.698632	0.814732
		0.474761	0.824239	0.660231	0.903846
		0.818458	0.615495	0.870811	0.806027
		0.608024	0.969225	0.828792	0.924805
		0.55271	0.937589	0.875196	0.714196
		0.952956	0.558776	0.67155	0.893981
		0.660394	0.956755	0.946186	0.765346
		0.44553	0.844884	0.854929	0.934233
		0.918366	0.636695	0.942526	0.829954
		0.654528	0.878723	0.833305	0.950018
		0.747367	0.380337	0.922188	0.506249
		0.408069	0.802549	0.828982	0.976726
		0.976074	0.733277	0.936467	0.85727
		0.481387	0.976304	0.516518	0.66945
		0.958633	0.625423	0.672126	0.499304
		0.470842	0.924434	0.72945	0.506516
		0.967087	0.718362	0.533028	0.739614
		0.48066	0.9892	0.715648	0.469248
		0.845642	0.525355	0.553524	0.648316
		0.338763	0.777364	0.616635	0.320076
		0.916779	0.480549	0.527543	0.69313
		0.640301	0.764401	0.611924	0.457934
		0.812013	0.386239	0.522482	0.61001
		0.590337	0.761638	0.727382	0.41541
		0.746249	0.459358	0.609514	0.49296
		0.801878	0.658474	0.548899	0.645777
		0.664197	0.807045	0.587338	0.460141
		0.736307	0.395799	0.308652	0.630522
		0.688465	0.769115	0.622335	0.486165
		0.77343	0.597446	0.597354	0.509448
		0.699382	0.803867	0.626125	0.491936
		0.858548	0.556554	0.540972	0.719623
		0.372545	0.815438	0.657683	0.556122
		0.787984	0.640076	0.476161	0.652368
		0.504377	0.769467	0.687813	0.492052
		0.708905	0.606654	0.503746	0.699357
		0.850893	0.618915	0.695765	0.450719
		0.865342	0.605367	0.332277	0.737319
		0.825777	0.680518	0.651779	0.488256
		0.512884	0.759363	0.511008	0.718253
		0.77029	0.585861	0.648152	0.483096
		0.30985	0.770006	0.708752	0.583565
		0.35929	0.725069	0.531695	0.596693
		0.693188	0.574529	0.666866	0.552119
		0.506273	0.725502	0.501611	0.671866
		0.767852	0.552561	0.626733	0.404897
		0.734569	0.357099	0.564475	0.678001
		0.81529	0.201816	0.649053	0.554708
		0.679419	0.483994	0.474677	0.664975
		0.438144	0.837627	0.675795	0.540799
		0.732616	0.43895	0.489319	0.720607
		0.536853	0.768223	0.617173	0.498692
		0.771611	0.578435	0.487663	0.712539
		0.576566	0.811203	0.628769	0.423305
		0.682939	0.525951	0.575508	0.784304
		0.365111	0.762005	0.669517	0.566544
		0.72794	0.508327	0.397394	0.66483
		0.46515	0.706457	0.605437	0.489082
		0.712334	0.446996	0.531205	0.630095
		0.816614	0.465782	0.663729	0.487814
		0.786845	0.354842	0.553063	0.770949
		0.526516	0.760225	0.710485	0.508516
		0.775821	0.403907	0.696065	0.313604
		0.46984	0.735275	0.560343	0.670912
		0.76651	0.47473	0.600064	0.40386
		0.422657	0.651948	0.495823	0.738641
		0.775747	0.493798	0.654394	0.500427
		0.570336	0.712185	0.469023	0.623636
		0.665825	0.637262	0.630588	0.468912
		0.602746	0.730946	0.718996	0.494864
		0.723133	0.47836	0.673295	0.542145
		0.711032	0.552226	0.53832	0.627656
		0.670147	0.450591	0.590058	0.447764
		0.460782	0.817034	0.514051	0.60323
		0.65103	0.491007	0.690081	0.470591
		0.319411	0.752018	0.572636	0.760558
		0.711086	0.182483	0.888876	0.34028
		0.266471	0.696468	0.592475	0.909778
		0.719612	0.623038	0.835861	0.493129
		0.53354	0.788012	0.224113	0.468946
		0.693264	0.425738	0.442431	0.217702
		0.632938	0.5532	0.219052	0.427756
		0.42143	0.72987	0.368193	0.30131
		0.692426	0.510351	0.230492	0.468404
		0.787294	0.581028	0.433842	0.316943
		0.574952	0.698297	0.280172	0.419371
		0.674243	0.511233	0.448401	0.224811
		0.515068	0.670027	0.258051	0.343592
		0.755154	0.433248	0.473332	0.298608
		0.523204	0.660085	0.28345	0.41714
		0.664309	0.514201	0.335819	0.302903
		0.429565	0.738261	0.30683	0.362787
		0.711325	0.509836	0.558572	0.447784
		0.534113	0.815328	0.296556	0.758575
		0.794392	0.482854	0.55169	0.798265
		0.688219	0.480978	0.567107	0.797245
		0.573219	0.701299	0.852525	0.493908
		0.748322	0.515421	0.374451	0.666411
		0.517549	0.674255	0.642665	0.441424
		0.678903	0.445037	0.443359	0.899801
		0.538743	0.602995	0.752463	0.528471
		0.605777	0.371543	0.433263	0.837199
		0.498541	0.783731	0.911135	0.441757
		0.784064	0.503217	0.513203	0.665313
		0.708514	0.454309	0.735372	0.500289
		0.414784	0.609723	0.415934	0.637023
		0.671701	0.468959	0.74002	0.528991
		0.583693	0.730072	0.323661	0.887511
		0.826227	0.436298	0.701152	0.555057
		0.534515	0.812816	0.556385	0.661511
		0.805564	0.459444	0.775041	0.573836
		0.668901	0.376229	0.529738	0.81874
		0.495194	0.610925	0.67684	0.421275
		0.634891	0.319671	0.448597	0.82301
		0.646321	0.262293	0.813809	0.465434
		0.784775	0.589981	0.289792	0.67338
		0.556366	0.68836	0.681993	0.453203
		0.715325	0.498875	0.384101	0.55006
		0.437765	0.642721	0.707912	0.455588
		0.682514	0.485914	0.357579	0.678071
		0.53806	0.730111	0.599246	0.360813
		0.620084	0.379823	0.580136	0.467215
		0.390005	0.637338	0.349752	0.645524
		0.798534	0.470753	0.628754	0.407177
		0.770451	0.359056	0.563575	0.31275
		0.555397	0.716979	0.687474	0.465959
		0.689952	0.512942	0.67107	0.330963
		0.492519	0.679492	0.473476	0.55584
		0.732484	0.495302	0.719704	0.458214
		0.583828	0.689105	0.747146	0.393323
		0.737158	0.422961	0.584466	0.244598
		0.380328	0.605488	0.365878	0.615304
		0.729282	0.523127	0.699209	0.425023
		0.686029	0.469664	0.739554	0.487763
		0.394743	0.675634	0.495028	0.614959
		0.673156	0.438633	0.623599	0.362427
		0.429541	0.705736	0.373963	0.767492
		0.635151	0.544397	0.576331	0.336502
		0.565207	0.674103	0.423117	0.61069
		0.677118	0.334863	0.359082	0.535871
		0.714653	0.436286	0.662819	0.231607
		0.472703	0.594014	0.277191	0.66344
		0.671483	0.384588	0.684743	0.294779
		0.527659	0.592351	0.689105	0.415727
		0.616838	0.376573	0.504888	0.719819
		0.450814	0.707742	0.587641	0.386976
		0.661222	0.427035	0.674813	0.143549
		0.755833	0.433267	0.60156	0.343874
		0.7046	0.484025	0.701065	0.239208
		0.504615	0.762174	0.49925	0.637129
		0.664701	0.428032	0.333026	0.704292
		0.692567	0.493446	0.565905	0.34188
		0.532607	0.702402	0.673964	0.315286
		0.616712	0.500274	0.2446	0.589257
		0.634877	0.497192	0.667138	0.419339
		0.706111	0.407269	0.6721	0.435119
		0.359065	0.631352	0.380326	0.580789
		0.72041	0.496566	0.602536	0.3402
		0.43321	0.725584	0.697061	0.156397
		0.702631	0.471836	0.298216	0.613789
		0.40584	0.657882	0.699435	0.407524
		0.597509	0.505021	0.565268	0.312317
		0.518903	0.721815	0.554673	0.465989
		0.51851	0.651033	0.338861	0.634056
		0.584797	0.505162	0.591076	0.432874
		0.476304	0.66847	0.614854	0.483876
		0.662665	0.443814	0.3823	0.707338
		0.560445	0.681092	0.570465	0.382034
		0.577902	0.468596	0.362391	0.584098
		0.531962	0.727954	0.720357	0.396982
		0.624196	0.447283	0.382814	0.525837
		0.536241	0.634763	0.519997	0.277703
		0.789572	0.463802	0.327566	0.532972
		0.721564	0.41069	0.680712	0.443984
		0.552598	0.71599	0.553222	0.508508
		0.529543	0.694261	0.455251	0.648947
		0.653	0.497571	0.596399	0.472021
		0.514924	0.593961	0.642452	0.443849
		0.78728	0.47349	0.638093	0.409788
		0.708561	0.389651	0.677496	0.386475
		0.554495	0.682029	0.538621	0.421222
		0.72227	0.488652	0.715079	0.454508
		0.619963	0.540873	0.423126	0.576817
		0.291786	0.660218	0.742823	0.379982
		0.676629	0.295922	0.501735	0.617352
		0.38123	0.660313	0.645182	0.385772
		0.637047	0.431271	0.361278	0.743772
		0.386739	0.691642	0.664506	0.420635
		0.614846	0.478119	0.431413	0.703274
		0.615024	0.423139	0.602486	0.432821
		0.514457	0.632853	0.631626	0.328159
		0.713896	0.617067	0.71333	0.402044
		0.557052	0.89576	0.443096	0.64281
		0.875463	0.601386	0.654655	0.458321
		0.529386	0.909702	0.673543	0.41201
		0.896856	0.428407	0.59869	0.384266
		0.692493	0.848568	0.614113	0.408069
		0.985464	0.600974	0.574864	0.367078
		0.670908	0.837731	0.301735	0.74249
		0.922879	0.308581	0.64292	0.328622
		0.511837	0.886016	0.375396	0.636635
		0.887559	0.592561	0.65774	0.242607
		0.526529	0.777416	0.479579	0.674055
		0.857462	0.633915	0.6554	0.332194
		0.540543	0.689264	0.35855	0.630914
		0.801953	0.407333	0.713015	0.385374
		0.557901	0.741359	0.59422	0.510174
		0.714689	0.435312	0.296419	0.598238
		0.689549	0.381438	0.660963	0.400959
		0.604778	0.522816	0.588366	0.473133
		0.726942	0.545215	0.693791	0.395608
		0.595139	0.652976	0.484203	0.703154
		0.774013	0.461093	0.625327	0.428699
		0.407375	0.715933	0.609982	0.450229
		0.774657	0.429583	0.768333	0.47124
		0.591711	0.42195	0.591607	0.428508
		0.209619	0.567937	0.353469	0.726526
		0.513501	0.383675	0.633768	0.386545
		0.392163	0.484575	0.525333	0.733825
		0.522035	0.319023	0.602015	0.398892
		0.34289	0.579097	0.552017	0.674242
		0.527628	0.334382	0.671517	0.423963
		0.417253	0.576544	0.66088	0.345032
		0.579192	0.344209	0.651263	0.564558
		0.383997	0.612577	0.422342	0.582999
		0.5241	0.344975	0.574786	0.447997
		0.344106	0.613315	0.483688	0.669301
		0.521666	0.264537	0.617904	0.418823
		0.543577	0.399143	0.56586	0.711248
		0.285575	0.552975	0.630985	0.428851
		0.516088	0.335397	0.642997	0.494906
		0.460817	0.293816	0.51191	0.661223
		0.40239	0.604072	0.675541	0.545479
		0.513055	0.326687	0.463667	0.683304
		0.61249	0.373383	0.775789	0.436765
		0.281132	0.560356	0.497081	0.734083
		0.489365	0.183084	0.63498	0.393091
		0.443916	0.546017	0.556532	0.725766
		0.551441	0.352254	0.619903	0.338513
		0.408437	0.46385	0.525852	0.691001
		0.590568	0.396497	0.660157	0.512792
		0.41719	0.510978	0.707297	0.505489
		0.516828	0.281911	0.422357	0.706186
		0.575411	0.313306	0.662081	0.442549
		0.538413	0.412766	0.512376	0.644302
		0.3622	0.480839	0.596704	0.374337
		0.640515	0.358605	0.711843	0.488406
		0.400177	0.665464	0.500396	0.677812
		0.55894	0.383274	0.717765	0.560853
		0.403572	0.650251	0.463417	0.648007
		0.6179	0.28513	0.643729	0.465793
		0.372762	0.574958	0.543136	0.743664
		0.453294	0.314128	0.493879	0.728216
		0.483592	0.222702	0.343003	0.76585
		0.353259	0.553424	0.572696	0.561617
		0.548657	0.417058	0.440811	0.655983
		0.348628	0.643454	0.703063	0.466211
		0.508524	0.357074	0.647079	0.448967
		0.408342	0.449119	0.652361	0.505373
		0.596691	0.347286	0.672041	0.528544
		0.290325	0.527371	0.247071	0.696453
		0.652684	0.281764	0.587095	0.363966
		0.423385	0.561824	0.749581	0.489792
		0.56856	0.257116	0.654659	0.337205
		0.534656	0.386267	0.687776	0.517453
		0.232461	0.450738	0.534391	0.793373
		0.914913	0.701427	0.586772	0.498444
		0.707023	0.915421	0.625452	0.418781
		0.813269	0.654802	0.610817	0.390611
		0.554383	0.817938	0.476961	0.683051
		0.857965	0.692828	0.38944	0.656855
		0.612965	0.735025	0.758203	0.464992
		0.80131	0.523773	0.568286	0.700917
		0.594409	0.870928	0.650855	0.561873
		0.681703	0.590212	0.491312	0.6906
		0.636839	0.809924	0.724512	0.414566
		0.706295	0.56381	0.647725	0.49603
		0.295522	0.766129	0.579135	0.38198
		0.87344	0.575171	0.727453	0.495404
		0.436204	0.78384	0.638578	0.566275
		0.716039	0.630655	0.417208	0.677359
		0.656643	0.762489	0.786891	0.382955
		0.72851	0.616628	0.349931	0.752298
		0.655116	0.872472	0.672838	0.523745
		0.785243	0.608692	0.368325	0.614676
		0.332001	0.719708	0.610378	0.344798
		0.934555	0.55861	0.752808	0.464665
		0.472161	0.842493	0.39855	0.670053
		0.734951	0.598103	0.641156	0.444558
		0.648411	0.67673	0.693002	0.474877
		0.861538	0.556758	0.499101	0.739879
		0.5135	0.912471	0.702815	0.407823
		0.713568	0.629414	0.76707	0.594792
		0.573053	0.875443	0.82781	0.446109
		0.671616	0.340134	0.48865	0.864424
		0.409404	0.619738	0.918619	0.608616
		0.616357	0.512642	0.661071	0.866973
		0.555033	0.694528	0.776195	0.61792
		0.689914	0.271934	0.595183	0.864623
		0.418417	0.666711	0.862731	0.644895
		0.780782	0.494426	0.565624	0.979731
		0.513031	0.685191	0.908339	0.544846
		0.710759	0.346814	0.586172	0.830263
		0.45752	0.73926	0.615492	0.49688
		0.766812	0.488862	0.64575	0.524779
		0.440365	0.787842	0.682816	0.510046
		0.742686	0.558451	0.595372	0.749366
		0.527577	0.71084	0.686956	0.415972
		0.751784	0.513882	0.406725	0.681597
		0.66435	0.437779	0.680042	0.415696
		0.724446	0.567899	0.437704	0.628696
		0.407029	0.698674	0.7462	0.568526
		0.622856	0.469516	0.468327	0.665715
		0.844383	0.496292	0.71309	0.40761
		0.604904	0.683556	0.543061	0.636689
		0.698669	0.431016	0.772699	0.456746
		0.642696	0.525288	0.335801	0.776039
		0.670066	0.364078	0.667715	0.474594
		0.650393	0.732939	0.468424	0.598864
		0.748957	0.652233	0.62388	0.484337
		0.587644	0.795056	0.549589	0.63989
		0.878133	0.550404	0.6349	0.508841
		0.593135	0.830045	0.655992	0.332291
		0.946144	0.684635	0.646865	0.519277
		0.435716	0.861372	0.675912	0.543132
		0.846162	0.404082	0.594623	0.698575
		0.58917	0.728671	0.607377	0.514998
		0.808312	0.606886	0.719067	0.573311
		0.556532	0.889928	0.448543	0.674151
		0.764691	0.548265	0.634379	0.538533
		0.670269	0.805124	0.683059	0.35539
		0.977781	0.41003	0.412431	0.678367
		0.44385	0.677342	0.67506	0.505352
		0.616585	0.42893	0.672923	0.437435
		0.40845	0.812997	0.406817	0.625806
		0.785739	0.499622	0.726102	0.294575
		0.467969	0.642061	0.479054	0.637109
		0.606119	0.49521	0.687333	0.428365
		0.495483	0.653752	0.529781	0.710632
		0.572401	0.505772	0.683846	0.532368
		0.472939	0.515004	0.569751	0.643156
		0.541856	0.361156	0.769218	0.546239
		0.402435	0.689671	0.573202	0.696454
		0.715338	0.452626	0.668913	0.551767
		0.366878	0.562851	0.800031	0.478716
		0.825275	0.396218	0.649194	0.58941
		0.421412	0.539759	0.508135	0.786999
		0.594821	0.395975	0.803405	0.48854
		0.504283	0.656281	0.413345	0.704507
		0.531657	0.485341	0.701641	0.524817
		0.425077	0.591316	0.602889	0.746429
		0.655665	0.358855	0.758808	0.576266
		0.461335	0.592343	0.669399	0.418042
		0.606729	0.368917	0.803217	0.485965
		0.460357	0.574799	0.697896	0.550859
		0.704843	0.475178	0.773214	0.460104
		0.381467	0.557247	0.430712	0.734453
		0.464443	0.297636	0.816902	0.560927
		0.48503	0.832442	0.696848	0.472352
		0.712746	0.535621	0.601822	0.69836
		0.463537	0.858534	0.742015	0.564373
		0.442395	0.74544	0.67517	0.508506
		0.73421	0.407881	0.575756	0.673007
		0.477996	0.878302	0.765019	0.41452
		0.645758	0.45599	0.572229	0.811068
		0.494637	0.677612	0.558703	0.754278
		0.811754	0.411853	0.61435	0.670593
		0.579817	0.861923	0.685425	0.491353
		0.960392	0.230885	0.712805	0.57004
		0.476847	0.731604	0.719594	0.6149
		0.648452	0.442802	0.36924	0.762316
		0.41289	0.703696	0.713005	0.401381
		0.601364	0.221599	0.709493	0.562213
		0.231787	0.624162	0.70033	0.561074
		0.586262	0.433025	0.445291	0.732145
		0.48579	0.880859	0.682663	0.504528
		0.927515	0.608264	0.599667	0.783599
		0.554444	0.83832	0.744514	0.61978
		0.963182	0.387225	0.48854	0.769015
		0.708707	0.912063	0.677679	0.432399
		0.924741	0.419246	0.636632	0.592294
		0.41806	0.577615	0.539015	0.710437
		0.727658	0.170056	0.660407	0.534873
		0.481676	0.750207	0.491223	0.775195
		0.741505	0.529888	0.692121	0.571703
		0.307248	0.676653	0.68614	0.532801
		0.773956	0.307249	0.701791	0.551789
		0.755525	0.485163	0.691203	0.51731
		0.688371	0.51527	0.429466	0.670453
		0.688556	0.262649	0.684416	0.572658
		0.502498	0.690817	0.555249	0.729379
		0.443455	0.600333	0.756259	0.573416
		0.584797	0.4604	0.664291	0.532368
		0.459079	0.781742	0.471757	0.681884
		0.617523	0.491029	0.694583	0.486164
		0.704275	0.509672	0.665882	0.592053
		0.370196	0.651945	0.592498	0.736684
		0.712282	0.402235	0.783701	0.508673
		0.388947	0.689664	0.581097	0.757472
		0.69414	0.470989	0.659587	0.570387
		0.577377	0.691736	0.379294	0.704943
		0.671619	0.418809	0.772254	0.631633
		0.557031	0.683812	0.547272	0.759166
		0.708971	0.550968	0.634038	0.338431
		0.466964	0.684765	0.622255	0.746592
		0.502108	0.634218	0.73856	0.418494
		0.630299	0.488522	0.705575	0.488842
		0.494362	0.658073	0.601694	0.703764
		0.636815	0.507325	0.730455	0.496634
		0.697471	0.3526	0.730262	0.501521
		0.467737	0.730629	0.843191	0.417987
		0.800676	0.450127	0.629401	0.886965
		0.448874	0.661611	0.733239	0.534346
		0.707418	0.454509	0.668399	0.916658
		0.546312	0.681523	0.577931	0.414941
		0.702044	0.544475	0.680855	0.515875
		0.51236	0.658303	0.49205	0.570777
		0.520858	0.724453	0.65185	0.38052
		0.666429	0.215276	0.435904	0.612699
		0.569074	0.695615	0.569837	0.473051
		0.709721	0.473688	0.623353	0.325034
		0.60444	0.494748	0.373693	0.57122
		0.50836	0.657435	0.601146	0.377767
		0.588931	0.344304	0.544579	0.406358
		0.734615	0.488577	0.683979	0.484092
		0.50244	0.703258	0.514432	0.596547
		0.696576	0.443897	0.594375	0.508808
		0.703828	0.505674	0.494359	0.606376
		0.395846	0.702528	0.741947	0.47316
		0.662552	0.448895	0.526285	0.570581
		0.475949	0.577653	0.622444	0.30581
		0.625953	0.326612	0.431645	0.695925
		0.698863	0.418244	0.56654	0.493411
		0.343574	0.653678	0.430153	0.650157
		0.608854	0.361007	0.736401	0.481989
		0.418749	0.788512	0.467717	0.646172
		0.694838	0.490551	0.492084	0.655967
		0.530956	0.759227	0.640652	0.466782
		0.449645	0.587386	0.641459	0.358949
		0.778699	0.305679	0.635333	0.43854
		0.242694	0.659082	0.446233	0.648138
		0.723144	0.41429	0.564132	0.371915
		0.569323	0.695014	0.49323	0.612343
		0.69332	0.419546	0.605001	0.437341
		0.704989	0.391109	0.325414	0.604335
		0.3844	0.719934	0.570278	0.420332
		0.64475	0.507918	0.411145	0.591532
		0.75335	0.508347	0.5778	0.438351
		0.571257	0.298414	0.576207	0.44962
		0.504894	0.592552	0.504762	0.673338
		0.670718	0.477358	0.637064	0.40507
		0.41601	0.689094	0.593539	0.505502
		0.694672	0.352993	0.461614	0.708249
		0.3927	0.529757	0.524961	0.579463
		0.666207	0.425856	0.687103	0.287507
		0.452176	0.625607	0.355472	0.709123
		0.58241	0.250309	0.735262	0.433788
		0.551032	0.349793	0.44908	0.539769
		0.479627	0.59242	0.612492	0.384993
		0.86841	0.304915	0.380651	0.576134
		0.484773	0.544025	0.553392	0.381808
		0.520479	0.459335	0.547652	0.433342
		0.289742	0.530988	0.516171	0.686061
		0.616251	0.461444	0.562715	0.318602
		0.275027	0.611971	0.513791	0.640396
		0.628095	0.417693	0.452023	0.546611
		0.429376	0.889626	0.652146	0.378863
		0.479689	0.622174	0.587257	0.376077
		0.609325	0.457938	0.301474	0.576595
		0.328185	0.76354	0.697505	0.457595
		0.650799	0.380386	0.472702	0.667362
		0.716456	0.477093	0.560789	0.464391
		0.462404	0.737984	0.52262	0.626418
		0.393503	0.667966	0.44357	0.632065
		0.798742	0.468278	0.572894	0.511532
		0.368403	0.670224	0.4491	0.619522
		0.783578	0.216763	0.716947	0.466877
		0.713147	0.423332	0.57949	0.449706
		0.660235	0.585085	0.547086	0.411538
		0.547077	0.666949	0.641171	0.434117
		0.765138	0.515255	0.440296	0.652346
		0.441899	0.706526	0.596319	0.473037
		0.760139	0.519762	0.633883	0.395032
		0.718203	0.556911	0.520926	0.602062
		0.3774	0.705371	0.681646	0.238844
		0.688891	0.434309	0.439254	0.617301
		0.661522	0.476167	0.590549	0.390924
		0.449758	0.724667	0.374067	0.79353
		0.786131	0.543105	0.586006	0.414947
		0.696656	0.55814	0.340089	0.649889
		0.525604	0.680838	0.739789	0.409739
		0.74703	0.383574	0.438603	0.576351
		0.560507	0.728799	0.616683	0.376015
		0.778963	0.534718	0.656691	0.314525
		0.602222	0.63745	0.515885	0.571087
		0.732462	0.451724	0.735032	0.435324
		0.589761	0.726489
		0.640527	0.4775
		0.477994	0.597234
		0.605978	0.692806
		0.357547	0.59456
		0.556435	0.469736
		0.431348	0.516728
		0.576535	0.829024
		0.896364	0.705049
		0.643651	0.557842
		0.442163	0.838214
		0.818623	0.404011
		0.826711	0.278105
		0.526932	0.684409
		0.773933	0.494732
		0.428952	0.687774
		0.764684	0.423436
		0.542773	0.823639
		0.817831	0.322934
		0.525649	0.675943
		0.665114	0.512264
		0.406106	0.63832
		0.667236	0.488373
		0.327199	0.649757
		0.721943	0.321342
		0.223857	0.639991
		0.701406	0.436167
		0.596621	0.666915
		0.648391	0.527084
		0.590683	0.789106
		0.636679	0.532299
		0.383435	0.708204
		0.766749	0.412801
		0.504016	0.646017
		0.667389	0.537476
		0.708237	0.458269
		0.613003	0.548885
		0.566126	0.724421
		0.693149	0.344976
		0.493543	0.777793
		0.814253	0.384703
		0.288118	0.727732
		0.707444	0.525844
		0.56108	0.646016
		0.708849	0.450799
		0.485037	0.671226
		0.654761	0.420652
		0.695784	0.260027
		0.46148	0.575811
		0.636045	0.511772
		0.517153	0.6268
		0.688447	0.456458
		0.458266	0.614864
		0.69948	0.503643
		0.66248	0.491769
		0.310534	0.619778
		0.682744	0.459991
		0.675038	0.401864
		0.433107	0.664858
		0.637395	0.277243
		0.332934	0.657233
		0.692026	0.501507
		0.396814	0.571412
		0.578175	0.518926
		0.555067	0.688157
		0.702435	0.489607
		0.454601	0.588084
		0.645501	0.385998
		0.397645	0.614193
		0.690834	0.424505
		0.361741	0.5822
		0.608555	0.374209
		0.512594	0.668209
		0.484306	0.645989
		0.573719	0.395471
		0.449797	0.674889
		0.693757	0.420177
		0.416283	0.74777
		0.668353	0.45733
		0.524464	0.695257
		0.717892	0.397472
		0.360763	0.630328
		0.596488	0.500785
		0.446224	0.647087
		0.650678	0.433507
		0.476549	0.6749
		0.664654	0.543869
		0.350725	0.652609
		0.69365	0.440476
		0.433497	0.538112
		0.90434	0.770546
		0.76029	0.843156
		0.839274	0.774073
		0.855418	0.805599
		0.647224	0.411011
		0.391612	0.598969
		0.63033	0.502076
		0.492105	0.700473
		0.754138	0.48789
		0.486732	0.575852
		0.673667	0.389608
		0.367826	0.798489
		0.758979	0.416615
		0.423284	0.663478
		0.723199	0.394476
		0.338108	0.621127
		0.740599	0.332441
		0.441982	0.558984
		0.568562	0.258705
		0.426283	0.677605
		0.608151	0.394907
		0.270584	0.57103
[truncated: 686 more rows]

## Sheet: SI-Figure 8D
SI-Figure 8D
Dwell-time histograms for the high- and low-FRET states of TtWT and dynamic mutants		T52R-S54A-N55E (low FRET)	T52R-S54A-N55E (middle FRET)
		43.875	0.75
		9.75	0.75
		9.75	0.375
		25.5	1.125
		2.25	4.5
		9.75	0.75
		35.625	4.875
		6.375	130.125
		188.625	4.5
		2.25	61.125
		4.5	10.125
		4.5	11.625
		29.25	1.5
		79.5	0.75
		40.5	6
		13.5	2.25
		4.875	2.25
		7.5	3
		25.5	8.25
		82.125	1.125
		21.75	0.75
		22.5	6
		9.75	0.75
		70.125	0.375
		3	1.5
		6	1.125
		5.25	0.75
		19.125	115.5
		5.25	3.75
		0.75	0.75
		1.5	0.75
		0.75	1.875
		1.125	0.75
		3	1.5
		1.125	1.5
		0.375	1.125
		3	3.75
		1.125	0.75
		2.625	1.875
		2.25	1.5
		3	1.125
		1.875	1.5
		1.875	2.25
		1.5	1.5
		2.625	1.5
		0.75	0.75
		0.75	0.75
		1.125	1.125
		1.875	4.125
		2.25	1.125
		0.75	1.125
		4.125	1.125
		0.375	1.125
		0.375	2.625
		0.375	2.625
		0.375	3
		0.375	1.5
		0.375	0.75
		0.375	1.875
		0.375	3.75
		2.625	2.625
		0.375	3
		0.375	3
		0.375	3
		1.875	0.75
		2.625	0.75
		1.125	11.25
		0.75	9.375
		0.375	3
		0.75	0.375
		0.75	1.125
		0.375	2.25
		0.75	4.875
		0.375	0.75
		0.375	1.875
		2.25	0.75
		184.125	54.375
		130.125	162.375
		4.875	1.5
		0.375	3
		1.5	1.5
		4.125	3
		87	1.125
		5.25	21.75
		95.625	0.375
		20.25	3
		0.75	20.25
		137.625	0.75
		3.75	40.5
		0.375	7.875
		37.5	2.25
		194.625	24.75
		0.375	72.375
		29.625	25.875
		16.5	0.75
		26.25	3
		15	7.5
		75.375	1.125
		40.875	0.75
		7.5	1.5
		136.5	4.125
		1.875	1.875
		7.5	13.125
		14.25	58.5
		1.5	1.125
		4.875	18.375
		5.25	29.625
		18	1.125
		58.5	6
		10.875	1.875
		1.5	4.5
		9.375	99
		15	102
		1.125	4.5
		7.5	1.5
		2.25	11.25
		8.25	1.125
		9	1.5
		7.875	3
		14.625	0.75
		19.5	1.125
		3.375	4.125
		33.75	1.5
		7.875	0.75
		1.125	3.75
		0.75	4.5
		21	0.75
		3.75	2.625
		72.375	9.375
		30.375	40.875
		36	3
		16.125	1.5
		68.25	20.625
		0.75	32.25
		129.375	7.875
		69	6.375
		0.375	4.875
		31.5	14.25
		86.625	1.125
		137.625	0.375
		7.125	0.375
		7.125	0.375
		29.625	134.625
		19.125	1.125
		18	4.875
		2.625	18
		8.625	4.875
		2.625	7.875
		0.375	1.875
		22.875	12.75
		86.25	0.375
		22.125	4.125
		21	3.375
		2.625	7.5
		1.875	1.875
		3	7.125
		24	60.75
		2.625	9
		3.75	0.75
		9	0.375
		10.125	0.375
		12.75	2.25
		12.75	3
		0.375	9.75
		23.625	1.5
		25.125	34.125
		86.25	17.625
		1.875	1.875
		12.375	2.25
		45.75	0.75
		38.25	2.25
		33.375	0.75
		44.625	49.875
		0.375	5.25
		70.875	5.25
		54.75	27.75
		0.375	27.75
		36	0.75
		27.75	71.625
		4.5	20.625
		52.125	3.75
		11.625	0.375
		40.5	10.875
		5.625	0.75
		14.625	1.125
		28.875	3.375
		68.25	2.625
		12	4.5
		10.5	32.25
		0.75	2.625
		26.25	30.375
		3	22.875
		1.875	9.75
		13.5	3.75
		0.75	3
		1.125	1.125
		1.5	1.5
		3.75	0.75
		2.25	2.25
		1.125	13.875
		0.75	3
		27.75	110.25
		65.25	15.375
		1.125	3
		7.875	1.125
		14.625	55.875
		3.375	7.125
		21.75	0.75
		3	0.75
		1.5	0.75
		6.375	42
		38.625	0.75
		1.5	1.5
		0.75	3.75
		2.625	49.5
		1.875	12.375
		37.125	61.875
		1.5	8.625
		1.125	5.625
		2.25	6.75
		9	10.125
		8.625	0.375
		9.375	15.75
		6	15
		8.25	7.125
		0.75	1.125
		60.75	4.125
		23.625	1.5
		7.5	5.25
		11.25	147.75
		0.75	5.25
		3.375	0.75
		43.125	21.75
		28.875	1.125
		34.875	2.25
		61.5	5.25
		0.375	39.375
		0.75	1.875
		0.75	42.75
		87.375	0.75
		1.125	1.5
		25.5	0.375
		19.125	1.875
		2.625	0.75
		9	16.125
		12.75	1.125
		3.75	0.75
		5.25	0.375
		55.125	57.75
		13.5	0.75
		5.25	0.75
		2.625	0.375
		15.75	0.375
		18.75	0.375
		64.5	0.375
		73.875	0.75
		15.375	1.125
		26.625	16.5
		160.125	123
		12.375	4.5
		11.625	1.875
		45.75	2.25
		28.125	2.625
		1.875	5.25
		127.5	2.625
		1.5	3.375
		2.25	1.125
		31.5	3.375
		1.875	0.75
		7.875	4.5
		43.5	1.875
		12.375	6.375
		42.375	4.875
		33	0.75
		3	2.625
		16.875	1.875
		21.375	3.375
		14.25	10.5
		90.75	38.625
		52.125	8.625
		17.625	13.5
		0.75	3
		55.875	0.375
		3	0.375
		2.25	0.75
		5.625	0.75
		10.125	4.125
		5.625	0.375
		3.375	0.75
		12.375	0.75
		7.125	1.875
		19.875	0.375
		17.25	6.75
		2.625	3
		1.5	3
		4.5	0.375
		1.5	1.125
		1.5	22.5
		4.5	3.375
		1.5	1.5
		0.75	2.25
		4.5	6
		10.5	16.5
		18	9
		2.25	3
		7.5	2.625
		49.5	3
		0.75	6.375
		3.75	34.875
		35.625	0.75
		12	25.5
		2.625	1.875
		4.5	2.25
		6	1.5
		2.625	2.25
		22.5	23.25
		4.125	9.375
		14.25	22.875
		1.5	8.25
		60	11.25
		17.25	22.5
		29.25	1.125
		9.375	1.125
		7.5	15.375
		1.125	1.875
		4.5	2.25
		21	0.75
		1.125	1.125
		10.5	2.25
		3.375	4.875
		46.125	44.625
		1.875	8.25
		9	2.25
		26.25	3
		6.375	0.75
		9	1.5
		4.125	0.75
		15	2.25
		12.75	12
		34.125	3.375
		3	1.5
		4.125	4.125
		3	47.25
		25.875	0.75
		14.25	3.75
		120.75	31.5
		6	27.75
		1.875	3
		78.375	2.25
		64.875	7.5
		3	5.625
		1.125	1.5
		40.125	18.75
		9.375	1.125
		4.125	0.75
		1.875	1.125
		9.375	4.875
		9.75	0.75
		19.875	4.5
		39.75	3
		3.75	17.625
		22.5	11.625
		54.75	16.5
		1.125	1.125
		6	3
		19.125	14.25
		4.875	2.25
		25.125	6
		4.5	0.75
		4.125	3.375
		5.625	0.75
		17.25	2.625
		0.75	54.75
		45	84.75
		2.25	0.375
		8.25	12.75
		77.625	1.5
		0.375	1.5
		20.625	105
		1.5	0.375
		24	1.5
		1.5	1.875
		1.125	0.375
		2.25	0.375
		0.75	1.125
		13.875	0.375
		0.375	0.375
		28.875	0.375
		0.75	0.375
		5.625	0.375
		2.625	0.375
		0.375	0.375
		10.5	0.375
		2.25	0.375
		2.625	0.375
		3	0.375
		9.75	0.375
		24.75	51.375
		110.25	0.375
		39.75	8.625
		3.75	75.375
		9.375	0.375
		28.875	2.25
		11.625	15.75
		2.25	5.25
		63.75	24.375
		11.25	0.75
		3.75	0.375
		26.625	7.5
		1.875	1.125
		1.5	0.75
		8.625	0.75
		3.375	1.5
		27	1.875
		70.125	32.625
		4.125	1.875
		4.5	4.5
		8.625	1.875
		36	1.875
		29.625	7.5
		135	0.75
		22.875	7.875
		3	6.375
		10.125	2.25
		0.75	14.25
		16.875	0.375
		1.125	5.625
		12.75	3
		109.5	0.375
		13.5	0.75
		14.25	0.75
		19.5	0.75
		9	0.375
		8.25	1.125
		12	0.375
		25.125	1.125
		14.25	1.5
		10.875	3.375
		6.375	1.125
		2.25	0.375
		6	3
		1.5	0.75
		15.375	0.75
		6	63.75
		32.625	0.375
		256.5	102
		144	11.25
		203.625	2.25
		14.625	18.375
		0.75	2.25
		13.5	0.75
		1.125	2.25
		6.75	2.625
		9	5.625
		8.625	0.375
		5.625	31.125
		11.25	0.75
		3	18.375
		15.375	2.25
		6.75	2.625
		10.125	0.75
		41.625	2.625
		2.625	1.125
		0.75	3.375
		24.75	9.75
		6	4.875
		0.75	13.875
		1.125	0.375
		13.5	1.5
		1.875	2.625
		1.125	1.125
		0.75	3.75
		7.875	1.5
		101.625	99.75
		1.5	9.75
		36	18
		13.5	109.875
		8.25	1.5
		31.5	11.25
		5.25	2.25
		19.125	25.125
		40.875	2.625
		18.75	6.75
		76.875	1.5
		51.75	46.125
		1.875	15.375
		1.5	69.375
		0.75	2.625
		10.875	0.75
		7.125	1.875
		3.75	0.75
		39	2.625
		36.375	1.5
		42	0.75
		16.125	7.125
		5.25	1.125
		7.125	2.625
		2.25	0.375
		3	7.875
		1.875	0.375
		5.25	0.75
		15.75	0.75
		1.5	2.625
		1.5	2.25
		1.5	1.5
		17.25	0.75
		12	23.625
		64.125	1.125
		101.625	4.5
		5.625	5.625
		7.125	124.875
		113.625	1.5
		14.25	8.625
		66.75	1.125
		5.25	2.25
		6.75	1.5
		2.25	3.75
		19.125	6
		31.125	2.25
		1.5	0.75
		7.5	5.25
		12.375	6.75
		6.375	62.625
		3.375	1.875
		1.875	1.875
		0.75	2.625
		2.25	10.5
		3.375	9
		2.25	39.75
		0.375	27.375
		43.5	2.25
		7.5	1.875
		6	0.75
		1.5	1.5
		3.375	7.5
		10.125	3
		1.125	2.25
		11.25	3.75
		1.875	0.75
		17.625	0.375
		7.875	4.5
		6	0.75
		28.875	4.125
		23.625	1.5
		4.125	46.875
		38.25	27.375
		11.625	20.25
		0.75	15.75
		0.375	32.625
		6	9.75
		1.125	10.875
		0.75	3
		4.5	0.75
		13.5	2.25
		5.25	2.625
		3	4.125
		1.5	0.75
		15	2.625
		44.25	105.375
		18.75	5.625
		5.25	0.75
		75.75	1.875
		1.875	1.5
		6	0.75
		4.5	1.5
