# Supplementary material for: Allosteric activation of cell wall synthesis during bacterial growth
Source: Nat Commun. 2023 Jun 10;14:3439. doi: 10.1038/s41467-023-39037-9 (PMC10257715; doi:10.1038/s41467-023-39037-9)
Supplement: Supplementary file 4 — Source Data [file 41467_2023_39037_MOESM4_ESM.zip › Figure1.xlsx]

## Sheet: Figure 1C
Figure 1C
FRET efficiency probability density histograms of TtWT and dynamic mutants	WT	R33A-R197A	A186R
	0.582743	0.526249	0.333357
	0.463459	0.534235	0.350687
	0.305141	0.526532	0.357326
	0.363573	0.658831	0.319425
	0.511236	0.535633	0.263893
	0.623515	0.505241	0.337773
	0.417419	0.420388	0.397331
	0.503097	0.458329	0.436378
	0.377726	0.486288	0.510071
	0.285029	0.640132	0.389477
	0.558122	0.448944	0.297575
	0.355427	0.693955	0.402953
	0.437735	0.474199	0.435114
	0.564484	0.44451	0.485309
	0.310395	0.539862	0.442785
	0.324304	0.532795	0.456185
	0.401956	0.549843	0.487039
	0.470206	0.56783	0.548239
	0.584766	0.500318	0.477035
	0.574666	0.498569	0.42791
	0.61806	0.450819	0.476324
	0.452322	0.443176	0.60481
	0.478026	0.546818	0.425494
	0.383262	0.549671	0.483105
	0.354428	0.420751	0.42901
	0.315663	0.520056	0.499179
	0.310299	0.499998	0.251029
	0.249381	0.490528	0.433763
	0.277565	0.468196	0.469142
	0.307371	0.508338	0.391077
	0.181447	0.450309	0.341768
	0.309867	0.499876	0.371416
	0.261958	0.446583	0.515389
	0.678906	0.588029	0.329581
	0.559639	0.43894	0.702374
	0.683974	0.546912	0.45418
	0.690621	0.567137	0.385444
	0.735716	0.534383	0.451905
	0.715786	0.396812	0.487356
	0.657163	0.480871	0.453128
	0.523526	0.552569	0.455165
	0.666684	0.522642	0.557501
	0.806973	0.533955	0.442464
	0.737105	0.523837	0.381947
	0.652371	0.458539	0.455739
	0.732088	0.535337	0.364653
	0.792102	0.443985	0.384964
	0.659758	0.46572	0.329647
	0.676415	0.447983	0.479696
	0.728793	0.288461	0.3467
	0.646444	0.515922	0.403003
	0.623303	0.437216	0.433055
	0.825228	0.448557	0.349601
	0.720915	0.564264	0.479121
	0.543373	0.592387	0.326426
	0.640275	0.573958	0.476764
	0.827617	0.469844	0.399258
	0.611196	0.480701	0.439643
	0.62086	0.316544	0.363769
	0.754149	0.434821	0.265863
	0.73686	0.430682	0.325888
	0.76131	0.348307	0.592181
	0.756272	0.438789	0.446778
	0.788388	0.487513	0.409247
	0.676368	0.646762	0.287713
	0.674789	0.527363	0.339638
	0.806024	0.576232	0.545752
	0.637705	0.588405	0.385372
	0.791785	0.666815	0.346549
	0.815879	0.532367	0.384466
	0.904358	0.520399	0.367731
	0.865492	0.578796	0.476223
	0.894767	0.649914	0.424341
	0.36792	0.647239	0.462803
	0.77862	0.40974	0.291709
	0.76517	0.571661	0.473549
	0.831673	0.499846	0.497221
	0.890502	0.615353	0.288862
	0.760765	0.449965	0.326093
	0.914698	0.408597	0.517759
	0.815718	0.509098	0.449497
	0.867188	0.404193	0.440347
	0.871947	0.417094	0.542696
	0.832519	0.358934	0.43503
	0.842001	0.448621	0.472524
	0.863761	0.55154	0.411605
	0.843301	0.446621	0.502974
	0.832669	0.537882	0.587898
	0.753698	0.44148	0.458894
	0.790876	0.557866	0.491344
	0.764225	0.420136	0.330078
	0.80117	0.469827	0.491296
	0.800248	0.518158	0.454956
	0.796115	0.430269	0.461646
	0.755222	0.482601	0.422737
	0.898196	0.533345	0.312802
	0.777825	0.487471	0.381319
	0.841211	0.571726	0.355466
	0.82511	0.532432	0.347117
	0.812773	0.480106	0.322855
	0.845636	0.593143	0.371429
	0.838219	0.4218	0.44715
	0.848089	0.510978	0.389697
	0.908768	0.535994	0.463602
	0.717398	0.433032	0.393878
	0.854615	0.628325	0.445368
	0.837898	0.380067	0.389052
	0.774136	0.351947	0.419811
	0.788316	0.469405	0.445777
	0.783036	0.446065	0.479213
	0.844164	0.434311	0.442519
	0.791728	0.318489	0.39822
	0.848596	0.511298	0.343907
	0.83284	0.475828	0.359648
	0.856342	0.496593	0.405153
	0.815564	0.554243	0.444349
	0.769158	0.515274	0.31311
	0.754109	0.546212	0.479439
	0.80618	0.518154	0.302708
	0.772201	0.658426	0.474379
	0.735311	0.792023	0.464854
	0.759971	0.776181	0.440478
	0.801847	0.858886	0.557083
	0.786592	0.832841	0.453395
	0.788247	0.792925	0.431826
	0.732149	0.746422	0.510162
	0.76491	0.840559	0.456466
	0.760897	0.825161	0.489651
	0.732209	0.794547	0.361359
	0.693493	0.853908	0.371986
	0.705727	0.792361	0.315458
	0.728171	0.738673	0.379962
	0.746653	0.850863	0.279044
	0.779668	0.756972	0.221098
	0.703646	0.851472	0.49353
	0.682063	0.829324	0.363032
	0.683683	0.769938	0.430033
	0.626239	0.837103	0.396689
	0.906745	0.88874	0.406833
	0.955725	0.845059	0.423807
	0.806883	0.857449	0.403887
	0.814109	0.820843	0.454184
	0.844379	0.498017	0.353106
	0.897749	0.534231	0.401307
	0.915212	0.485408	0.395961
	0.869655	0.552926	0.332906
	0.843377	0.437166	0.540721
	0.842538	0.50404	0.37126
	0.86054	0.406797	0.410749
	0.830323	0.595834	0.348559
	0.866634	0.484827	0.343775
	0.894297	0.655312	0.39726
	0.892581	0.565285	0.474773
	0.855841	0.448513	0.381627
	0.813737	0.25793	0.340701
	0.88531	0.481424	0.462764
	0.895843	0.592807	0.266529
	0.910698	0.452027	0.28416
	0.85363	0.530216	0.455108
	0.866493	0.397398	0.354045
	0.800814	0.370472	0.362996
	0.888454	0.56071	0.50971
	0.91101	0.65906	0.506784
	0.896259	0.642067	0.462632
	0.84434	0.55297	0.377699
	0.949456	0.469883	0.417938
	0.947999	0.569611	0.423838
	0.891462	0.565966	0.422305
	0.897186	0.411126	0.485986
	0.933164	0.52756	0.434618
	0.889591	0.489661	0.43441
	0.872662	0.604875	0.384594
	0.830644	0.427686	0.419297
	0.903409	0.467339	0.420612
	0.895771	0.625259	0.401374
	0.937564	0.541599	0.484556
	0.847518	0.527092	0.443367
	0.819714	0.554563	0.332441
	0.750938	0.507864	0.354206
	0.832966	0.472812	0.374432
	0.89698	0.459127	0.437919
	0.872944	0.59662	0.389824
	0.836205	0.602062	0.362501
	0.783455	0.431016	0.480107
	0.827699	0.58267	0.418196
	0.792768	0.574166	0.458028
	0.887705	0.501884	0.338785
	0.79602	0.540544	0.460212
	0.804271	0.438495	0.402799
	0.736546	0.397357	0.0913794
	0.891228	0.540814	0.489025
	0.899407	0.563071	0.496289
	0.790596	0.602676	0.254227
	0.729804	0.454627	0.30484
	0.798397	0.519648	0.318356
	0.744302	0.538749	0.469874
	0.79316	0.39605	0.416236
	0.655103	0.546636	0.364131
	0.733249	0.436819	0.461795
	0.732498	0.533052	0.337976
	0.714851	0.542003	0.488926
	0.701317	0.379963	0.399398
	0.706074	0.567959	0.486421
	0.709013	0.49311	0.411477
	0.693528	0.48492	0.443916
	0.777901	0.543811	0.367638
	0.696498	0.553186	0.51653
	0.705295	0.307075	0.31999
	0.726154	0.557649	0.328824
	0.701817	0.409515	0.344893
	0.768493	0.425668	0.379975
	0.729425	0.629249	0.56789
	0.710703	0.461616	0.450246
	0.740061	0.619662	0.405651
	0.670344	0.615218	0.365382
	0.665093	0.565124	0.389133
	0.671607	0.532773	0.352805
	0.684583	0.589201	0.378936
	0.707034	0.489853	0.390612
	0.72536	0.491971	0.421361
	0.69894	0.542465	0.375235
	0.724146	0.400932	0.374731
	0.881956	0.486609	0.385027
	0.848452	0.581798	0.330832
	0.801344	0.510357	0.385901
	0.887975	0.629614	0.334087
	0.810139	0.524505	0.453266
	0.80307	0.402958	0.259889
	0.876055	0.50699	0.397808
	0.897979	0.619341	0.358376
	0.782748	0.621219	0.560921
	0.791395	0.670055	0.298604
	0.84964	0.553958	0.294114
	0.812235	0.592577	0.31819
	0.860507	0.683118	0.541647
	0.809468	0.538592	0.44282
	0.808933	0.509934	0.486549
	0.894596	0.631927	0.335854
	0.899165	0.574015	0.313497
	0.863033	0.642171	0.407393
	0.865481	0.705218	0.375167
	0.837241	0.664446	0.34735
	0.785702	0.389812	0.419464
	0.876728	0.657367	0.408459
	0.846636	0.657415	0.440403
	0.811435	0.482189	0.447006
	0.754353	0.42215	0.307675
	0.841219	0.549506	0.486388
	0.782437	0.506396	0.355487
	0.805335	0.452038	0.463292
	0.8667	0.477519	0.465568
	0.801318	0.652115	0.355649
	0.816108	0.599545	0.351734
	0.824404	0.415804	0.501787
	0.768195	0.551233	0.22269
	0.858867	0.455967	0.583431
	0.89275	0.639172	0.572117
	0.718005	0.554873	0.592626
	0.790579	0.434667	0.609839
	0.831069	0.492085	0.564878
	0.776831	0.491446	0.610262
	0.81595	0.566386	0.50363
	0.896148	0.528428	0.513413
	0.840402	0.486966	0.520173
	0.853442	0.430208	0.511211
	0.888871	0.627224	0.460204
	0.780395	0.514738	0.410771
	0.756835	0.428775	0.550092
	0.677236	0.553642	0.517726
	0.669336	0.352709	0.562633
	0.857045	0.655584	0.525766
	0.82275	0.603096	0.501876
	0.930698	0.778982	0.518659
	0.930091	0.557031	0.558543
	0.847863	0.442109	0.500727
	0.822333	0.561138	0.572557
	0.833738	0.376685	0.699904
	0.792117	0.599944	0.522223
	0.87696	0.5213	0.49437
	0.810713	0.628985	0.545657
	0.863155	0.496354	0.489073
	0.861152	0.48142	0.482561
	0.885364	0.481428	0.538738
	0.759196	0.615631	0.385688
	0.859749	0.525066	0.474058
	0.7935	0.662478	0.601202
	0.814714	0.483951	0.452054
	0.805684	0.564051	0.460382
	0.771571	0.411106	0.478492
	0.818976	0.571238	0.496299
	0.942273	0.504711	0.55158
	0.878449	0.38754	0.639209
	0.863074	0.44302	0.607229
	0.896976	0.417279	0.499824
	0.939994	0.640789	0.357665
	0.940889	0.496676	0.450905
	0.889797	0.449139	0.507865
	0.880767	0.615127	0.319252
	0.859999	0.595889	0.519184
	0.849071	0.40982	0.415566
	0.909033	0.565609	0.47733
	0.939417	0.500552	0.538243
	0.788523	0.574092	0.622613
	0.887864	0.527471	0.505889
	0.941027	0.689746	0.42429
	0.898009	0.480497	0.579007
	0.939117	0.517942	0.506249
	0.898793	0.544261	0.524815
	0.94561	0.611051	0.58747
	0.854322	0.645592	0.514193
	0.939454	0.432415	0.60687
	0.854635	0.502353	0.704618
	0.919035	0.626681	0.689515
	0.804759	0.466723	0.419432
	0.837216	0.396574	0.509632
	0.850101	0.397266	0.542823
	0.790623	0.50309	0.453807
	0.817844	0.498269	0.542951
	0.756824	0.471179	0.394686
	0.788973	0.516683	0.581107
	0.842581	0.488002	0.617842
	0.881745	0.521482	0.561122
	0.809531	0.448386	0.633205
	0.769262	0.265816	0.559613
	0.817745	0.526963	0.53822
	0.815247	0.478519	0.517961
	0.813563	0.545876	0.452194
	0.843788	0.502086	0.334139
	0.735499	0.552633	0.564778
	0.853579	0.631547	0.549141
	0.794708	0.566295	0.469974
	0.770747	0.555573	0.477697
	0.865011	0.496017	0.608837
	0.780644	0.425589	0.607052
	0.858184	0.412899	0.382742
	0.836617	0.485822	0.580251
	0.826832	0.518967	0.409764
	0.789289	0.581248	0.516673
	0.80138	0.529083	0.501221
	0.793162	0.695861	0.489468
	0.768688	0.648674	0.566621
	0.833793	0.622686	0.504786
	0.835983	0.735842	0.466963
	0.827878	0.590749	0.53033
	0.800994	0.534894	0.520378
	0.872006	0.726805	0.407002
	0.817775	0.722909	0.532731
	0.831009	0.645871	0.487999
	0.790574	0.706234	0.433591
	0.757535	0.579877	0.360401
	0.843788	0.526545	0.487419
	0.796106	0.721534	0.601849
	0.833975	0.600934	0.486826
	0.863047	0.619359	0.488715
	0.824316	0.660505	0.714395
	0.815996	0.629919	0.508563
	0.902858	0.715309	0.481654
	0.853212	0.719592	0.494293
	0.839293	0.651848	0.782637
	0.901363	0.639863	0.813737
	0.806844	0.567621	0.766265
	0.757015	0.649164	0.781234
	0.850282	0.638015	0.761255
	0.889887	0.703859	0.792098
	0.855308	0.691079	0.561012
	0.896532	0.655308	0.45546
	0.900141	0.678782	0.451404
	0.87936	0.558527	0.509184
	0.88072	0.587853	0.522828
	0.867868	0.63731	0.530879
	0.916288	0.776253	0.49083
	0.845147	0.466296	0.868682
	0.892688	0.419071	1.0364
	0.853066	0.498793	0.762092
	0.860192	0.460462	0.891465
	0.818953	0.588636	0.902289
	0.836615	0.500144	0.767558
	0.871216	0.579009	0.920731
	0.873727	0.35099	0.822849
	0.827385	0.582042	0.553829
	0.844505	0.609248	0.159011
	0.789303	0.631837	0.373471
	0.795135	0.542941	0.398399
	0.84372	0.605327	0.193188
	0.81901	0.614957	0.492725
	0.718843	0.550097	0.392149
	0.853976	0.415365	0.469178
	0.707112	0.487502	0.485918
	0.769422	0.470758	0.373217
	0.798859	0.459845	0.481707
	0.793266	0.356376	0.571404
	0.775665	0.451913	0.405792
	0.800972	0.448719	0.452132
	0.781597	0.570454	0.334194
	0.87643	0.587213	0.46711
	0.77143	0.498899	0.351752
	0.837548	0.443546	0.465748
	0.753373	0.614864	0.211325
	0.812005	0.527911	0.418822
	0.786289	0.558925	0.321265
	0.788647	0.550337	0.420373
	0.868339	0.467036	0.425306
	0.878777	0.513471	0.672432
	0.77737	0.508183	0.586745
	0.815595	0.452197	0.346695
	0.749278	0.483803	0.472267
	0.808885	0.553841	0.293479
	0.787981	0.479301	0.342889
	0.827728	0.488834	0.463357
	0.832424	0.508377	0.391709
	0.841465	0.450089	0.340887
	0.901931	0.529218	0.48582
	0.818029	0.571442	0.287577
	0.837429	0.438391	0.293253
	0.809403	0.50889	0.236814
	0.783126	0.586093	0.327766
	0.753389	0.429886	0.291599
	0.877479	0.548049	0.433436
	0.900449	0.526727	0.419605
	0.977018	0.429625	0.385042
	0.911343	0.639239	0.431394
	0.948776	0.697667	0.463104
	0.964463	0.735119	0.485842
	0.925187	0.760686	0.38321
	0.95823	0.791226	0.379728
	0.945714	0.770313	0.304062
	0.945191	0.78829	0.40629
	0.952096	0.804582	0.269212
	0.909255	0.736645	0.577561
	0.887322	0.761844	0.546867
	0.943455	0.762959	0.648491
	0.836015	0.782243	0.585769
	0.946941	0.885634	0.706874
	0.959348	0.796896	0.658769
	0.876379	0.814488	0.587791
	0.829491	0.85562	0.688613
	0.898412	0.755999	0.592787
	0.958592	0.746531	0.743305
	0.944617	0.730974	0.398804
	0.954898	0.811048	0.317919
	0.969418	0.765593	0.305271
	0.964352	0.839055	0.362313
	0.879679	0.741771	0.399588
	0.906452	0.853784	0.362083
	0.93139	0.792873	0.439064
	0.977582	0.851316	0.428277
	0.90492	0.659351	0.371992
	0.893486	0.577761	0.426993
	0.873357	0.73371	0.401822
	0.913501	0.810811	0.41906
	0.940659	0.687497	0.356305
	0.902094	0.699284	0.423213
	0.927655	0.580677	0.454059
	0.924531	0.717551	0.319693
	0.908552	0.522986	0.442237
	0.90377	0.82183	0.373465
	0.875103	0.675111	0.316555
	0.904206	0.43476	0.364938
	0.904857	0.687731	0.489423
	0.918504	0.611412	0.410856
	0.924913	0.816238	0.4359
	0.884234	0.729995	0.433316
	0.855526	0.78714	0.253307
	0.962802	0.712207	0.421777
	0.863254	0.533431	0.525829
	0.859676	0.635094	0.698419
	0.883398	0.637174	0.588143
	0.951163	0.634434	0.70602
	0.860153	0.783019	0.668487
	0.921681	0.741118	0.709483
	0.899366	0.635388	0.712464
	0.963425	0.705809	0.635428
	0.92169	0.535173	0.688288
	0.934515	0.711588	0.629641
	0.989178	0.789498	0.353653
	0.907135	0.725271	0.200469
	0.939493	0.693069	0.289221
	0.888823	0.762608	0.374523
	0.902414	0.814647	0.356684
	1.01851	0.734428	0.456273
	0.934065	0.749533	0.417398
	0.830625	0.672323	0.360421
	0.927224	0.727587	0.333256
	0.878312	0.679924	0.299888
	0.92057	0.582282	0.498294
	0.941174	0.804008	0.463603
	0.96329	0.738534	0.367038
	0.903427	0.732653	0.251428
	0.891227	0.709107	0.443943
	0.899026	0.641307	0.426132
	0.903697	0.78015	0.461608
	0.945057	0.718007	0.393192
	0.981736	0.720863	0.386812
	0.92734	0.84867	0.314152
	0.939356	0.726244	0.506202
	0.913346	0.680033	0.349384
	0.879983	0.787525	0.463819
	0.901202	0.763127	0.440937
	0.929767	0.790174	0.47216
	0.909868	0.75048	0.477925
	0.928336	0.744877	0.659315
	0.901402	0.79054	0.311776
	0.929731	0.744603	0.371152
	0.93482	0.632147	0.443353
	0.916184	0.803328	0.409959
	0.95733	0.704979	0.526197
	0.953049	0.758769	0.416652
	0.921756	0.713929	0.33695
	0.919951	0.677775	0.453828
	0.853742	0.823412	0.531094
	0.910013	0.70379	0.410422
	0.921953	0.70154	0.599442
	0.876972	0.703204	0.4223
	0.892071	0.827775	0.503651
	0.931879	0.724119	0.380371
	0.881105	0.797579	0.397559
	0.902496	0.739711	0.561399
	0.973553	0.692348	0.476323
	0.995957	0.74818	0.448393
	0.962358	0.747181	0.474245
	0.920552	0.663085	0.508648
	0.969998	0.694003	0.455861
	0.865206	0.762283	0.40211
	0.880093	0.697674	0.438541
	0.894232	0.823543	0.438375
	0.970827	0.775963	0.507222
	1.0387	0.679082	0.532205
	0.907214	0.611569	0.482685
	0.935616	0.76178	0.238175
	0.868835	0.723445	0.340056
	0.857584	0.656891	0.546758
	0.80934	0.726094	0.450506
	0.825183	0.836083	0.438344
	0.791645	0.837973	0.483779
	0.843366	0.87386	0.313848
	0.888912	0.822446	0.308375
	0.880484	0.84534	0.452789
	0.83029	0.760039	0.418378
	0.852316	0.890561	0.356273
	0.898815	0.777307	0.487388
	0.867017	0.915718	0.411453
	0.838662	0.872951	0.40411
	0.945238	0.633093	0.350269
	0.874835	0.86005	0.4729
	0.850932	0.651432	0.391817
	0.882438	0.561888	0.419602
	0.867367	0.945735	0.483646
	0.889217	0.780999	0.304386
	0.857591	0.925117	0.430224
	0.82596	0.827405	0.326758
	0.826283	0.816611	0.463889
	0.863472	0.803342	0.254124
	0.760018	0.664925	0.139318
	0.886915	0.552003	0.481506
	0.92255	0.640218	0.456275
	0.822053	0.542414	0.421475
	0.722843	0.738409	0.41406
	0.7582	0.531988	0.494954
	0.897223	0.833998	0.315514
	0.736697	0.390648	0.561994
	0.736035	0.370289	0.500076
	0.814556	0.646328	0.35532
	0.724766	0.523445	0.536714
	0.832729	0.552239	0.364415
	0.819577	0.559517	0.50287
	0.809383	0.555687	0.514368
	0.826897	0.69966	0.547919
	0.791886	0.620833	0.444176
	0.772039	0.673342	0.488084
	0.779671	0.376233	0.547234
	0.798751	0.654808	0.41315
	0.793621	0.421573	0.565188
	0.8113	0.440814	0.461322
	0.684677	0.501554	0.391961
	0.821705	0.630354	0.544734
	0.692855	0.570065	0.465465
	0.760669	0.400138	0.370264
	0.790206	0.631682	0.424625
	0.756054	0.570815	0.609256
	0.7663	0.722697	0.462576
	0.736719	0.735483	0.45514
	0.826685	0.579066	0.371523
	0.691985	0.606095	0.438387
	0.725011	0.551999	0.537517
	0.744628	0.712735	0.374459
	0.790157	0.712801	0.450155
	0.820693	0.579689	0.457484
	0.744251	0.691114	0.50427
	0.773484	0.596072	0.337545
	0.717061	0.477249	0.392361
	0.766656	0.532278	0.524033
	0.724847	0.520455	0.478724
	0.818275	0.564638	0.420663
	0.787887	0.278562	0.372616
	0.752139	0.508274	0.469885
	0.750232	0.48647	0.812439
	0.846357	0.577722	0.805919
	0.76218	0.6966	0.716822
	0.721679	0.699107	0.832933
	0.818395	0.627253	0.741083
	0.82603	0.735233	0.804164
	0.782078	0.820108	0.774349
	0.75686	0.650252	0.853798
	0.627674	0.690963	0.751214
	0.753205	0.65382	0.698022
	0.772162	0.58716	0.789136
	0.712978	0.518465	0.827663
	0.773873	0.760303	0.792669
	0.75844	0.611882	0.84272
	0.635034	0.577523	0.715833
	0.689982	0.588705	0.879433
	0.683378	0.6573	0.742985
	0.768042	0.761893	0.734253
	0.694962	0.517541	0.749083
	0.712677	0.691389	0.77187
	0.8413	0.557575	0.758853
	0.804498	0.877093	0.724472
	0.722513	0.595335	0.834242
	0.734488	0.801322	0.870787
	0.837324	0.611746	0.766888
	0.780075	0.623243	0.731625
	0.764803	0.617449	0.82537
	0.657084	0.637659	0.774826
	0.747217	0.550749	0.746504
	0.914385	0.548576	0.821012
	0.855964	0.481964	0.802222
	0.799857	0.471428	0.800145
	0.739446	0.67305	0.767635
	0.866052	0.702222	0.823967
	0.782493	0.732436	0.754564
	0.867959	0.736935	0.35969
	0.820731	0.645645	0.283659
	0.790539	0.581425	0.192716
	0.839763	0.63388	0.459665
	0.840066	0.658141	0.329561
	0.840598	0.631095	0.274844
	0.77364	0.840221	0.224232
	0.762441	0.872384	0.42374
	0.868528	0.793006	0.389357
	0.814547	0.936903	0.53735
	0.853871	0.916164	0.43082
	0.861932	0.446483	0.628721
	0.816647	0.477592	0.388329
	0.754567	0.721015	0.261129
	0.843463	0.871364	0.144332
	0.731935	0.6249	0.377638
	0.771659	0.54986	0.322191
	0.767798	0.415726	0.370708
	0.752179	0.551254	0.340271
	0.698708	0.936796	0.27842
	0.953727	0.836958	0.270479
	0.901941	0.8517	0.414697
	0.831288	0.899893	0.257168
	0.719448	0.9583	0.48824
	0.80776	0.429727	0.300596
	0.819934	0.556062	0.433484
	0.789858	0.500719	0.601757
	0.690894	0.498217	0.117176
	0.763719	0.42218	0.529321
	0.773148	0.547571	0.461804
	0.783121	0.37775	0.334684
	0.742878	0.515465	0.223366
	0.807931	0.441157	0.318281
	0.751246	0.341681	0.382862
	0.757224	0.580419	0.423009
	0.754279	0.455865	0.360142
	0.789471	0.440795	0.364267
	0.762345	0.554462	0.257735
	0.90454	0.473905	0.271537
	0.89625	0.495037	0.346157
	0.787179	0.412981	0.159165
	0.8693	0.51702	0.243019
	0.735389	0.35157	0.880768
	0.83243	0.450373	0.758398
	0.758444	0.485277	0.772021
	0.725931	0.436781	0.786903
	0.733833	0.369747	0.835356
	0.715321	0.439843	0.767349
	0.765424	0.335002	0.854293
	0.773778	0.386143	0.801458
	0.724357	0.375521	0.712218
	0.780241	0.657715	0.833945
	0.766393	0.457591	0.795203
	0.842553	0.479231	0.874697
	0.754018	0.567846	0.787039
	0.704639	0.506354	0.822826
	0.830826	0.816159	0.843593
	0.773859	0.768741	0.654812
	0.702345	0.782216	0.79956
	0.789126	0.778721	0.71645
	0.738307	0.845535	0.792002
	0.782832	0.818135	0.776825
	0.784972	0.816312	0.551788
	0.825543	0.749954	0.438955
	0.768524	0.833198	0.287487
	0.771751	0.745002	0.259836
	0.834215	0.812029	0.360273
	0.76036	0.85508	0.46554
	0.691667	0.733903	0.369359
	0.800147	0.69616	0.243768
	0.780704	0.692261	0.474078
	0.781052	0.862579	0.536745
	0.800487	0.772122	0.385551
	0.86904	0.811242	0.458363
	0.746257	0.755564	0.380173
	0.822838	0.777667	0.220684
	0.791152	0.790509	0.331104
	0.82586	0.808735	0.309149
	0.796472	0.806788	0.281782
	0.753573	0.813157	0.440424
	0.882294	0.826717	0.465828
	0.875408	0.839386	0.341335
	0.843982	0.741841	0.350662
	0.756977	0.656519	0.352691
	0.882067	0.835704	0.21642
	0.81791	0.828889	0.344146
	0.827898	0.628441	0.235544
	0.763033	0.565107	0.46588
	0.813738	0.52947	0.296157
	0.825162	0.477159	0.50814
	0.771724	0.543923	0.415107
	0.838587	0.30754	0.317343
	0.822338	0.600997	0.261548
	0.891332	0.403221	0.211746
	0.799269	0.437682	0.414169
	0.856242	0.351096	0.377102
	0.887177	0.360333	0.422128
	0.934956	0.257458	0.28888
	0.863175	0.356672	0.468899
	0.811867	0.427419	0.241489
	0.878983	0.497207	0.480488
	0.832673	0.65969	0.374641
	0.927126	0.410232	0.381526
	0.939303	0.387164	0.333458
	0.850806	0.815877	0.318785
	0.886681	0.893137	0.252206
	0.88315	0.80415	0.352318
	0.86562	0.717618	0.339931
	0.9351	0.856142	0.320825
	0.810207	0.761467	0.365124
	0.896578	0.880341	0.162801
	0.849796	0.775926	0.3289
	0.9506	0.825854	0.52446
	0.834317	0.887863	0.32545
	0.835559	0.529027	0.258234
	0.851103	0.564886	0.420686
	0.961657	0.547805	0.379506
	0.856801	0.533107	0.358612
	0.884048	0.486131	0.40262
	0.875263	0.545741	0.401156
	0.885647	0.533002	0.251141
	0.834369	0.580848	0.344851
	0.883093	0.490359	0.0690565
	0.87684	0.41048	0.335174
	0.914095	0.508701	0.332285
	0.869779	0.617224	0.302705
	0.807817	0.414588	0.50961
	0.832656	0.339133	0.500489
	0.850263	0.534047	0.519643
	0.878537	0.379908	0.377539
	0.913315	0.481633	0.131703
	0.814794	0.515941	0.393431
	0.939437	0.44236	0.438916
	0.903128	0.526678	0.29496
	0.897357	0.554512	0.282473
	0.885029	0.624354	0.451909
	0.930161	0.365599	0.286619
	0.926615	0.636644	0.391201
	0.861093	0.373928	0.42423
	0.908596	0.339944	0.311892
	0.902292	0.636888	0.311842
	0.918339	0.544049	0.395467
	0.922981	0.291456	0.364247
	0.855735	0.630102	0.33045
	0.892097	0.456982	0.39935
	0.94361	0.222458	0.299954
	0.942586	0.429896	0.3843
	0.871269	0.370279	0.52465
	0.811684	0.433537	0.459781
	0.938905	0.57522	0.475947
	0.853878	0.391337	0.745927
	0.862167	0.368349	0.793262
	0.86193	0.451032	0.779772
	0.842121	0.464281	0.714664
	0.886263	0.43827	0.488256
	0.910302	0.538182	0.414697
	0.88332	0.480069	0.606604
	0.955714	0.518768	0.57191
	0.92199	0.625316	0.483286
	0.882849	0.550808	0.486238
	0.852503	0.488091	0.462386
	0.872985	0.525974	0.629595
	0.994834	0.407909	0.446334
	0.862035	0.545712	0.520947
	0.950411	0.400314	0.588719
	0.884097	0.507488	0.391099
	0.889611	0.40072	0.551385
	0.866147	0.465288	0.442817
	0.93758	0.410437	0.625191
	0.936335	0.387516	0.637924
	0.883578	0.55451	0.367202
	0.905176	0.502315	0.39476
	0.861913	0.433058	0.430564
	0.967556	0.358071	0.389784
	0.86584	0.470748	0.433337
	0.916011	0.374744	0.355279
	0.924426	0.537882	0.448569
	0.763915	0.386504	0.552028
	0.848936	0.430414	0.470333
	0.88865	0.300638	0.477147
	0.780481	0.33536	0.830385
	0.941758	0.504034	0.619252
	0.853786	0.547505	0.846406
	0.854224	0.51186	0.811307
	0.851911	0.516618	0.771181
	0.830486	0.506632	0.874035
	0.944628	0.388929	0.936044
	0.844939	0.470488	0.800602
	0.893576	0.510884	0.523575
	0.913643	0.381936	0.427435
	0.909572	0.550937	0.330031
	0.91144	0.409659	0.427793
	0.883097	0.341442	0.324709
	0.875729	0.422714	0.471845
	0.893509	0.461881	0.259307
	0.94621	0.469715	0.293613
	0.917657	0.462907	0.479838
	0.932882	0.342222	0.396239
	0.916615	0.415616	0.403409
	0.868871	0.440436	0.375233
	0.992356	0.481066	0.348389
	0.848836	0.415388	0.482591
	0.813796	0.353191	0.448704
	0.926505	0.347779	0.381488
	0.973556	0.432349	0.331957
	0.843274	0.419662	0.384148
	0.993979	0.417676	0.402883
	0.910143	0.458561	0.447046
	0.882904	0.444259	0.312743
	0.917933	0.449738	0.287751
	0.781523	0.482577	0.38729
	0.875142	0.431948	0.470325
	0.834149	0.507451	0.535463
	0.815441	0.44608	0.530612
	0.880921	0.358254	0.344734
	0.911441	0.500189	0.411174
	0.931596	0.405569	0.413313
	0.900644	0.415293	0.50367
	0.89434	0.469594	0.424267
	0.913514	0.558269	0.471575
	0.903716	0.523281	0.355848
	0.877184	0.430308	0.188413
	0.932772	0.418163	0.419772
	0.933145	0.456258	0.464988
	0.924791	0.329783	0.535083
	0.887634	0.361791	0.352443
	0.906677	0.479004	0.477627
	0.910967	0.65619	0.425082
	0.908463	0.348701	0.445009
	0.917052	0.527373	0.437978
	0.840802	0.460531	0.322157
	0.841567	0.347695	0.480693
	0.893011	0.585539	0.374719
	0.828572	0.379662	0.360948
	0.835333	0.407359	0.472644
	0.91135	0.38518	0.404263
	0.834749	0.336628	0.531305
	0.882502	0.495333	0.506413
	0.840718	0.475536	0.551573
	0.870942	0.492586	0.412479
	0.811608	0.597486	0.320976
	0.85044	0.6014	0.488317
	0.907157	0.574	0.379764
	0.986072	0.587331	0.37148
	0.794227	0.348489	0.440082
	0.853716	0.314432	0.380331
	0.859367	0.558719	0.455284
	0.800635	0.437262	0.329728
	0.864726	0.610919	0.522299
	0.879364	0.366457	0.506535
	0.807005	0.39227	0.505073
	0.83612	0.501484	0.506554
	0.833354	0.54537	0.439197
	0.92585	0.485705	0.48942
	0.881566	0.263374	0.321519
	0.813856	0.653974	0.438765
	0.851663	0.722659	0.507081
	0.834671	0.446227	0.574126
	0.847369	0.45508	0.556225
	0.870796	0.541465	0.61185
	0.833023	0.365092	0.393334
	0.891571	0.453164	0.332376
	0.88853	0.399396	0.580791
	0.92709	0.574821	0.392779
	0.880087	0.392928	0.398699
	0.857403	0.876609	0.393133
	0.788083	0.41165	0.483408
	0.9186	0.575804	0.602863
	0.879593	0.513552	0.56212
	0.916876	0.283992	0.488117
	0.878129	0.600383	0.414373
	0.849521	0.31295	0.468196
	0.885496	0.516937	0.524613
	0.897558	0.327701	0.414481
	0.880692	0.497949	0.507834
	0.867955	0.400909	0.408606
	0.788129	0.513014	0.478467
	0.915976	0.382754	0.440119
	0.865914	0.464165	0.469824
	0.849262	0.369862	0.243441
	0.847064	0.636857	0.516363
	0.839229	0.253804	0.395069
	0.95606	0.270528	0.357022
	0.940975	0.436828	0.598823
	0.977882	0.504195	0.468903
	0.886428	0.755434	0.412554
	0.851852	0.634739	0.394866
	0.871368	0.389766	0.30565
	0.997169	0.406862	0.533932
	0.884126	0.59045	0.488136
	0.894841	0.461557	0.411777
	0.866124	0.414838	0.536256
	0.896841	0.581736	0.472736
	0.833389	0.539458	0.463426
	0.895389	0.666974	0.604573
	0.871162	0.355244	0.490666
	0.83604	0.406394	0.411091
	0.866897	0.410773	0.415251
	0.89865	0.584385	0.429678
	0.914715	0.512199	0.360718
	0.832956	0.5639	0.378409
	0.867476	0.4213	0.581199
	0.880729	0.519958	0.465311
	0.911415	0.186005	0.681063
	0.944537	0.485527	0.457806
	0.850194	0.55671	0.455231
	0.893736	0.638327	0.411862
	0.930803	0.682913	0.522211
	1.02081	0.5357	0.563808
	0.853022	0.673383	0.628631
	0.853044	0.537691	0.627946
	0.936615	0.555065	0.586299
	0.815441	0.557953	0.578174
	1.00667	0.604364	0.430619
	0.65904	0.600583	0.511907
	0.936645	0.496195	0.547769
	0.83328	0.551407	0.591198
	0.78363	0.592214	0.373625
	0.975427	0.608107	0.591501
	0.794108	0.5917	0.485981
	0.782544	0.509058	0.418994
	0.841875	0.63135	0.443174
	0.93806	0.484207	0.586329
	0.79795	0.608322	0.441529
	0.808007	0.635626	0.550292
	0.806102	0.562596	0.551098
	0.887535	0.591432	0.443225
	0.866023	0.621939	0.521821
	0.923619	0.636438	0.556282
	0.862527	0.597797	0.53511
	0.756906	0.700801	0.491859
	0.85969	0.764176	0.434282
	0.856333	0.613991	0.50336
	1.00423	0.649691	0.399063
	1.01134	0.598173	0.552812
	1.00095	0.529545	0.347846
	0.78003	0.649129	0.508
	0.969695	0.6659	0.530917
	0.887504	0.593381	0.430463
	0.872581	0.605978	0.483751
	0.838095	0.581151	0.573103
	0.813948	0.658533	0.488587
	0.855747	0.717807	0.438544
	0.868163	0.629395	0.372336
	0.845401	0.523627	0.458248
	1.01694	0.642582	0.473192
	0.891888	0.537093	0.522201
	0.792721	0.51459	0.473742
	0.920626	0.605735	0.566393
	0.774544	0.587775	0.45705
	0.986401	0.536514	0.408319
	0.926521	0.537563	0.427063
	0.857042	0.693762	0.457452
	0.911618	0.602303	0.562372
	0.856092	0.734458	0.43582
	0.845697	0.733711	0.480612
	0.926721	0.614662	0.245343
	0.825582	0.641164	0.302266
	0.989653	0.603478	0.52356
	0.856582	0.615175	0.324833
	0.835513	0.6985	0.5313
	0.735282	0.659825	0.539252
	0.79985	0.620735	0.501762
	0.94665	0.638792	0.425677
	0.829834	0.623327	0.31823
	0.820525	0.570806	0.439224
	0.880806	0.451992	0.32694
	0.835433	0.60778	0.461515
	0.826875	0.72019	0.531976
	0.836634	0.790468	0.4954
	0.841438	0.684044	0.463978
	0.900862	0.657963	0.396096
	0.909177	0.551643	0.445468
	0.827999	0.576702	0.505542
	0.863784	0.718494	0.540925
	0.874382	0.511355	0.492861
	0.857402	0.710741	0.390861
	0.890191	0.660673	0.381707
	0.815404	0.518873	0.519121
	0.869302	0.72156	0.342269
	0.788229	0.631553	0.495672
	0.930894	0.654163	0.471427
	0.91285	0.678048	0.525713
	0.902719	0.624011	0.555936
	0.901249	0.441152	0.453926
	0.864517	0.59004	0.457399
	0.937133	0.520749	0.500063
	0.881114	0.514461	0.399751
	0.922808	0.5883	0.408765
	0.913769	0.53036	0.558667
	0.919229	0.694881	0.505908
	0.889464	0.543642	0.475734
	0.694602	0.767567	0.480191
	0.921907	0.614653	0.471192
	0.91908	0.813955	0.420951
	1.00237	0.791803	0.374479
	0.861088	0.678044	0.323802
	0.888464	0.6322	0.464246
	0.854117	0.699586	0.38234
	0.864018	0.502825	0.529119
	0.849591	0.887303	0.63892
	0.873493	0.829381	0.424701
	0.760298	0.688567	0.49557
	0.854992	0.803473	0.44668
	0.974845	0.692335	0.281197
	0.879195	0.652943	0.509251
	0.91337	0.633321	0.437811
	0.868248	0.705451	0.331951
	0.806022	0.820795	0.413631
	0.879323	0.68975	0.31225
	0.969349	0.694987	0.451668
	0.93274	0.7731	0.372955
	0.848106	0.808642	0.38811
	0.781025	0.77543	0.49784
	0.828203	0.715303	0.458107
	0.89306	0.722681	0.464109
	0.90033	0.903	0.256152
	0.858974	0.708108	0.446464
	0.777714	0.779607	0.34184
	0.786689	0.78663	0.289091
	0.766962	0.571044	0.382172
	0.961284	0.69167	0.303691
	1.10076	0.692788	0.352061
	0.904798	0.626705	0.264828
	0.780418	0.599719	0.1811
	0.931363	0.721455	0.411799
	0.869592	0.724763	0.410719
	0.872231	0.755193	0.357088
	0.867278	0.731693	0.464238
	0.904407	0.606393	0.298958
	0.882885	0.709162	0.445613
	0.931563	0.715513	0.287326
	0.877792	0.523816	0.283765
	0.832516	0.686575	0.427422
	0.842457	0.773112	0.138325
	0.884213	0.885954	0.332371
	0.958289	0.759382	0.400231
	0.816405	0.758554	0.350676
	0.834968	0.743258	0.374287
	0.875858	0.654694	0.319664
	0.852736	0.824305	0.23223
	0.927322	0.7522	0.353806
	0.917788	0.648119	0.322983
	0.878566	0.70013	0.503758
	0.873429	0.752282	0.381476
	0.820803	0.7298	0.327116
	0.885266	0.774986	0.375307
	0.860186	0.733974	0.535903
	0.838403	0.726836	0.310539
	0.968582	0.634556	0.376544
	0.902653	0.793258	0.471832
	0.816626	0.852439	0.388038
	0.81114	0.766209	0.312476
	0.83361	0.904587	0.322215
	0.960461	0.877228	0.328031
	0.941856	0.807555	0.301847
	0.923437	0.79987	0.513781
	0.880566	0.80089	0.338533
	0.860658	0.841336	0.294263
	0.872428	0.787866	0.283677
	0.821713	0.75207	0.26997
	0.941617	0.770475	0.395356
	0.88918	0.759327	0.388054
	0.89115	0.802451	0.36725
	0.783717	0.692814	0.299182
	0.860194	0.814817	0.372196
	0.86667	0.865467	0.321178
	0.841224	0.856885	0.428815
	0.976164	0.827557	0.434524
	0.937136	0.737768	0.238928
	0.992353	0.766725	0.328849
	0.911566	0.778985	0.316236
	0.859891	0.738568	0.311116
	0.931131	0.672806	0.351801
	0.94499	0.874617	0.251235
	0.912242	0.711012	0.361283
	0.820877	0.884307	0.376021
	0.93087	0.825485	0.327098
	0.869997	0.6868	0.212758
	0.866603	0.808569	0.426108
	0.77007	0.23108	0.376943
	0.913204	0.506325	0.454082
	0.911441	0.519656	0.33998
	0.922335	0.646755	0.289505
	0.88182	0.461833	0.304791
	0.898211	0.503787	0.281156
	0.843717	0.55772	0.287376
	0.861554	0.460541	0.243159
	0.799093	0.529089	0.361634
	0.895502	0.484922	0.376515
	0.782589	0.575774	0.419891
	0.77923	0.474898	0.349527
	0.820434	0.52217	0.437623
	0.829985	0.528852	0.35904
	0.914217	0.512204	0.85832
	0.885787	0.514902	0.681839
	0.860673	0.431884	0.730235
	0.879096	0.50571	0.732051
	0.848529	0.452337	0.726218
	0.832606	0.502086	0.728599
	0.475992	0.569203	0.771147
	0.475567	0.474979	0.758837
	0.483348	0.108127	0.354248
	0.435668	0.394397	0.403911
	0.203799	0.524105	0.379643
	0.555029	0.45297	0.518908
	0.484479	0.43054	0.468046
	0.473258	0.560672	0.565076
	0.401301	0.41247	0.518667
	0.500062	0.183507	0.473604
	0.475352	0.410135	0.430021
	0.512089	0.496424	0.383438
	0.545614	0.408224	0.380748
	0.539856	0.3276	0.347714
	0.540919	0.511754	0.311415
	0.513793	0.345478	0.459942
	0.478264	0.355462	0.406113
	0.485143	0.39686	0.435325
	0.47904	0.488549	0.409139
	0.348593	0.396536	0.354089
	0.363573	0.605522	0.380179
	0.377877	0.627181	0.453399
	0.349134	0.630412	0.476209
	0.45188	0.435133	0.491487
	0.505885	0.483249	0.425604
	0.329842	0.421984	0.496926
	0.468539	0.569698	0.439792
	0.438738	0.540748	0.236864
	0.381032	0.473775	0.368853
	0.432714	0.392319	0.304747
	0.456941	0.731297	0.286605
	0.583268	0.450814	0.263038
	0.490501	0.45005	0.342127
	0.451071	0.408466	0.368441
	0.380666	0.467288	0.357676
	0.308919	0.487654	0.3626
	0.388182	0.474105	0.352924
	0.452649	0.632435	0.185019
	0.415176	0.545912	0.250835
	0.475515	0.434004	0.157376
	0.496505	0.390321	0.340376
	0.496977	0.437227	0.27235
	0.547678	0.495896	0.388252
	0.505391	0.514895	0.305281
	0.534098	0.589976	0.264602
	0.704986	0.479422	0.258139
	0.506007	0.452821	0.394131
	0.404523	0.411914	0.356166
	0.36933	0.504095	0.33121
	0.361852	0.593745	0.0699826
	0.493052	0.620284	0.429124
	0.540522	0.405984	0.152091
	0.560728	0.503417	0.294622
	0.505545	0.355454	0.338812
	0.501208	0.572024	0.454509
	0.46192	0.499215	0.414828
	0.368331	0.410051	0.323047
	0.361092	0.50445	0.37424
	0.455734	0.494134	0.391093
	0.364591	0.569928	0.377997
	0.457852	0.606069	0.307131
	0.560524	0.39439	0.207229
	0.457739	0.550677	0.340908
	0.473279	0.51821	0.398935
	0.548725	0.464288	0.380256
	0.38426	0.457973	0.284068
	0.392367	0.419898	0.288362
	0.547184	0.491272	0.381179
	0.474874	0.545432	0.343272
	0.488308	0.551871	0.541921
	0.527752	0.458096	0.702283
	0.514947	0.376522	0.677234
	0.323391	0.482188	0.667751
	0.54869	0.289854	0.564607
	0.504176	0.554447	0.652871
	0.548932	0.530004	0.665867
	0.416604	0.540299	0.582659
	0.425509	0.439297	0.714161
	0.983164	0.410849	0.753551
	0.966673	0.429757	0.330617
	0.774093	0.408968	0.329457
	0.890039	0.529562	0.350842
	0.840676	0.519953	0.357498
	0.898826	0.462174	0.42009
	0.982984	0.571771	0.373142
	0.933365	0.672619	0.255857
	0.966625	0.433389	0.408105
	0.704268	0.57108	0.280484
	0.848765	0.562336	0.230329
	0.966554	0.60541	0.349148
	0.999427	0.585947	0.306594
	0.89118	0.415078	0.265426
	1.0936	0.509003	0.392248
	0.915097	0.59919	0.330693
	0.790778	0.599117	0.420285
	0.894762	0.579559	0.239025
	0.853564	0.634014	0.314657
	0.992458	0.636477	0.402484
	0.964881	0.618919	0.252124
	0.920825	0.596639	0.323061
	0.982746	0.568856	0.311364
	0.868434	0.380837	0.341571
	1.1393	0.596695	0.268671
	0.840585	0.670522	0.286924
	1.06894	0.44343	0.258328
	1.00508	0.569106	0.261501
	0.877681	0.63169	0.229473
	1.03737	0.634567	0.258406
	0.703829	0.638345	0.239389
	0.676795	0.595443	0.431159
	0.924545	0.440757	0.353273
	0.894882	0.604998	0.309511
	0.953804	0.496609	0.3054
	0.851755	0.525536	0.328014
	1.03355	0.58527	0.364305
	0.933141	0.558264	0.319999
	0.914369	0.509551	0.310061
	1.07545	0.572126	0.222375
	0.966251	0.482292	0.208626
	0.922636	0.570721	0.320304
	0.939881	0.440443	0.298271
	0.968951	0.596983	0.351751
	0.885391	0.472404	0.349622
	0.989497	0.545825	0.189191
	0.780381	0.619494	0.31827
	0.781987	0.553891	0.265568
	0.867335	0.448937	0.209915
	0.800275	0.442946	0.305811
	1.06218	0.564937	0.368705
	0.944152	0.527985	0.363487
	1.0552	0.482077	0.261071
	1.00478	0.387904	0.384495
	1.00326	0.461016	0.302428
	1.11861	0.535908	0.297365
	0.948054	0.433133	0.413609
	0.818766	0.325043	0.36784
	1.03415	0.374245	0.380388
	0.938338	0.409562	0.354747
	0.908028	0.418064	0.379521
	0.915295	0.339283	0.296585
	0.959665	0.263862	0.286974
	0.900553	0.411459	0.373051
	0.735935	0.445568	0.27958
	0.902603	0.401232	0.424116
	0.993202	0.556792	0.384336
	0.757476	0.517056	0.204958
	0.799696	0.438151	0.264814
	0.798507	0.475717	0.389926
	0.94448	0.34073	0.311955
	0.883776	0.532962	0.389347
	0.801186	0.501506	0.269976
	1.0384	0.402939	0.301461
	0.813599	0.338749	0.187485
	0.903991	0.479416	0.455777
	0.886449	0.342274	0.335547
	0.807412	0.402703	0.380697
	0.850594	0.406928	0.326627
	0.863483	0.389522	0.321665
	0.798203	0.40602	0.216799
	0.871188	0.379957	0.386267
	0.889135	0.46246	0.299588
	0.80713	0.45799	0.451352
	0.846354	0.422559	0.306931
	1.05037	0.418536	0.343284
	1.03439	0.357292	0.23836
	1.06581	0.261957	0.302766
	0.888097	0.503227	0.24963
	0.767867	0.639359	0.356901
	0.93518	0.395947	0.322745
	0.814057	0.390445	0.311336
	0.874696	0.410178	0.267611
	1.00943	0.39186	0.35969
	0.897043	0.36808	0.356807
	0.883471	0.400519	0.252671
	0.767739	0.419019	0.323658
	1.00785	0.327894	0.477412
	0.828552	0.457861	0.270495
	0.903851	0.400796	0.42803
	1.00632	0.378766	0.336474
	1.02153	0.326299	0.3165
	0.907629	0.374756	0.239461
	0.908868	0.315705	0.289898
	1.00174	0.606843	0.285213
	0.887417	0.345215	0.330678
	1.039	0.291098	0.329817
	1.06858	0.375687	0.385926
	0.89484	0.604489	0.156209
	0.92302	0.404955	0.325349
	0.79729	0.399825	0.283077
	0.859341	0.388554	0.208719
	0.818958	0.432226	0.311462
	0.829957	0.409773	0.407514
	0.954202	0.453734	0.225257
	0.874096	0.35442	0.380358
	0.908342	0.374322	0.23031
	0.793559	0.392658	0.302305
	0.817932	0.416913	0.397877
	0.872699	0.513639	0.234538
	0.891192	0.428943	0.301396
	0.875002	0.423204	0.326124
	0.910255	0.419984	0.227273
	0.86089	0.641733	0.323731
	0.8367	0.403564	0.301803
	0.781545	0.639122	0.496329
	0.799778	0.430349	0.445284
	0.832555	0.462944	0.216672
	0.797481	0.521096	0.322865
	0.845961	0.585446	0.394564
	0.822991	0.55631	0.33738
	0.766833	0.620807	0.295788
	0.680116	0.627524	0.339733
	0.766036	0.518923	0.339703
	0.731207	0.545753	0.251916
	0.817891	0.477862	0.336091
	0.702326	0.546662	0.290752
	0.684754	0.526122	0.349425
	0.771723	0.637358	0.272192
	0.837576	0.584281	0.330729
	0.770525	0.607416	0.387163
	0.709511	0.613344	0.578026
	0.822741	0.519133	0.712171
	0.708358	0.613585	0.632414
	0.703785	0.452226	0.64753
	0.822105	0.675067	0.68681
	0.885736	0.572985	0.654989
	0.683863	0.531111	0.72322
	0.873293	0.464007	0.690931
	0.833713	0.503374	0.811422
	0.569518	0.504417	0.59096
	0.922948	0.46452	0.792336
	0.866389	0.505723	0.721869
	0.875294	0.574567	0.668376
	0.808565	0.557043	0.757167
	0.775841	0.521685	0.746989
	0.889828	0.356369	0.765466
	0.856317	0.573908	0.791563
	0.820368	0.497453	0.726924
	0.765249	0.413005	0.735727
	0.735866	0.400025	0.663557
	0.782014	0.299645	0.692658
	0.78342	0.531946	0.665222
	0.850859	0.494908	0.600906
	0.814415	0.408045	0.68461
	0.83781	0.498332	0.547818
	0.815347	0.386962	0.814489
	0.992965	0.543797	0.712065
	0.79431	0.56158	0.684643
	0.89544	0.320911	0.715795
	0.796516	0.657594	0.255735
	0.963846	0.626636	0.336303
	0.7337	0.589417	0.231291
	0.851312	0.589672	0.304388
	0.855386	0.582315	0.322711
	0.730691	0.573309	0.269167
	0.99667	0.469681	0.153955
	0.757247	0.726573	0.339481
	0.916079	0.648045	0.380829
	0.768251	0.582774	0.373789
	0.897599	0.699406	0.22908
	0.809895	0.632833	0.307491
	0.992805	0.525036	0.186588
	0.914368	0.586581	0.316961
	0.834783	0.602678	0.407514
	0.912977	0.535562	0.371866
	0.904483	0.639424	0.441535
	0.932638	0.586371	0.370937
	0.960065	0.641956	0.461964
	0.795443	0.578581	0.391487
	0.778242	0.633973	0.45469
	0.936532	0.640758	0.393376
	0.854223	0.741749	0.407606
	0.906009	0.582484	0.369988
	0.86621	0.458298	0.516721
	0.827786	0.527243	0.340802
	0.835153	0.592099	0.466358
	0.915112	0.601117	0.373934
	0.862296	0.864123	0.334391
	0.915815	0.904694	0.406174
	0.855867	0.85428	0.408035
	0.928661	0.902843	0.0783456
	0.784469	0.866812	0.307942
	0.863585	0.580962	0.339587
	0.830358	0.591026	0.302199
	0.945364	0.671595	0.277495
	0.914979	0.527652	0.404703
	0.990896	0.480996	0.499982
	0.760741	0.631714	0.33368
	0.998866	0.617111	0.358612
	0.904171	0.624217	0.397321
	0.793152	0.69461	0.302992
	0.866369	0.530331	0.314952
	0.812063	0.534778	0.381402
	0.883737	0.57793	0.403256
	0.968674	0.628285	0.436106
	0.937712	0.710008	0.336854
	1.00805	0.56443	0.413679
	1.02345	0.594373	0.290601
	0.766199	0.584037	0.154753
	0.880201	0.508703	0.470229
	0.883436	0.599286	0.381668
	0.856206	0.425302	0.292815
	0.901136	0.650582	0.342672
	0.859385	0.632328	0.361125
	0.898365	0.363199	0.404254
	0.946337	0.636185	0.283023
	0.973893	0.468384	0.301205
	0.902402	0.567803	0.483416
	0.91276	0.36528	0.409745
	0.934814	0.53153	0.362035
	0.789444	0.543518	0.283639
	0.969282	0.512156	0.36555
	0.779863	0.466482	0.29672
	0.941505	0.531944	0.409975
	0.846314	0.636269	0.361543
	0.924868	0.525915	0.656394
	0.813871	0.438056	0.709328
	1.07005	0.659493	0.653633
	0.881728	0.615098	0.799436
	0.769546	0.512148	0.797315
	0.701906	0.483093	0.757477
	0.793452	0.559718	0.383417
	0.780411	0.539504	0.400536
	0.81609	0.612846	0.362675
	0.886352	0.527477	0.372184
	0.735322	0.558405	0.390898
	0.76788	0.667798	0.386386
	0.862421	0.522207	0.375916
	0.898414	0.473335	0.332138
	0.865426	0.424774	0.48691
	0.862067	0.511453	0.358445
	0.927279	0.365476	0.400509
	0.858771	0.339226	0.494047
	0.826677	0.617566	0.396612
	0.923527	0.602215	0.461156
	0.956871	0.552311	0.493888
	0.919478	0.516718	0.295435
	0.923602	0.506316	0.39571
	0.916183	0.539604	0.34176
	0.865219	0.617404	0.362578
	0.881496	0.689009	0.800748
	0.78287	0.374195	0.82465
	0.846988	0.556264	0.776136
	0.932437	0.433778	0.736761
	0.927538	0.422833	0.798937
	0.983247	0.445341	0.82088
	0.865083	0.512131	0.803811
	0.990175	0.430599	0.762073
	0.927256	0.552735	0.708687
	0.873338	0.4173	0.82599
	0.98573	0.31059	0.779033
	0.927497	0.397329	0.825729
	0.888129	0.438046	0.753168
	0.938883	0.623686	0.702284
	0.802527	0.894189	0.856695
	0.821381	0.891005	0.901702
	0.940787	0.917676	0.725535
	0.817362	0.810499	0.512401
	0.845602	0.799934	0.834416
	0.887206	0.853257	0.867687
	0.881922	1.05969	0.724752
	0.724035	0.85193	0.813095
	0.833032	0.876812	0.721333
	0.755705	0.829312	0.828815
	0.966674	0.935535	0.791186
	0.67342	0.91692	0.896907
	0.873476	0.938438	0.91591
	0.722244	0.758194	0.849091
	0.840568	0.896235	0.780971
	0.786335	0.899037	0.724855
	0.888288	0.822199	0.929814
	1.06436	0.916108	0.675663
	0.804091	0.904643	0.720618
	1.03872	0.90635	0.819756
	0.958762	0.95993	0.808228
	1.10684	0.821212	0.907757
	1.07588	0.511686	0.907101
	1.15111	0.431102	0.855312
	1.09692	0.567493	0.683701
	1.02029	0.599853	0.856618
	1.17438	0.507162	0.809987
	1.10625	0.447082	0.818081
	1.07715	0.440697	0.811551
	1.10041	0.511796	0.751694
	0.968067	0.510586	0.47362
	1.16987	0.503284	0.594843
	0.969714	0.534708	0.400107
	1.16598	0.453617	0.442886
	1.12544	0.451963	0.560513
	1.07756	0.607295	0.448628
	1.06697	0.523244	0.492634
	1.06212	0.553542	0.495093
	1.06288	0.552941	0.380275
	0.952629	0.494832	0.453564
	0.80425	0.421622	0.719427
	0.970254	0.507786	0.414213
	1.01794	0.484478	0.417176
	0.944185	0.549689	0.278419
	1.01077	0.432685	0.819269
	0.994117	0.492867	0.994838
	1.08476	0.566782	0.713078
	1.06561	0.499814	0.828628
	0.963862	0.510829	0.690119
	0.913325	0.641897	0.834616
	1.02737	0.544161	0.837158
	1.02394	0.476829	0.787095
	0.96757	0.553336	0.815965
	0.995485	0.490898	0.77771
	1.0302	0.539237	0.754484
	0.902263	0.41049	0.524193
	0.922417	0.390987	0.447153
	0.988607	0.544252	0.58237
	0.97184	0.424539	0.235757
	1.03005	0.45634	0.381363
	1.06421	0.479639	0.501629
	0.969031	0.595393	0.529036
	1.03232	0.49544	0.555733
	1.01169	0.410068	0.582598
	1.08338	0.574942	0.551683
	1.07581	0.521686	0.360168
	0.954033	0.507503	0.504419
	1.00867	0.573229	0.493562
	1.04711	0.526786	0.701275
	0.962428	0.60345	0.577103
	0.582051	0.532836	0.553114
	0.880311	0.402865	0.358082
	1.02757	0.431533	0.436349
	1.12892	0.503296	0.46738
	0.961991	0.520607	0.490607
	0.992774	0.542136	0.540159
	0.95252	0.456671	0.609483
	0.95644	0.468069	0.498129
	0.985987	0.560255	0.479547
	1.04573	0.477161	0.652191
	0.909314	0.576363	0.378892
	0.966794	0.48617	0.659642
	0.928827	0.581167	0.356272
	1.08354	0.47447	0.576913
	1.01616	0.484997	0.564131
	0.996482	0.638888	0.566907
	1.11077	0.508155	0.261902
	1.14957	0.520044	0.482408
	1.03982	0.634137	0.609401
	1.01009	0.564754	0.447455
	0.896299	0.718534	0.453718
	0.950437	0.53298	0.472043
	1.07447	0.500734	0.458927
	1.01756	0.3726	0.17251
	1.1143	0.445468	0.291443
	1.02058	0.479047	0.476049
	0.88745	0.524414	0.456728
	0.989558	0.396847	0.4561
	1.05715	0.490545	0.559147
	1.00133	0.577043	0.507958
	1.01498	0.503844	0.464712
	0.947894	0.448486	0.386497
	0.949464	0.390317	0.450797
	0.970183	0.337705	0.473744
	0.924464	0.313509	0.418464
	0.972314	0.452214	0.628042
	0.526307	0.426049	0.423872
	0.656298	0.522638	0.50047
	0.94692	0.372895	0.430819
	0.953958	0.399712	0.479698
	0.976214	0.374695	0.427944
	0.983379	0.313724	0.464589
	0.929873	0.512709	0.561705
	1.13757	0.307005	0.360345
	0.924535	0.508757	0.295983
	0.876111	0.474132	0.470019
	0.988272	0.440886	0.402683
	0.995688	0.323741	0.503259
	1.04176	0.460498	0.361529
	1.05171	0.336872	0.535744
	0.878548	0.536512	0.537001
	1.12421	0.415705	0.446017
	0.909867	0.703341	0.291904
	0.975282	0.499535	0.532326
	1.01127	0.464297	0.669587
	0.971638	0.509383	0.527327
	1.07745	0.308979	0.543906
	0.995231	0.430813	0.315049
	1.09161	0.334655	0.523073
	1.0339	0.592016	0.6088
	0.959404	0.459057	0.786218
	1.0525	0.0919867	0.539994
	1.13804	0.551535	0.513735
	0.681002	0.383532	0.58682
	1.03293	0.452835	0.377621
	1.01229	0.557204	0.57112
	1.1056	0.561666	0.468362
	0.975863	0.44313	0.384625
	0.965579	0.65373	0.644492
	0.870042	0.574622	0.58289
	0.949382	0.792391	0.46605
	1.01788	0.570289	0.604889
	0.870677	0.258109	0.488556
	1.05809	0.472066	0.376799
	0.959871	0.596144	0.514138
	1.15522	0.476503	0.517689
	0.936493	0.531781	0.440166
	0.839934	0.579039	0.537154
	1.09263	0.418716	0.424618
	1.04172	0.385026	0.588474
	1.0727	0.52221	0.515699
	1.1178	0.50559	0.481957
	0.99486	0.441217	0.744825
	1.04756	0.500305	0.503005
	0.963124	0.517705	0.629434
	1.06194	0.646613	0.425954
	1.03735	0.506451	0.78819
	0.980582	0.56676	0.804406
	1.14201	0.560137	0.844649
	0.934159	0.475797	0.721465
	0.887952	0.361813	0.81139
	0.964559	0.578666	0.50782
	0.781072	0.561402	0.323782
	0.87567	0.702535	0.395555
	0.94608	0.574517	0.453813
	0.86388	0.676639	0.411286
	0.837083	0.633224	0.45287
	0.867628	0.541425	0.263446
	0.869442	0.536078	0.450086
	0.797954	0.686514	0.381782
	0.819401	0.611893	0.416703
	0.750823	0.333803	0.313873
	0.869288	0.4848	0.384396
	0.945463	0.560597	0.367641
	0.846596	0.516544	0.416779
	0.91835	0.48198	0.425086
	0.781856	0.505802	0.431751
	0.781399	0.708662	0.447514
	0.813062	0.484324	0.538143
	0.894576	0.594502	0.384839
	0.88381	0.388801	0.44239
	0.794538	0.676843	0.325513
	0.897466	0.744464	0.447263
	0.816912	0.604903	0.42031
	0.853422	0.45696	0.469323
	0.871485	0.420939	0.40492
	0.818583	0.652523	0.399665
	0.848902	0.574547	0.495958
	0.799333	0.52918	0.299716
	0.958822	0.333967	0.505836
	0.870101	0.581394	0.375215
	0.803884	0.567905	0.519831
	0.831139	0.71934	0.598196
	0.871248	0.507432	0.49687
	0.836679	0.710957	0.463997
	0.855866	0.45493	0.581422
	0.937355	0.663105	0.548662
	0.87267	0.542217	0.535639
	0.873717	0.618546	0.343213
	0.938061	0.681258	0.402732
	0.843861	0.703009	0.450817
	0.957628	0.793473	0.549813
	0.76753	0.660679	0.626428
	0.906875	0.654269	0.414924
	0.855544	0.759483	0.33476
	0.867732	0.679212	0.413731
	0.894435	0.532178	0.626792
	0.91724	0.484374	0.480069
	0.968381	0.528501	0.440467
	0.910578	0.550782	0.439885
	0.92014	0.446112	0.52309
	0.9655	0.52902	0.436577
	0.963974	0.411005	0.33221
	0.895143	0.389328	0.402639
	0.932261	0.565571	0.562658
	0.851417	0.657211	0.425121
	0.861096	0.487059	0.690723
	0.913495	0.559381	0.658724
	0.8891	0.719685	0.399566
	0.815498	0.615815	0.513493
	0.884653	0.464985	0.623955
	0.83074	0.523891	0.452982
	0.813586	0.625758	0.465667
	0.861595	0.649643	0.466186
	0.849448	0.672801	0.35455
	0.866205	0.628845	0.67588
	0.966671	0.56546	0.477771
	0.934728	0.645839	0.46044
	0.916675	0.453566	0.318973
	0.902062	0.511341	0.360452
	0.927856	0.584868	0.476422
	0.894173	0.472486	0.566118
	0.886911	0.420952	0.618852
	0.834851	0.385852	0.440798
	0.941578	0.48253	0.450949
	0.858053	0.487698	0.554249
	0.984476	0.476621	0.507062
	0.849584	0.365388	0.514032
	0.97388	0.534015	0.431153
	0.859753	0.393015	0.464797
	0.896862	0.692676	0.53204
	0.838138	0.372861	0.532399
	0.904557	0.47163	0.372456
	0.838069	0.641346	0.418895
	0.861043	0.459115	0.343242
	0.782735	0.568239	0.487033
	0.769834	0.437722	0.515754
	0.791955	0.455329	0.444225
	0.755997	0.485141	0.450596
	0.746779	0.646126	0.535936
	0.792166	0.459117	0.548864
	0.789954	0.471817	0.485001
	0.805231	0.477946	0.602699
	0.377092	0.638146	0.389854
	0.297837	0.382712	0.587229
	0.383777	0.527131	0.497836
	0.360457	0.431386	0.588295
	0.367073	0.426574	0.484427
	0.33784	0.515829	0.545444
	0.357258	0.415066	0.527877
	0.403947	0.380665	0.418371
	0.366568	0.614868	0.417599
	0.433249	0.480914	0.613715
	0.44145	0.565758	0.521208
	0.40476	0.52089	0.588001
	0.384854	0.476245	0.365316
	0.441321	0.430314	0.446745
	0.504818	0.579623	0.719218
	0.384767	0.393067	0.779167
	0.462649	0.554826	0.855582
	0.387023	0.799946	0.415486
	0.420033	0.811359	0.515438
	0.363373	0.878008	0.442077
	0.369242	0.803493	0.310197
	0.446002	0.848128	0.525966
	0.372813	0.754684	0.326642
	0.420327	0.769466	0.505236
	0.309126	0.84853	0.559315
	0.406311	0.852461	0.457183
	0.369057	0.775085	0.392217
	0.38085	0.88908	0.556135
	0.427504	0.802207	0.506017
	0.31371	0.788885	0.579305
	0.453835	0.74576	0.750571
	0.412409	0.86369	0.51402
	0.397725	0.787467	0.444206
	0.394122	0.71218	0.514498
	0.380824	0.378577	0.29888
	0.414417	0.465739	0.36872
	0.348274	0.591121	0.624796
	0.326949	0.448777	0.803706
	0.446701	0.515426	0.865675
	0.432481	0.537682	0.841631
	0.431684	0.478304	0.800614
	0.341595	0.53613	0.882928
	0.363647	0.371614	0.865047
	0.357961	0.604252	0.813029
	0.329445	0.465686	0.789715
	0.405872	0.642757	0.715039
	0.430136	0.486704	0.834857
	0.35043	0.500309	0.838674
	0.352532	0.454421	0.808073
	0.425081	0.450075	0.945456
	0.400581	0.381184	0.387555
	0.352488	0.553435	0.384612
	0.178276	0.464488	0.401768
	0.349579	0.497144	0.412605
	0.332333	0.402768	0.35223
	0.395697	0.491123	0.472741
	0.361147	0.426268	0.381282
	0.345332	0.568216	0.4419
	0.345677	0.441697	0.451123
	0.340712	0.5684	0.419458
	0.372732	0.325868	0.476126
	0.384389	0.550048	0.470348
	0.325945	0.54546	0.373271
	0.262745	0.501287	0.461777
	0.250653	0.485172	0.547874
	0.402766	0.530374	0.524083
	0.384926	0.434139	0.546037
	0.373494	0.518198	0.463126
	0.406162	0.545255	0.549555
	0.369708	0.502626	0.565658
	0.309335	0.624838	0.435943
	0.371904	0.476344	0.528893
	0.285988	0.521629	0.391328
	0.291331	0.487207	0.503272
	0.322389	0.466886	0.386996
	0.280811	0.501408	0.374255
	0.330685	0.460659	0.382203
	0.268051	0.618241	0.403104
	0.330507	0.488783	0.517984
	0.219337	0.568774	0.524292
	0.197026	0.552966	0.464567
	0.342688	0.398083	0.470169
	0.422363	0.519366	0.359104
	0.897355	0.523866	0.486635
	1.02156	0.526755	0.437665
	0.939681	0.467113	0.432159
	0.925193	0.613557	0.451254
	0.990494	0.523175	0.458406
	0.871321	0.435302	0.433478
	0.895572	0.471203	0.458903
	0.874196	0.636788	0.512024
	0.91399	0.448635	0.511937
	0.950608	0.560134	0.503963
	0.907741	0.446546	0.421346
	0.930944	0.809014	0.444847
	0.904118	0.804284	0.401276
	0.879104	0.774049	0.530935
	0.94977	0.844647	0.475669
	0.944924	0.813672	0.561583
	0.835275	0.78122	0.485378
	0.906688	0.546832	0.409768
	0.905805	0.446489	0.42953
	0.876683	0.482036	0.430314
	0.837136	0.406776	0.434668
	0.847692	0.530985	0.483071
	0.868145	0.544396	0.39399
	0.844128	0.539259	0.465293
	0.886765	0.508667	0.528594
	0.867563	0.325565	0.456748
	0.923779	0.486514	0.524197
	0.90948	0.544784	0.340487
	0.885629	0.379317	0.473275
	0.907964	0.613804	0.360052
	0.82408	0.55465	0.520888
	0.796489	0.45121	0.415033
	0.883016	0.386662	0.457944
	0.86571	0.514551	0.449319
	0.858479	0.516441	0.391222
	0.883079	0.491281	0.447358
	0.82754	0.493608	0.486638
	0.850549	0.566155	0.466091
	0.898103	0.525244	0.450774
	0.881259	0.575548	0.463436
	0.975176	0.530486	0.320154
	0.894885	0.532036	0.446848
	0.905288	0.514231	0.426188
	0.887779	0.503082	0.481672
	0.87426	0.525114	0.297976
	0.913437	0.578738	0.297928
	0.840856	0.501355	0.411829
	0.959325	0.554289	0.383922
	0.879355	0.572224	0.323499
	0.937067	0.577753	0.495496
	0.911865	0.578573	0.410057
	0.858069	0.452864	0.468074
	0.904516	0.645629	0.413729
	0.900515	0.553697	0.406233
	0.857842	0.616552	0.423355
	0.88851	0.478499	0.318768
	0.840836	0.766183	0.338535
	0.809661	0.579562	0.415235
	0.839024	0.584631	0.389904
	0.890179	0.645508	0.424877
	0.87454	0.69473	0.481194
	0.750569	0.600466	0.515515
	0.827869	0.711237	0.491239
	0.857545	0.709995	0.404592
	0.908919	0.549525	0.378752
	0.855116	0.655954	0.378071
	0.904239	0.523397	0.415484
	0.82589	0.617128	0.447373
	0.903225	0.566038	0.571627
	0.859712	0.730597	0.407431
	0.798887	0.597869	0.472411
	0.871732	0.548607	0.448372
	0.87335	0.597422	0.411457
	0.858181	0.635844	0.427746
	0.95357	0.671763	0.43162
	0.82826	0.605838	0.483012
	0.851233	0.639074	0.463602
	0.890342	0.72497	0.447626
	0.829864	0.687553	0.676
	0.852504	0.675717	0.759194
	0.861286	0.668707	0.756997
	0.762851	0.432392	0.722738
	0.790008	0.735721	0.81299
	0.912452	0.663273	0.506671
	0.857818	0.629547	0.485672
	0.828835	0.599612	0.283974
	0.81605	0.692305	0.526718
	0.822012	0.749134	0.393173
	0.811057	0.599439	0.338376
	0.769908	0.57268	0.360518
	0.822057	0.687219	0.511421
	0.823594	0.647206	0.497598
	0.826465	0.695022	0.404263
	0.720556	0.734027	0.473092
	0.891817	0.735099	0.440605
	0.816215	0.766755	0.462445
	0.866736	0.700152	0.426503
	0.784287	0.633139	0.382847
	0.812284	0.587038	0.521666
	0.841719	0.667985	0.491105
	0.825433	0.732074	0.448989
	0.833658	0.609322	0.529136
	0.831173	0.527498	0.429116
	0.799953	0.870881	0.355292
	0.85417	0.664121	0.49782
	0.696131	0.721933	0.41718
	0.87936	0.545031	0.411788
	0.819427	0.703892	0.46508
	0.814553	0.77733	0.556621
	0.885067	0.708497	0.52662
	0.845881	0.695337	0.415547
	0.829071	0.691945	0.564434
	0.881376	0.684297	0.43224
	0.874842	0.703431	0.612105
	0.828015	0.632358	0.517822
	0.87248	0.613484	0.458118
	0.842784	0.700587	0.395912
	0.826743	0.754503	0.567198
	0.811212	0.553559	0.43445
	0.825284	0.700923	0.453439
	0.796119	0.738875	0.545048
	0.83085	0.920792	0.503508
	0.84623	0.584939	0.466818
	0.883003	0.632763	0.458357
	0.826815	0.79972	0.360571
	0.808726	0.885778	0.495941
	0.853188	0.646788	0.642799
	0.802778	0.643343	0.426768
	0.896014	0.804882	0.406946
	0.805925	0.651892	0.539151
	0.862758	0.669869	0.342926
	0.887373	0.704658	0.426422
	0.868169	0.796875	0.475777
	0.853443	0.607232	0.352321
	0.86905	0.695487	0.443264
	0.785633	0.836517	0.293458
	0.908125	0.774302	0.397974
	0.829977	0.700754	0.328644
	0.909412	0.625354	0.499746
	0.803347	0.771232	0.311191
	0.950979	0.829543	0.440576
	0.852386	0.874132	0.397609
	0.809033	0.787842	0.472129
	0.860405	0.846581	0.304674
	0.858304	0.678479	0.288757
	0.821412	0.716449	0.442012
	0.837754	0.717918	0.39408
	0.805273	0.814192	0.395629
	0.947738	0.816407	0.407057
	0.821902	0.842196	0.398681
	0.785187	0.757868	0.575036
	0.863836	0.759964	0.456995
	0.824175	0.797024	0.504339
	0.865746	0.611704	0.26461
	0.869156	0.697329	0.479899
	0.780615	0.87202	0.48089
	0.767323	0.738872	0.390836
	0.857805	0.898942	0.481745
	0.93161	0.735351	0.402025
	0.881385	0.873994	0.295493
	0.919352	0.824741	0.459443
	0.891374	0.818302	0.305667
	0.85244	0.71124	0.368283
	0.850865	0.585678	0.384006
	0.81994	0.416776	0.441464
	0.81119	0.475376	0.396462
	0.841384	0.337173	0.34193
	0.831533	0.45856	0.364788
	0.789772	0.506227	0.281046
	0.852154	0.62505	0.358395
	0.838382	0.459899	0.425347
	0.854341	0.537612	0.306948
	0.905765	0.324536	0.412552
	0.892891	0.550879	0.461548
	0.830386	0.610632	0.636708
	0.899619	0.534529	0.467034
	0.795875	0.561296	0.391212
	0.817545	0.62883	0.579474
	0.90913	0.630504	0.421914
[truncated: 46,655 more rows]

## Sheet: Figure 1D
Figure 1D
smFRET trajectories (time vs FRET efficiency) of TtWT and dynamic mutants	Time (s)	WT (top)	WT (bottom)	R33A-R197A (top)	R33A-R197A (bottom)	A186R (top)	A186R (bottom)
	0.375	0.821732	0.473748	0.302919	0.53669	0.425306	0.283659
	0.75	0.827868	0.454883	0.394979	0.405132	0.672432	0.192716
	1.125	0.817296	0.416428	0.335449	0.476738	0.586745	0.459665
	1.5	0.750651	0.375867	0.330091	0.523281	0.346695	0.329561
	1.875	0.806804	0.490849	0.423365	0.657799	0.472267	0.274844
	2.25	0.798845	0.535498	0.359694	0.501439	0.293479	0.224232
	2.625	0.848677	0.447699	0.433982	0.542952	0.342889	0.42374
	3	0.767784	0.50117	0.551442	0.418223	0.463357	0.389357
	3.375	0.821079	0.471687	0.340331	0.516618	0.391709	0.53735
	3.75	0.74811	0.398404	0.515891	0.494957	0.340887	0.43082
	4.125	0.828182	0.474458	0.519738	0.492102	0.48582	0.628721
	4.5	0.850013	0.360736	0.449132	0.397421	0.287577	0.388329
	4.875	0.790474	0.487447	0.498394	0.537632	0.293253	0.261129
	5.25	0.810853	0.472938	0.545093	0.517223	0.236814	0.144332
	5.625	0.801531	0.449935	0.457621	0.534667	0.327766	0.377638
	6	0.798981	0.379208	0.374676	0.506536	0.291599	0.322191
	6.375	0.796278	0.485309	0.447905	0.425316	0.433436	0.370708
	6.75	0.804527	0.407817	0.323651	0.606216	0.419605	0.340271
	7.125	0.788343	0.513321	0.387469	0.389836	0.385042	0.27842
	7.5	0.820487	0.48947	0.388416	0.536064	0.431394	0.270479
	7.875	0.772051	0.440787	0.343454	0.623978	0.463104	0.414697
	8.25	0.740435	0.433818	0.38582	0.529382	0.485842	0.257168
	8.625	0.77154	0.377928	0.314448	0.412495	0.38321	0.48824
	9	0.751014	0.491879	0.216701	0.483177	0.379728	0.300596
	9.375	0.769105	0.379468	0.495927	0.560251	0.304062	0.433484
	9.75	0.808761	0.535736	0.362093	0.610323	0.40629	0.601757
	10.125	0.729797	0.526882	0.46521	0.760444	0.269212	0.117176
	10.5	0.792313	0.50523	0.4708	0.829997	0.577561	0.529321
	10.875	0.730405	0.550134	0.34861	0.765735	0.546867	0.461804
	11.25	0.786349	0.48316	0.862275	0.817392	0.648491	0.334684
	11.625	0.781268	0.461691	0.579616	0.741582	0.585769	0.223366
	12	0.733157	0.547614	0.733228	0.893586	0.706874	0.318281
	12.375	0.84471	0.397872	0.740762	0.764392	0.658769	0.382862
	12.75	0.846911	0.489733	0.713013	0.773902	0.587791	0.423009
	13.125	0.740643	0.486132	0.573523	0.779353	0.688613	0.360142
	13.5	0.827423	0.318578	0.753378	0.798098	0.592787	0.364267
	13.875	0.736675	0.515822	0.753161	0.825483	0.743305	0.257735
	14.25	0.852654	0.472829	0.678567	0.826343	0.398804	0.271537
	14.625	0.793054	0.431106	0.812088	0.80623	0.317919	0.346157
	15	0.843419	0.489996	0.669992	0.479739	0.305271	0.159165
	15.375	0.829846	0.399495	0.65489	0.413434	0.362313	0.243019
	15.75	0.814209	0.477463	0.768671	0.421009	0.399588	0.880768
	16.125	0.857098	0.451235	0.763025	0.489971	0.362083	0.758398
	16.5	0.723393	0.427359	0.417095	0.373454	0.439064	0.772021
	16.875	0.755747	0.464554	0.738854	0.626934	0.428277	0.786903
	17.25	0.703303	0.483691	0.762322	0.472546	0.371992	0.835356
	17.625	0.783642	0.460521	0.564725	0.567105	0.426993	0.767349
	18	0.724984	0.435354	0.652828	0.395516	0.401822	0.854293
	18.375	0.791638	0.429674	0.691155	0.469391	0.41906	0.801458
	18.75	0.691849	0.478984	0.385191	0.476993	0.356305	0.712218
	19.125	0.745598	0.474677	0.267721	0.440714	0.423213	0.833945
	19.5	0.783612	0.502547	0.265554	0.449827	0.454059	0.795203
	19.875	0.799999	0.438497	0.296964	0.35554	0.319693	0.874697
	20.25	0.756399	0.478023	0.374194	0.407914	0.442237	0.787039
	20.625	0.793606	0.433462	0.435794	0.660176	0.373465	0.822826
	21	0.834323	0.49776	0.4693	0.358006	0.316555	0.843593
	21.375	0.784424	0.488781	0.255293	0.353107	0.364938	0.654812
	21.75	0.791729	0.513389	0.474852	0.402424	0.489423	0.79956
	22.125	0.784147	0.472421	0.32129	0.392357	0.410856	0.71645
	22.5	0.807937	0.496372	0.381571	0.611088	0.4359	0.792002
	22.875	0.742193	0.386	0.40787	0.585504	0.433316	0.776825
	23.25	0.76196	0.463254	0.445049	0.89211	0.253307	0.551788
	23.625	0.765834	0.485396	0.252168	0.833674	0.421777	0.438955
	24	0.738412	0.502659	0.376405	0.833903	0.525829	0.287487
	24.375	0.851927	0.513234	0.400086	0.829645	0.698419	0.259836
	24.75	0.790594	0.540799	0.299009	0.860908	0.588143	0.360273
	25.125	0.783722	0.515648	0.446035	0.808623	0.70602	0.46554
	25.5	0.786075	0.413169	0.439562	0.723787	0.668487	0.369359
	25.875	0.773585	0.530749	0.548229	0.830517	0.709483	0.243768
	26.25	0.761149	0.468626	0.390807	0.840745	0.712464	0.474078
	26.625	0.850945	0.479819	0.339366	0.813911	0.635428	0.536745
	27	0.806088	0.496841	0.304305	0.897296	0.688288	0.385551
	27.375	0.799722	0.452242	0.440253	0.819645	0.629641	0.458363
	27.75	0.726735	0.500068	0.272464	0.614862	0.353653	0.380173
	28.125	0.823164	0.458766	0.461528	0.839708	0.200469	0.220684
	28.5	0.837459	0.505883	0.359679	0.784964	0.289221	0.331104
	28.875	0.817872	0.428697	0.321756	0.787307	0.374523	0.309149
	29.25	0.756879	0.465306	0.366496	0.788518	0.356684	0.281782
	29.625	0.679517	0.502038	0.270848	0.806117	0.456273	0.440424
	30	0.751227	0.507326	0.372437	0.872663	0.417398	0.465828
	30.375	0.774948	0.405603	0.268339	0.738461	0.360421	0.341335
	30.75	0.767893	0.424548	0.415941	0.777171	0.333256	0.350662
	31.125	0.815629	0.49898	0.344266	0.772972	0.299888	0.352691
	31.5	0.744985	0.380826	0.410292	0.843872	0.498294	0.21642
	31.875	0.765835	0.573952	0.496307	0.712527	0.463603	0.344146
	32.25	0.713562	0.521672	0.40512	0.801856	0.367038	0.235544
	32.625	0.814013	0.524397	0.290973	0.84612	0.251428	0.46588
	33	0.853247	0.464891	0.370556	0.720099	0.443943	0.296157
	33.375	0.771571	0.486163	0.387723	0.837067	0.426132	0.50814
	33.75	0.714617	0.533822	0.232393	0.840223	0.461608	0.415107
	34.125	0.732108	0.486668	0.190865	0.861817	0.393192	0.317343
	34.5	0.823774	0.486892	0.417424	0.773842	0.386812	0.261548
	34.875	0.80416	0.512182	0.243349	0.789577	0.314152	0.211746
	35.25	0.720916	0.461962	0.372333	0.837244	0.506202	0.414169
	35.625	0.728296	0.52335	0.459074	0.811843	0.349384	0.377102
	36	0.717621	0.444487	0.310907	0.894339	0.463819	0.422128
	36.375	0.78908	0.447052	0.341584	0.856271	0.440937	0.28888
	36.75	0.75834	0.481452	0.297345	0.743977	0.47216	0.468899
	37.125	0.729493	0.422431	0.415829	0.784183	0.477925	0.241489
	37.5	0.77529	0.493522	0.297417	0.604958	0.659315	0.480488
	37.875	0.83302	0.503312	0.329033	0.866896	0.311776	0.374641
	38.25	0.781804	0.504306	0.3102	0.833988	0.371152	0.381526
	38.625	0.724669	0.498559	0.253947	0.872378	0.443353	0.333458
	39	0.688995	0.336951	0.350906	0.857234	0.409959	0.318785
	39.375	0.750127	0.441854	0.320564	0.796114	0.526197	0.252206
	39.75	0.727939	0.275537	0.274284	0.812538	0.416652	0.352318
	40.125	0.770372	0.482174	0.402146	0.825302	0.33695	0.339931
	40.5	0.723696	0.443301	0.366404	0.723776	0.453828	0.320825
	40.875	0.738147	0.420061	0.406124	0.864046	0.531094	0.365124
	41.25	0.73457	0.544535	0.449001	0.768622	0.410422	0.162801
	41.625	0.837201	0.400675	0.289356	0.809679	0.599442	0.3289
	42	0.765556	0.449482	0.339068	0.794432	0.4223	0.52446
	42.375	0.744923	0.423962	0.258924	0.917301	0.503651	0.32545
	42.75	0.755449	0.430282	0.745892	0.842142	0.380371	0.258234
	43.125	0.746987	0.444423	0.663875	0.781254	0.397559	0.420686
	43.5	0.778279	0.576314	0.826698	0.364597	0.561399	0.379506
	43.875	0.704895	0.510982	0.72579	0.347668	0.476323	0.358612
	44.25	0.748078	0.559322	0.602819	0.481173	0.448393	0.40262
	44.625	0.757175	0.390745	0.654285	0.423264	0.474245	0.401156
	45	0.754162	0.449607	0.754289	0.538817	0.508648	0.251141
	45.375	0.719685	0.434963	0.73041	0.394136	0.455861	0.344851
	45.75	0.704252	0.509391	0.675318	0.355089	0.40211	0.0690565
	46.125	0.753845	0.546433	0.777731	0.351861	0.438541	0.335174
	46.5	0.699302	0.420687	0.815728	0.477647	0.438375	0.332285
	46.875	0.735193	0.408531	0.63766	0.493934	0.507222	0.302705
	47.25	0.736049	0.515501	0.562782	0.478545	0.532205	0.50961
	47.625	0.707442	0.481347	0.370522	0.679363	0.482685	0.500489
	48	0.724912	0.599621	0.253789	0.492783	0.238175	0.519643
	48.375	0.762406	0.483082	0.200724	0.48293	0.340056	0.377539
	48.75	0.668165	0.505668	0.25656	0.383234	0.546758	0.131703
	49.125	0.765995	0.517341	0.220216	0.374804	0.450506	0.393431
	49.5	0.696187	0.506618	0.247656	0.634044	0.438344	0.438916
	49.875	0.794673	0.445343	0.193038	0.560217	0.483779	0.29496
	50.25	0.801895	0.443192	0.268835	0.439342	0.313848	0.282473
	50.625	0.721654	0.348636	0.242861	0.502657	0.308375	0.451909
	51	0.75615	0.436665	0.289132	0.403321	0.452789	0.286619
	51.375	0.687583	0.39163	0.262335	0.479175	0.418378	0.391201
	51.75	0.682745	0.525328	0.125871	0.575821	0.356273	0.42423
	52.125	0.665389	0.46188	0.200893	0.302956	0.487388	0.311892
	52.5	0.736857	0.509053	0.269352	0.509583	0.411453	0.311842
	52.875	0.771156	0.516342	0.285423	0.467886	0.40411	0.395467
	53.25	0.78451	0.529457	0.247353	0.482256	0.350269	0.364247
	53.625	0.662566	0.441121	0.279909	0.514505	0.4729	0.33045
	54	0.602701	0.397214	0.330305	0.43531	0.391817	0.39935
	54.375	0.645512	0.514598	0.305504	0.408437	0.419602	0.299954
	54.75	0.736601	0.503763	0.365053	0.641346	0.483646	0.3843
	55.125	0.810964	0.466623	0.115034	0.523919	0.304386	0.52465
	55.5	0.768595	0.430362	0.392076	0.54673	0.430224	0.459781
	55.875	0.721586	0.534189	0.468101	0.522636	0.326758	0.475947
	56.25	0.740279	0.559317	0.166721	0.590597	0.463889	0.745927
	56.625	0.663118	0.443911	0.320901	0.514573	0.254124	0.793262
	57	0.754246	0.382011	0.334144	0.496927	0.139318	0.779772
	57.375	0.711231	0.441484	0.266167	0.627698	0.481506	0.714664
	57.75	0.74075	0.542724	0.243214	0.638826	0.456275	0.488256
	58.125	0.704238	0.396863	0.430827	0.561928	0.421475	0.414697
	58.5	0.733428	0.358236	0.288613	0.485816	0.41406	0.606604
	58.875	0.733539	0.382712	0.0961262	0.590326	0.494954	0.57191
	59.25	0.677311	0.544634	0.340694	0.463927	0.315514	0.483286
	59.625	0.761833	0.428963	0.371031	0.589167	0.561994	0.486238
	60	0.83946	0.545582	0.284865	0.562944	0.500076	0.462386
	60.375	0.776905	0.441902	0.361901	0.511318	0.35532	0.629595
	60.75	0.792789	0.4616	0.339379	0.35513	0.536714	0.446334
	61.125	0.782955	0.549191	0.331877	0.506603	0.364415	0.520947
	61.5	0.736674	0.574387	0.272854	0.693056	0.50287	0.588719
	61.875	0.68976	0.452056	0.397256	0.541591	0.514368	0.391099
	62.25	0.751154	0.45663	0.42064	0.547001	0.547919	0.551385
	62.625	0.645378	0.416989	0.120181	0.402587	0.444176	0.442817
	63	0.806821	0.38849	0.296946	0.539971	0.488084	0.625191
	63.375	0.831666	0.620278	0.216783	0.675244	0.547234	0.637924
	63.75	0.818996	0.457143	0.361568	0.594339	0.41315	0.367202
	64.125	0.755271	0.423481	0.310958	0.510962	0.565188	0.39476
	64.5	0.688174	0.452568	0.348196	0.484187	0.461322	0.430564
	64.875	0.709345	0.427777	0.247444	0.600787	0.391961	0.389784
	65.25	0.749228	0.629801	0.462584	0.494907	0.544734	0.433337
	65.625	0.766969	0.49335	0.295534	0.594795	0.465465	0.355279
	66	0.709999	0.512102	0.264293	0.5697	0.370264	0.448569
	66.375	0.826964	0.40614	0.381412	0.566844	0.424625	0.552028
	66.75	0.787631	0.416234	0.411568	0.548741	0.609256	0.470333

## Sheet: Figure 1E
Figure 1E
Dwell-time histograms for the high- and low-FRET states of TtWT and dynamic mutants		WT (low FRET)	WT (high FRET)	R33A-R197A (low FRET)	R33A-R197A (high FRET)	A186R (low FRET)	A186R (high FRET)
		12	14.625	44.625	8.25	132.375	2.25
		0.375	43.125	103.5	9.375	2.625	2.625
		36.375	8.625	9.75	25.5	18	3.75
		39	39.375	1.5	2.25	10.125	3.375
		2.25	19.5	31.5	1.875	45.375	12.75
		52.5	121.125	3	1.875	15.375	7.5
		1.875	28.875	11.625	11.25	33	1.5
		28.875	35.25	6.75	3.75	9.75	3
		4.125	13.875	124.125	11.25	8.25	73.5
		12.375	22.5	109.125	1.875	32.625	2.625
		3	12.75	27	8.25	25.125	3.75
		3.75	20.625	41.625	34.875	52.5	10.875
		0.375	13.125	15.375	6.375	24.375	2.25
		0.75	9.375	22.125	2.25	7.125	6
		0.375	27.375	45.375	8.625	0.375	9.75
		0.375	17.25	56.25	19.875	5.25	4.125
		32.625	119.25	44.25	18.75	37.875	1.875
		63.75	156.375	92.625	14.25	39.75	1.125
		15.75	19.875	2.625	1.125	7.5	4.875
		39	2.625	12	9	41.25	1.5
		0.75	1.875	54.375	12	36.75	3.75
		5.25	1.125	43.125	5.625	8.625	3.75
		4.5	0.75	2.625	16.875	5.625	9
		0.75	1.875	29.625	2.25	2.25	1.125
		2.25	2.625	18	3	57	7.125
		4.125	6.75	33.375	1.5	55.875	4.5
		0.375	99	21.375	5.625	160.875	1.125
		34.125	9.375	1.5	6.375	9	1.875
		1.125	43.5	48	0.75	52.5	6.75
		0.75	207.75	77.25	1.875	30.75	6.75
		0.75	25.875	67.875	7.5	25.125	9.75
		25.875	34.125	24	4.875	18.375	8.25
		1.875	48.375	33.375	1.5	163.125	7.125
		46.5	6.375	26.25	12.75	21.375	4.125
		4.5	147.375	93.375	25.125	58.125	2.625
		14.625	45	17.625	16.5	27.75	6.75
		7.125	23.625	32.25	15.75	2.25	0.75
		9.75	22.125	4.125	5.25	77.25	2.625
		5.25	3	43.875	1.5	27.75	6.75
		34.5	2.25	1.125	10.125	2.25	0.75
		21.75	10.125	15.375	3.375	96.375	8.625
		2.25	5.625	19.125	2.625	34.125	3
		0.375	54.75	58.5	12	75.375	2.625
		13.5	28.5	37.5	3	30	17.625
		24	3.75	4.875	0.375	91.875	0.75
		3.375	27	7.125	14.625	13.5	1.875
		16.875	12	16.875	2.625	20.625	0.75
		9.75	10.875	24.375	4.875	96	2.25
		4.875	170.25	31.125	1.875	87.375	3
		45.75	4.5	25.125	2.625	9.75	4.5
		4.5	3.75	0.75	8.625	24	2.25
		3	3	28.875	10.5	4.5	0.75
		4.5	51	4.875	1.5	51.75	1.875
		7.5	3	19.125	15	0.375	7.5
		10.5	84.375	97.875	16.125	15	6.75
		3.75	178.875	7.5	1.125	133.125	2.25
		9.75	52.875	1.875	1.875	39	3.375
		2.625	36.375	9	8.625	13.5	5.625
		12	11.625	3	9.75	32.625	3.75
		19.125	180	0.375	6.75	2.25	5.25
		3.375	46.875	13.875	3.75	57.75	0.75
		6.75	16.5	74.25	2.625	94.125	7.125
		8.25	148.125	9.75	4.875	18	7.5
		2.25	14.625	8.25	20.25	18	4.125
		70.5	7.5	57	2.25	18	3.375
		18.75	2.25	16.5	3.375	29.25	1.5
		1.875	2.625	63.375	2.25	22.125	1.5
		9.375	9.375	13.875	13.125	13.875	0.375
		29.25	0.75	9	20.25	13.5	3.75
		2.625	1.125	10.5	19.5	54.75	30
		20.25	19.5	19.5	1.125	24.375	6.75
		15	21.375	67.875	4.125	9	2.625
		25.5	143.25	63	1.5	3.375	0.375
		30	66.75	37.5	1.125	7.125	3
		41.625	18	38.625	5.625	12.75	5.625
		16.875	41.25	1.125	3	17.625	6
		19.125	45	7.125	17.625	31.875	2.25
		1.875	54.375	0.75	1.875	32.625	1.125
		9	9	43.125	7.5	20.25	2.625
		0.375	42.75	10.5	13.875	8.625	3.375
		9.375	86.25	7.5	25.875	14.625	4.875
		38.625	139.5	0.375	4.125	39	3.375
		14.25	139.5	58.125	9	32.625	7.125
		7.875	22.5	13.875	6.75	18.375	1.5
		24.375	22.125	47.25	1.5	103.875	2.25
		4.125	49.5	13.875	10.5	186.375	4.125
		0.375	19.875	26.25	3.375	51.75	6.75
		10.125	7.5	22.5	5.25	18.75	28.5
		15	76.5	240.75	17.625	3.75	3.75
		12.375	9.375	5.25	3.375	15.375	3.75
		4.125	86.25	64.5	6.75	14.625	14.25
		12	87.75	94.5	5.25	52.5	4.875
		4.5	30.75	12	26.625	2.625	2.625
		27.375	4.5	27.75	8.625	10.875	3.375
		7.5	2.25	158.625	2.25	25.125	3
		0.75	80.25	10.5	36.375	17.625	2.625
		69.375	72.375	49.875	2.25	38.25	2.625
		1.875	27.375	7.875	3	27.75	16.875
		4.125	55.125	42.375	8.25	20.625	13.875
		17.25	69.75	81.375	10.875	0.75	2.625
		32.625	69	135.375	9.375	9.75	3
		8.625	151.875	50.25	2.25	19.125	4.125
				39.75	6	83.625	8.25
				37.875	2.25	28.125	16.5
				10.875	3.75	43.5	3
				9.75	11.25	134.25	4.5
				12	12.75	56.25	0.75
				20.625	21	18.75	10.875
				30	6.375	81.375	42
				25.875	6	8.625	6
				109.875	1.5	9	3
				41.25	3.375	21.375	1.875
				28.125	5.625	59.25	0.75
				30.75	9	50.25	4.5
				3.375	9	10.5	1.875
				10.875	4.125	3.75	1.875
				100.5	8.25	27.375	2.25
				46.875	2.25	138.375	9.75
				60.375	9.375	13.5	5.625
				9.75	24.75	79.875	115.875
				29.25	3	102	0.375
				69	11.25	7.5	4.125
				6.75	6.75	86.625	7.125
				54	11.25	45.375	2.625
				30.375	1.875	45	25.5
				27	7.875	8.25	3.75
				51	6.375	12	2.25
				95.25	2.25	6	3.75
				23.625	30.375	5.25	7.125
				111	14.25	88.125	12
				2.625	1.125	48	8.625
				12	9	126	7.875
				10.125	14.625	7.125	1.125
				37.125	12	12.75	6.75
				98.625	22.875	3.375	13.875
				3.75	5.25	16.5	9
				50.625	1.5	31.5	13.875
				54.75	9.75	56.25	1.125
				13.875	7.5	42	15.375
				24	4.875	4.5	3.375
				33.375	1.125	66.75	18
				152.25	5.625	24.75	6
				12.75	1.125	91.875	1.125
				8.625	12.75	4.875	6.75
				105	12	153.375	1.125
				7.875	5.25	124.125	2.25
				17.625	3	26.625	0.375
				17.625	9	45	6
				45.375	1.5	9	2.25
				9.75	25.125	38.625	12.75
				18.375	5.625	44.25	3.75
				56.625	19.5	13.5	2.25
				10.875	2.25	5.25	1.125
				21.375	12.75	41.25	3
				40.5	3	6	2.625
				84.375	3.375	0.375	3.75
				19.125	7.125	36.375	9.75
				31.875	10.5	81.375	3.375
				4.875	3	11.25	2.25
				21.75	4.875	2.25	3
				9.375	3.75	70.5	6
				3.75	16.125	10.125	0.375
				16.875	3.75	20.25	3
				93	9.75	36	5.625
				1.875	12.75	199.125	0.75
				85.5	2.25	13.5	9.375
				36.75	4.125	35.25	3.375
				16.125	3.375	28.125	0.75
				79.5	0.75	32.625	1.875
				38.25	16.125	39	3
				43.5	1.125	23.625	25.125
				13.5	2.25	6	1.5
				12.75	15.75	84.75	1.875
				4.875	2.625	39.375	9
				9.375	1.125	7.5	6.375
				1.875	1.875	25.875	6.75
				9	8.625	13.5	7.125
				3	10.5	109.125	3
				3.375	6.375	2.625	9.375
				101.625	1.125	63	1.125
				38.625	5.625	77.625	2.25
				21.75	4.875	2.625	2.625
				8.25	20.25	21.75	1.5
				56.25	16.125	9	2.625
				9	9.375	21.75	1.5
				36.75	1.875	37.5	9.75
				60.75	0.375	96.75	2.625
				42.375	2.625	9.75	4.5
				54	25.875	1.5	3.375
				3.375	3	100.5	54
				7.125	18.375	52.125	1.5
				3.75	9	77.625	20.25
				24.75	1.875	27.75	6
				70.125	6.375	40.125	0.75
				26.625	21.375	1.125	0.375
				19.875	5.25	22.5	1.5
				22.5	5.25	6.75	3.375
				87.375	2.625	23.625	1.125
				49.875	1.875	14.25	8.25
				175.875	6.75	73.5	0.375
				7.125	21.75	19.875	0.75
				6.75	2.625	8.25	9
				27	3.75	8.625	2.25
				22.5	8.625	4.125	0.75
				313.875	9.375	21	0.75
				52.875	3.75	49.5	2.625
				9.75	11.25	43.125	12
				22.875	5.25	1.5	4.125
				12	26.625	83.25	9.375
				63.75	8.25	15.375	7.875
				71.25	4.125	13.125	4.5
				4.125	6	88.125	1.125
				53.25	10.875	3	0.375
				84	17.625	34.5	11.625
				5.25	3.375	4.125	11.25
				50.625	0.75	79.875	4.875
				21	2.25	92.25	1.875
				78.375	3.375	24	10.5
				59.625	6	121.5	2.625
				19.125	2.25	3	6.375
				54.75	1.5	9	4.125
				16.875	14.25	7.125	24.75
				20.625	21	109.125	7.5
				46.875	6.75	12.375	2.25
				30.75	9.75	37.5	0.75
				0.75	1.875	21.375	37.875
				26.25	6	78.375	4.5
				9.375	4.5	77.625	9
				49.5	3.375	23.25	5.625
				33.375	9	42.75	2.25
				27	1.875	13.125	1.5
				0.75	1.5	29.625	34.5
				13.875	9.375	11.625	3.75
				118.125	2.25	13.125	8.625
				9.375	0.75	1.5	0.75
				19.875	6.75	18	35.625
				43.5	3.375	25.5	2.625
				11.25	7.875	108.75	1.875
				32.25	1.5	15.375	1.125
				102	32.625	3.375	3.75
				39.75	4.5	138.75	3.375
				20.25	7.5	21	6
				13.875	44.625	45.75	0.375
				15.375	6.375	2.25	1.5
				87.375	1.125	5.25	0.375
				22.875	5.625	2.25	1.5
				28.875	3	90.375	4.5
				12.375	36.375	34.5	1.5
				22.125	3	1.875	24.375
				1.125	10.5	23.25	2.625
				39	20.25	58.125	4.5
				44.625	2.25	80.25	16.125
				21.375	5.625	43.5	7.875
				79.125	1.125	16.125	6
				14.625	1.5	16.875	1.5
				86.25	1.5	30	8.625
				39	14.25	10.125	1.5
				29.25	3	38.25	0.75
				14.25	11.25	11.25	0.75
				6.375	4.125	9	4.5
				20.25	7.5	64.875	2.25
				35.625	2.25	21.375	6.375
				8.25	3	38.625	4.875
				31.875	10.875	43.5	2.625
				3.375	9	72.75	4.125
				5.625	4.875	79.875	10.5
				37.5	7.125	42.75	2.25
				43.5	4.5	108	7.125
				17.25	13.5	90.375	0.75
				32.25	11.625	36	12.75
				19.875	3	75.75	1.875
				15	41.625	46.5	93.375
				17.25	1.5	38.25	7.875
				8.625	2.625	14.25	10.125
				2.625	5.625	79.875	3.75
				30.375	6.75	33.75	1.875
				3.375	4.875	75.375	16.875
				22.875	1.875	12	1.875
				19.875	10.5	28.875	0.75
				39.75	10.125	81.375	15.375
				12.75	14.625	39.75	3.75
				67.5	10.125	78.375	2.625
				27	2.625	1.875	0.375
				1.125	8.25	21.375	6
				34.875	3	19.125	4.875
						1.125	0.75
						13.5	9.75
						7.125	1.875
						46.5	4.5
						64.5	1.5
						7.5	0.375
						14.625	1.125
						94.5	2.625
						60	0.75
						68.25	2.25
						6.375	33
						31.5	0.375
						10.125	14.625
						109.5	4.125
						117.375	5.25
						138.375	2.625
						9.75	2.625
						108.375	0.375
						117.75	4.125
						4.125	1.5
						24.75	4.125
						54.75	6
						29.625	4.125
						14.625	0.375
						111.75	34.125
						13.875	0.375
						10.875	0.75
						19.125	1.5
						80.625	3.375
						22.5	9
						84	3.75
						13.5	1.125
						6	1.5
						26.25	0.75
						90.75	3.75
						74.625	9
						55.125	2.25
						46.875	23.25
						45	3.75
						6	0.375
						65.25	24.75
						66	2.625
						27.75	3.375
						48.375	4.5
						22.125	5.25
						42.375	15.75
						15.375	8.625
						19.875	25.5
						95.625	6.375
						28.875	3.375
						48.375	5.625
						23.25	9.75
						67.125	1.125
						100.875	11.625
						21.75	1.875
						41.625	2.25
						17.625	0.75
						4.5	5.25
						7.875	2.25
						1.875	3.375
						0.375	8.625
						46.875	0.75
						135	1.5
						43.5	4.875
						4.875	0.375
						10.5	13.5
						8.625	1.5
						21.75	3
						26.25	1.875
						116.625	10.5
						8.25	2.25
						3.75	0.75
						55.875	7.125
						115.125	30
						140.25	1.125
						90	3
						19.125	6
						71.625	11.25
						9.375	1.5
						16.875	16.125
						38.625	0.375
						16.125	94.125
						12.75	11.625
						148.875	13.5
						52.125	0.75
						0.75	1.125
						30.75	2.25
						31.125	0.75
						4.875	3.375
						22.5	5.625
						37.5	42
						25.875	7.875
						12.375	3
						21	10.5
						33.75	3.375
						14.25	24.75
						25.875	3
						1.5	5.625
						125.625	4.875
						54.375	1.5
						2.625	7.125
						39.75	1.125
						33.375	3
						3.75	4.875
						66	8.625
						12.75	2.625
						132.375	7.5
						7.125	8.25

## Sheet: Figure 1F
Figure 1F
Transition density plots for TtWT and dynamic mutants	WT (start FE)	WT (end FE)	R33A-R197A (start FE)	R33A-R197A (end FE)	A186R (start FE)	A186R (end FE)
	0.36792	0.77862	0.820843	0.498017	0.792098	0.561012
	0.425509	0.966673	0.9583	0.556062	0.822849	0.553829
	0.990494	0.871321	0.828889	0.628441	0.743305	0.398804
	0.542473	0.919655	0.887863	0.529027	0.629641	0.353653
	0.728915	0.904546	0.808569	0.506325	0.754564	0.283659
	0.650892	0.812197	0.866812	0.580962	0.776825	0.551788
	0.629014	0.916969	0.821212	0.431102	0.714664	0.488256
	0.474538	0.977698	0.645839	0.511341	0.800602	0.523575
	0.688205	0.790675	0.71218	0.378577	0.437811	0.331951
	0.359863	1.00661	0.78122	0.546832	0.758837	0.354248
	0.618326	0.95753	0.71124	0.585678	0.753551	0.330617
	0.462842	0.69992	0.910518	0.608848	0.715795	0.255735
	0.117916	0.814546	0.925912	0.307809	0.757477	0.383417
	0.473568	0.175717	0.837857	0.670331	0.725535	0.512401
	0.394712	0.842506	0.760478	0.47501	0.751694	0.47362
	0.386734	0.849483	0.777578	0.698578	0.754484	0.524193
	0.305146	0.8036	0.8023	0.437381	0.81139	0.50782
	0.666334	0.752932	0.937621	0.667633	0.855582	0.415486
	0.676901	0.785096	0.921965	0.732168	0.945456	0.384612
	0.370614	0.826682	0.877841	0.595896	0.81299	0.506671
	0.587455	0.856573	0.841496	0.500718	0.625427	0.498456
	0.799414	0.911655	0.797063	0.659193	0.69075	0.415592
	0.802812	0.864692	0.7485	0.563336	0.73935	0.57559
	0.714156	0.780467	0.70011	0.461493	0.625317	0.456121
	0.569624	0.763906	0.692608	0.553341	0.748866	0.456043
	0.119496	0.714411	0.657959	0.508938	0.626436	0.537746
	0.588829	0.724302	0.691155	0.385191	0.838942	0.433559
	0.519868	0.68099	0.562782	0.370522	0.709802	0.533109
	0.519777	0.672989	0.52304	0.345158	0.806496	0.43709
	0.496872	0.705527	0.817017	0.463735	0.806496	0.43709
	0.600696	0.683076	0.89963	0.528036	0.986084	0.583177
	0.657879	0.822529	0.805867	0.247786	0.62259	0.429259
	0.446042	0.679215	0.808389	0.489631	0.791115	0.414828
	0.574608	0.833313	0.895965	0.49595	0.665126	0.223131
	0.409122	0.863785	0.773789	0.475357	0.69583	0.395417
	0.213997	0.744016	0.958681	0.507534	0.85608	0.158977
	0.542144	0.919292	0.721297	0.479401	0.851427	0.575186
	0.504016	0.821874	0.885511	0.413882	0.69583	0.395417
	0.313646	0.763085	0.816577	0.297418	0.85608	0.158977
	0.929708	0.969835	0.74426	0.57842	0.851427	0.575186
	0.490793	0.946412	0.875463	0.533092	0.44711	0.385124
	0.557389	0.677486	0.870754	0.550341	0.578013	0.304269
	0.261958	0.678906	0.765695	0.492002	0.68601	0.43326
	0.36792	0.77862	0.574586	0.325147	0.686631	0.410613
	0.818976	0.942273	0.654942	0.487282	0.827861	0.526171
	0.753389	0.877479	0.718734	0.527144	0.878665	0.630135
	0.935616	0.868835	0.606838	0.479609	0.732836	0.597322
	0.822338	0.891332	0.866972	0.732274	0.739247	0.515315
	1.10076	0.904798	1.01766	0.478916	0.769613	0.350215
	0.425509	0.966673	0.806881	0.635957	0.777048	0.475224
	1.06858	0.89484	0.790995	0.441991	0.804288	0.424633
	0.768251	0.897599	0.868788	0.302231	0.789638	0.324752
	0.76788	0.862421	0.810347	0.208647	0.867304	0.530656
	0.888288	1.06436	0.715527	0.392626	0.775642	0.382549
	0.582051	0.880311	0.674741	0.515572	0.847779	0.396467
	0.656298	0.94692	0.88605	0.53669	0.750233	0.184535
	0.681002	1.03293	0.80623	0.479739	0.811542	0.50219
	1.25969	0.91724	0.781254	0.364597	0.710928	0.466237
	0.990494	0.871321	0.727887	0.664396	0.865469	0.546216
	0.731724	0.812673	0.923473	0.463608	0.866804	0.621892
	0.774298	0.876344	1.03363	0.571887	0.8195	0.552915
	0.542473	0.919655	0.796863	0.676985	0.770954	0.509218
	0.728915	0.904546	0.838842	0.516885	0.841458	0.375947
	0.650892	0.812197	1.06149	0.51052	0.803696	0.346975
	0.629014	0.916969	0.899271	0.506502	0.887904	0.41341
	0.474538	0.977698	0.675435	0.474358	0.884526	0.606132
	0.688205	0.790675	0.888434	0.266408	0.893371	0.518938
	0.359863	1.00661	0.651909	0.387364	0.80408	0.296988
	0.618326	0.95753	0.799247	0.427951	0.790457	0.485194
	0.462842	0.69992	0.829092	0.558736	0.323683	0.502986
	0.680884	0.900005	0.570094	0.445668	0.690107	0.475201
	1.38019	0.8651	0.569846	0.28008	0.852548	0.390812
	0.117916	0.814546	0.897765	0.565834	0.844113	0.258923
	0.473568	0.175717	0.996538	0.432514	0.520633	0.319574
	0.74092	0.788432	0.818591	0.334817	0.529997	0.46365
	0.394712	0.842506	0.827266	0.387582	0.754601	0.205315
	0.641238	0.803015	0.889972	0.475484	0.792175	0.322481
	0.6886	0.776703	0.894154	0.679503	0.852263	0.490298
	0.386734	0.849483	0.821013	0.67093	0.663708	0.579449
	0.651405	0.804316	0.743065	0.665784	0.817392	0.388684
	0.305146	0.8036	0.778418	0.549528	0.757654	0.59587
	0.666334	0.752932	0.87344	0.430694	0.806132	0.466357
	0.676901	0.785096	0.903445	0.494624	0.598782	0.0312002
	0.370614	0.826682	0.753857	0.483046	0.800913	0.436713
	0.587455	0.856573	0.658698	0.741013	0.628894	0.365834
	0.799414	0.911655	0.851381	0.524223	0.715828	0.353218
	0.857573	0.812772	0.82747	0.548694	0.705151	0.288482
	0.873276	0.887494	0.676838	0.39568	0.642961	0.0122654
	0.802812	0.864692	0.702975	0.584647	0.714168	0.386628
	0.739505	0.857794	0.772726	0.49606	0.609041	0.359444
	1.13676	0.861065	0.757476	0.497492	0.827361	0.379345
	0.714156	0.780467	0.600531	0.395716	0.699247	0.488796
	0.761607	0.81623	0.737979	0.567728	0.66394	0.167612
	0.708391	0.826192	0.672953	0.53721	0.576564	0.226707
	0.688025	0.821812	1.02207	0.428266	0.667243	0.475963
	0.569624	0.763906	0.751327	0.266297	0.810683	0.510637
	0.820683	0.913071	0.776713	0.329802	0.725239	0.468049
	0.824925	0.980659	0.53793	0.425846	0.302296	0.443655
	0.119496	0.714411	0.675339	0.538634	0.899544	0.571861
	0.61049	0.738094	0.804683	0.686758	0.766254	0.389254
	0.588829	0.724302	0.767311	0.449027	0.881925	0.52483
	0.849732	0.739119	0.761296	0.644001	0.801471	0.597887
	0.872808	0.9536	0.732056	0.498264	0.698391	0.479354
	0.768746	0.868584	0.628162	0.518979	0.876421	0.6458
	0.825836	0.850904	0.820843	0.498017	0.860033	0.420311
	0.570241	0.835913	0.778982	0.557031	0.729824	0.403871
	0.519868	0.68099	0.641404	0.529759	0.740272	0.511154
	0.519777	0.672989	0.833048	0.638735	0.773639	0.314395
	0.496872	0.705527	0.780187	0.489291	0.487345	0.444588
	0.600696	0.683076	0.808569	0.667195	0.672432	0.352417
	0.657879	0.822529	0.866812	0.580962	0.705652	0.491737
	0.446042	0.679215	0.95993	0.536968	0.767284	0.461322
	0.574608	0.833313	0.715859	0.399744	0.762696	0.46218
	0.846186	0.76908	0.78122	0.546832	0.749219	0.569479
	0.409122	0.863785	0.71124	0.585678	0.892569	0.47553
	0.766346	0.799873	0.837857	0.670331	0.746905	0.56607
	0.213997	0.744016	0.760478	0.47501	0.796915	0.4038
	0.542144	0.919292	0.777578	0.698578	0.843654	0.590119
	0.636634	0.878895	0.817522	0.686756	0.594845	0.458415
	1.31308	0.999281	0.8023	0.437381	0.651307	0.465603
	0.504016	0.821874	0.896797	0.452488	0.798413	0.351501
	0.457217	0.760755	0.774309	0.421177	0.865594	0.611263
	1.10109	0.85278	0.866984	0.40998	0.322858	0.441894
	0.78117	0.864658	0.734242	0.440618	0.797967	0.485645
	0.919645	0.774541	0.574012	0.394322	0.7614	0.45936
	0.59564	0.715089	0.536725	0.52304	0.700206	0.492771
	0.751618	0.842509	0.588352	0.284708	0.676451	0.537195
	0.608258	0.802509	0.382631	0.685889	0.784176	0.453092
	0.313646	0.763085	0.799498	0.520871	0.752758	0.530539
	0.697995	0.780143	0.805867	0.437507	0.839385	0.551305
	0.929708	0.969835	0.841496	0.500718	0.834635	0.339931
	0.857638	0.785207	0.742563	0.506145	0.640312	0.464391
	1.10472	0.885882	0.808389	0.489631	0.510463	0.434492
	0.725506	0.773026	0.883458	0.636495	0.801755	0.373269
	0.785404	0.886161	0.712058	0.540665	0.854316	0.648886
	0.752218	0.781569	0.89963	0.537811	0.741197	0.595496
	0.743448	0.823666	0.653794	0.436423	0.862026	0.569728
	0.660496	0.784768	0.895965	0.49595	0.681982	0.525919
	0.490793	0.946412	0.76162	0.463179	0.727672	0.467743
	0.557389	0.677486	0.785454	0.466865	0.578828	0.436141
	0.756693	0.884763	0.950353	0.57136	0.740286	0.527523
	1.0653	0.953035	0.718734	0.527144	0.727185	0.341689
	0.705544	0.728059	0.557638	0.622115	0.832472	0.3945
	0.857149	0.785151	0.960145	0.478798	0.792082	0.540122
			0.674741	0.493772	0.717956	0.395917
			0.794424	0.611986	0.610578	0.418833
			0.74426	0.57842	0.59352	0.511182
			1.03363	0.432808	0.796491	0.393978
			0.664396	0.581033	0.848064	0.47813
			0.908306	0.405475	0.813306	0.548671
			0.693458	0.570698	0.820413	0.420354
			0.826509	0.729047	0.777773	0.45557
			1.06149	0.51052	0.601271	0.353904
			0.724427	0.613999	0.697299	0.52365
			0.866736	0.434354	0.796426	0.5663
			0.88605	0.322155	0.871666	0.441093
			0.806881	0.635957	0.832811	0.249972
			0.792043	0.399461	0.661842	0.49618
			0.846626	0.302231	0.656524	0.378419
			0.835779	0.409751	0.838839	0.4004
			0.624386	0.551635	0.817028	0.38015
			0.87847	0.561479	0.978082	0.622001
			0.80623	0.479739	0.879359	0.518043
			0.781254	0.364597	0.824222	0.460797
			0.747053	0.514469	0.802035	0.667777
			0.829092	0.558736	0.799776	0.461246
			0.816516	0.313737	0.763688	0.496178
			0.84878	0.321662	0.789979	0.509976
			0.897765	0.387845	0.811307	0.452184
			0.666847	0.327827	0.698988	0.504318
			0.495411	0.634103	0.704876	0.360006
			0.818591	0.548012	0.812418	0.518298
			0.800386	0.376561	0.807216	0.380505
			0.586014	0.513601	0.813593	0.451189
			0.654654	0.411361	0.62748	0.375959
			0.810793	0.395826	0.893218	0.569538
			0.805881	0.627499	0.644322	0.545543
			0.630134	0.475234	0.755211	0.612287
			0.753857	0.483046	0.826276	0.502873
			0.734908	0.390683	0.485065	0.370778
			0.726137	0.519127	0.605055	0.380486
			0.672862	0.408513	0.485065	0.370778
			0.87344	0.430694	0.605055	0.380486
			0.903445	0.494624	0.825034	0.639693
			1.1741	0.743668	0.785252	0.516144
			0.790552	0.414935	0.751438	0.311983
			0.757476	0.497492	0.684448	0.372734
			0.702975	0.584647	0.449378	0.3401
			0.821013	0.67093	0.752198	0.301603
			0.80182	0.612692	0.751757	0.534344
			0.884618	0.667232	0.697979	0.586493
			0.83951	0.653916	0.781116	0.346544
			0.841161	0.615247	0.689588	0.49341
			0.793052	0.361951	0.70471	0.276935
			0.600531	0.395716	0.743996	0.689697
			0.675339	0.538634	0.870262	0.651875
			1.02207	0.428266	0.716622	0.508238
			0.751327	0.266297	0.801891	0.58901
			0.767311	0.449027	0.85616	0.497461
			0.8823	0.559167	0.833669	0.648574
			0.546128	0.191423	0.591985	0.454499
			0.630101	0.41207	0.761137	0.493877
			0.628162	0.518979	0.77323	0.469802
			0.804683	0.686758	0.734237	0.37666
			0.732056	0.498264	0.654375	0.465691
			0.681322	0.555671	0.669627	0.443936
			1.04904	0.671231	0.681332	0.559589
			0.718398	0.449482	0.75887	0.524369
			0.847938	0.520058	0.752416	0.493434
			0.768952	0.508312	0.77048	0.556689
			0.931491	0.490148	0.670214	0.515194
			0.846931	0.473489	0.588965	0.409427
			0.727919	0.497939	0.793378	0.493888
			0.838874	0.535882	0.774681	0.53501
			0.822164	0.260522	0.749706	0.4235
			0.567124	0.331084	0.677356	0.376652
			0.743671	0.405789	0.699129	0.507937
			0.817967	0.443606	0.580899	0.383384
			0.767028	0.520434	0.807623	0.330735
			0.802116	0.382516	0.632368	0.425384
			0.845365	0.594	0.652784	0.386009
			0.661774	0.366226	0.639849	0.497572
			0.866804	0.341005	0.721621	0.563809
			0.710986	0.519531	0.635145	0.548654
			0.422662	0.534014	0.629749	0.458468
			0.731124	0.543674	0.818518	0.497868
			1.07548	0.466668	0.555888	0.38462
			0.840105	0.340327	0.476657	0.388033
			0.859129	0.574143	0.827551	0.46354
			0.716682	0.400476	0.83434	0.426721
			0.847216	0.364434	0.584704	0.449759
			0.857981	0.394427	0.525957	0.501629
			0.736702	0.431254	0.886255	0.665111
			0.879367	0.213557	0.756823	0.394584
			0.87705	0.496776	0.740684	0.48993
			0.840663	0.602272	0.676084	0.519474
			0.655402	0.598818	0.765249	0.530031
			0.714346	0.688891	0.751613	0.545304
			0.799425	0.309826	0.697507	0.394558
			0.879042	0.531265	0.751613	0.545304
			0.852168	0.476923	0.697507	0.394558
			0.891383	0.660173	0.692111	0.51308
			0.937351	0.698869	0.701129	0.393123
			0.755786	0.317148	0.805528	0.696224
			0.743495	0.548287	0.659917	0.383792
			0.899594	0.482374	0.6572	0.185405
			0.712324	0.550228	0.707524	0.574791
			0.862182	0.70788	0.665933	0.448676
			0.577844	0.417265	0.732742	0.466009
			0.514523	0.549092	0.688495	0.377711
			0.835361	0.306937	0.74864	0.347336
			0.771797	0.446609	0.621438	0.538636
			0.908547	0.56169	0.700148	0.562676
			0.869521	0.405159	0.761265	0.533193
			0.658426	0.792023	0.542715	0.347942
			0.639239	0.697667	0.903204	0.601816
			0.535173	0.711588	0.840627	0.501231
			0.561888	0.945735	0.619466	0.409103
			0.631095	0.840221	0.822347	0.546782
			0.551254	0.936796	0.722511	0.48277
			0.506354	0.816159	0.78839	0.344392
			0.387164	0.815877	0.724724	0.542345
			0.634556	0.793258	0.738189	0.349758
			0.601117	0.864123	0.87129	0.526941
			0.623686	0.894189	0.694932	0.630658
			0.452835	0.557204	0.760665	0.587833
			0.554826	0.799946	0.539807	0.353029
			0.446546	0.809014	0.810254	0.537727
			0.625354	0.829543	0.775758	0.599866
			0.557271	0.900662	0.794182	0.501114
			0.602112	0.736455	0.892028	0.261312
			0.581531	0.855043	0.675009	0.528633
			0.68546	0.847508	0.843043	0.59802
			0.600777	0.796146	0.746961	0.577441
			0.596403	0.859552	0.605739	0.444714
			0.601096	0.969506	0.450451	0.286486
			0.550041	0.896959	0.737872	0.649302
			0.436693	0.808577	0.792186	0.620221
			0.582667	0.711649	0.65633	0.575257
			0.606055	0.944305	0.787856	0.480023
			0.593138	0.804791	0.871708	0.56103
			0.656637	0.684047	0.720651	0.473773
			0.573652	0.842459	0.838886	0.437661
			0.550665	0.679588	0.700074	0.387048
			0.34861	0.862275	0.676986	0.417007
			0.258924	0.745892	0.856389	0.475469
			0.324623	0.624873	0.769476	0.431652
			0.389712	0.811179	0.700644	0.311354
			0.488511	0.779852	0.685657	0.312564
			0.681637	0.852371	0.715451	0.572741
			0.610624	0.688723	0.977141	0.451507
			0.628537	0.691037	0.807483	0.326555
			0.336889	0.878357	0.803415	0.525453
			0.523035	0.800062	0.839552	0.657905
			0.659932	0.842697	0.697663	0.48219
			0.560958	0.763831	0.756452	0.559036
			0.425222	0.687313	0.80924	0.415844
			0.40057	0.883414	0.829101	0.45142
			0.537848	0.816577	0.831458	0.494468
			0.42704	0.709283	0.658204	0.458273
			0.493151	0.785663	0.657523	0.487575
			0.645987	0.703571	0.760887	0.3577
			0.469107	0.841273	0.691607	0.441086
			0.558311	0.736406	0.708456	0.497298
			0.552573	0.70482	0.607582	0.26542
			0.440408	0.762395	0.870853	0.460917
			0.512622	0.78727	0.735915	0.354954
			0.249323	0.880466	0.750728	0.319805
			0.446075	0.764044	0.593489	0.387043
			0.414658	0.775675	0.68844	0.390281
			0.413027	0.834623	0.724768	0.611711
			0.593233	0.831699	0.888987	0.594652
			0.269403	0.811618	0.799542	0.636335
			0.208647	0.7135	0.736765	0.535282
			0.336416	0.729317	0.76022	0.563033
			0.485274	0.80749	0.837019	0.465122
			0.610323	0.760444	0.909142	0.638036
			0.585504	0.89211	0.677094	0.342679
			0.634621	0.823976	0.767126	0.474545
			0.414453	0.856534	0.84743	0.541327
			0.630932	0.983553	0.797413	0.517808
			0.39712	0.924306	0.931608	0.541573
			0.589069	0.826792	0.749348	0.61306
			0.696721	0.796278	0.703802	0.48935
			0.339826	0.710942	0.653481	0.544746
			0.478176	0.825307	0.559184	0.412419
			0.504034	0.667617	0.859544	0.52132
			0.557674	0.955778	0.490526	0.450334
			0.546762	0.737016	0.824199	0.611066
			0.475925	0.773508	0.651102	0.52402
			0.436952	0.604176	0.707443	0.544444
			0.638015	0.867782	0.779702	0.55004
			0.572738	0.514469	0.608182	0.381995
			0.496866	0.556952	0.671787	0.336328
			0.403276	0.752306	0.748463	0.453003
			0.565834	0.845169	0.815845	0.388347
			0.563975	0.795961	0.800513	0.491684
			0.410442	0.791483	0.827278	0.55197
			0.523651	0.879851	0.759038	0.427183
			0.515347	0.811617	0.808575	0.590236
			0.472901	0.911643	0.829004	0.555901
			0.741417	0.890603	0.743666	0.526716
			0.590833	0.724967	0.864365	0.40292
			0.648333	0.84136	0.653129	0.483144
			0.534261	0.834717	0.0209716	0.546704
			0.602003	0.792854	0.739775	0.568317
			0.55176	0.815667	0.687793	0.538028
			0.527144	0.848606	0.698676	0.515672
			0.434759	0.762532	0.862137	0.600791
			0.623615	0.844359	0.822121	0.605043
			0.651599	0.729797	0.809055	0.398255
			0.476659	0.816831	0.670336	0.413227
			0.683539	0.857757	0.54326	0.458662
			0.495741	0.708062	0.827014	0.475526
			0.661159	0.823127	0.759877	0.414022
			0.48227	0.794072	0.703481	0.483932
			0.640916	0.87525	0.780563	0.635321
			0.417565	0.722652	0.716049	0.560814
			0.411676	0.626845	0.797466	0.504335
			0.438366	0.593301	0.743714	0.455273
			0.397991	1.04471	0.719271	0.392342
			0.448162	0.790743	0.73256	0.644526
			0.476873	0.82952	0.803573	0.391019
			0.340409	0.693379	0.687747	0.521706
			0.502683	0.771426	0.784676	0.496088
			0.645799	0.883567	0.770487	0.47135
			0.577577	0.811289	0.619143	0.378683
			0.489837	0.75216	0.840597	0.639608
			0.584828	0.750911	0.694127	0.47655
			0.445029	0.684903	0.805225	0.399715
			0.685746	0.793258	0.848283	0.600135
			0.495932	0.851174	0.790148	0.568188
			0.643857	0.699092	0.554435	0.464425
			0.535173	0.711588	0.826245	0.331028
			0.467671	0.825459	0.881065	0.585243
			0.557833	0.818185	0.717082	0.377929
			0.328255	0.793299	0.569285	0.43203
			0.65554	0.806411	0.717569	0.599281
			0.601117	0.864123	0.860011	0.508515
			0.623686	0.894189	0.806924	0.577315
			0.554826	0.799946	0.596832	0.435469
			0.446546	0.809014	0.832274	0.57651
			0.602112	0.736455	0.849759	0.516601
			0.568826	0.901519	0.805882	0.327159
			0.68546	0.847508	0.763966	0.614442
			0.618992	0.769044	0.486745	0.382835
			0.646568	0.632047	0.494293	0.782637
			0.596403	0.859552	0.49083	1.0364
			0.601096	0.969506	0.269212	0.577561
			0.552522	0.872119	0.525829	0.698419
			0.544439	0.849306	0.469885	0.805919
			0.4991	0.940651	0.243019	0.880768
			0.34861	0.862275	0.475947	0.745927
			0.258924	0.745892	0.477147	0.830385
			0.324623	0.624873	0.38729	0.470325
			0.343382	0.583322	0.35904	0.681839
			0.30109	0.408079	0.343272	0.541921
			0.40365	0.837013	0.387163	0.578026
			0.5547	0.643931	0.361543	0.656394
			0.616721	0.667549	0.362578	0.82465
			0.589536	0.678325	0.512401	0.834416
			0.423274	0.73935	0.278419	0.819269
			0.336889	0.878357	0.425954	0.78819
			0.474908	0.778132	0.446745	0.719218
			0.593138	0.804791	0.624796	0.803706
			0.507028	0.74667	0.447626	0.759194
			0.469107	0.841273	0.402899	0.654356
			0.554748	0.741454	0.603343	0.782247
			0.47291	0.827647	0.330713	0.71381
			0.661436	0.856776	0.590331	0.81558
			0.552505	0.772232	0.636336	0.708587
			0.440408	0.762395	0.363484	0.697782
			0.512622	0.78727	0.467636	0.719415
			0.42704	0.709283	0.383768	0.653501
			0.838079	0.869795	0.460277	0.769177
			0.783238	0.89943	0.460277	0.769177
			0.336416	0.729317	0.339729	0.930115
			0.493414	0.813992	0.306376	0.55575
			0.579918	0.851402	0.494812	0.797614
			0.630932	0.983553	0.435585	0.684788
			0.475226	0.702073	0.494903	0.820312
			0.520914	0.849798	0.633156	0.778385
			0.539545	0.854559	0.332431	0.89967
			0.500486	0.951697	0.478818	0.820312
			0.339826	0.710942	0.633156	0.778385
			0.478305	0.791353	0.332431	0.89967
			0.619431	0.742918	0.430026	0.647732
			0.429085	0.80749	0.49743	0.663546
			0.383658	0.775675	0.413765	0.674955
			0.413027	0.834623	0.439428	0.809865
			0.593233	0.831699	0.600476	0.846423
			0.269403	0.811618	0.669603	0.823723
			0.208647	0.7135	0.600609	0.80566
			0.557674	0.955778	0.549925	0.723773
			0.568816	0.758425	0.450216	0.680716
			0.572893	0.74897	0.414352	0.632364
			0.544146	0.89211	0.447254	0.68799
			0.404402	0.947488	0.363426	0.818419
			0.551921	0.842503	0.498447	0.724585
			0.638015	0.867782	0.530656	0.776135
			0.395095	0.816516	0.475331	0.825627
			0.483851	0.669778	0.526942	0.776195
			0.403276	0.752306	0.458204	0.70415
			0.475925	0.773508	0.503864	0.747134
			0.489436	0.763851	0.534887	0.873573
			0.563975	0.795961	0.455898	0.84044
			0.443003	0.790999	0.514672	0.797518
			0.409689	0.922727	0.449608	0.740715
			0.66744	0.531877	0.446277	0.832705
			0.606475	0.861369	0.606181	0.826245
			0.720038	0.89025	0.359746	0.678337
			0.553135	0.710146	0.527896	0.954959
			0.569999	0.665538	0.370821	0.824931
			0.579551	0.780728	0.575301	0.80408
			0.665623	0.789754	0.558392	0.753232
			0.507764	0.752047	0.468143	0.382306
			0.402372	0.792854	0.310095	0.662634
			0.527144	0.848606	0.589362	0.652036
			0.609178	0.805688	0.553084	0.844113
			0.415377	0.610293	0.287457	0.554969
			0.4198	0.605889	0.263352	0.759541
			0.602003	0.792854	0.272066	0.773121
			0.55176	0.815667	0.464023	0.723491
			0.683539	0.857757	0.573654	0.717652
			0.434759	0.776564	0.556455	0.859245
			0.640916	0.87525	0.371726	0.733125
			0.495741	0.708062	0.549121	0.757059
			0.590833	0.724967	0.338741	0.780312
			0.658858	0.872448	0.410238	0.670171
			0.437923	0.741711	0.526424	0.886078
			0.436632	0.775122	0.344587	0.620329
			0.871665	0.876554	0.345798	0.520328
			0.54802	0.859661	0.474398	0.569578
			0.417565	0.722652	0.554691	0.632568
			0.502683	0.771426	0.350284	0.674378
			0.554954	0.829842	0.373416	0.723097
			0.448162	0.790743	0.411199	0.844661
			0.530687	0.877582	0.422916	0.725081
			0.489837	0.75216	0.410789	0.653124
			0.441882	1.16424	0.404092	0.656406
			0.340409	0.693379	0.15439	0.749561
			0.367488	0.65248	0.377465	0.73216
			0.622472	0.87943	0.22566	0.730594
			0.584828	0.750911	0.429423	0.221054
			0.567732	0.730997	0.529746	0.903605
			0.602923	0.934607	0.542897	0.837433
			0.368949	0.674531	0.510154	0.846089
			0.575603	0.698301	0.440919	0.796263
			0.399566	0.939014	0.483564	0.601927
			0.483367	0.718396	0.441079	0.75439
			0.641988	0.834192	0.476252	0.889985
			0.763433	0.879006	0.47364	0.870717
			0.569832	0.946884	0.464171	0.822958
			0.746443	0.803241	0.501392	0.73127
			0.429841	0.783904	0.43226	0.526446
			0.555485	0.864633	0.366002	0.791993
			0.624479	0.840071	0.31879	0.740498
			0.323745	0.690461	0.630378	0.809888
			0.374661	0.823537	0.583004	0.807034
			0.461109	0.773105	0.558278	0.841741
			0.686835	0.837042	0.47875	0.807394
			0.520903	0.82946	0.4952	0.878834
			0.633234	0.923493	0.353375	0.846355
			0.522334	0.832672	0.672209	0.826627
			0.604719	0.804479	0.586383	0.426432
			0.364858	0.786903	0.586554	0.860882
			0.408765	0.746287	0.635861	0.865961
			0.383505	0.608383	0.587616	0.671862
			0.676691	0.83493	0.571799	0.80857
			0.522205	1.03575	0.639875	0.772558
			0.483123	0.743155	0.388902	0.269623
			0.600427	0.8295	0.40337	0.776676
			0.41129	0.837424	0.561164	0.761002
			0.583062	0.692869	0.459906	0.760323
			0.416342	0.717104	0.40752	0.580372
			0.630205	0.779833	0.641008	0.851896
			0.432762	0.728072	0.396036	0.868416
			0.419605	0.80331	0.390007	0.860115
			0.388675	0.697017	0.414844	0.643353
			0.480447	0.728947	0.552235	0.835025
			0.562719	0.770467	0.513731	0.441756
			0.565112	0.829947	0.435913	0.81558
			0.607622	0.813782	0.57962	0.814761
			0.399887	0.698654	0.499445	0.759928
			0.291886	0.616396	0.369159	0.479926
			0.695456	0.908224	0.455448	0.617448
			0.460018	0.656341	0.46756	0.708617
			0.600705	0.726245	0.38064	0.647777
			0.484684	0.979316	0.47698	0.848534
			0.474941	0.755011	0.466352	0.635019
			0.578134	1.09471	0.543223	0.699537
			0.336928	0.661896	0.414312	0.754834
			0.465326	0.804661	0.435975	0.717956
			0.384469	0.547842	0.479634	0.747751
			0.57858	0.693818	0.477993	0.613996
			0.419613	0.81421	0.24344	0.81671
			0.557825	0.84806	0.367961	0.92151
			0.414793	0.811178	0.474523	0.84022
			0.384399	0.91504	0.359666	0.820414
			0.417567	0.868703	0.287351	0.698842
					0.575942	0.791947
					0.353904	0.703424
					0.304711	0.700214
					0.451655	0.816473
					0.48127	0.818082
					0.332722	0.532268
					0.512598	0.758269
					0.689994	0.838839
					0.500819	0.880495
					0.473225	0.918813
					0.460791	0.715753
					0.489829	0.85696
					0.425239	0.835149
					0.559146	0.805679
					0.641556	0.847129
					0.529348	0.907252
					0.541739	0.736579
					0.542172	0.763257
					0.596092	0.682337
					0.664562	0.886615
					0.529715	0.716356
					0.535513	0.766393
					0.339001	0.642155
					0.726875	0.973927
					0.478075	0.793824
					0.497349	0.713958
					0.390695	0.83932
					0.255372	0.49419
					0.410686	0.607001
					0.255372	0.49419
					0.410686	0.607001
					0.597456	0.717972
					0.559182	0.726647
					0.600455	0.66467
					0.469573	0.609972
					0.52771	0.286718
					0.392842	0.766226
					0.401002	0.630979
					0.431971	0.799707
					0.378783	0.73686
					0.452836	0.689588
					0.400325	0.644099
					0.468547	0.72416
					0.666818	0.936429
					0.465733	0.773542
					0.579817	0.801891
					0.553153	0.886841
					0.589017	0.898159
					0.557784	0.853191
					0.631014	0.890072
					0.606076	0.749124
					0.384025	0.556673
					0.499251	0.691876
					0.47944	0.685742
					0.435796	0.691115
					0.549248	0.511249
					0.44882	0.729807
					0.508965	0.719006
					0.56183	0.75887
					0.63498	0.864413
					0.625471	0.871759
					0.401754	0.78683
					0.517557	0.616548
					0.551353	0.66123
					0.329428	0.68174
					0.452546	0.757423
					0.47775	0.821951
					0.527079	0.73774
					0.425885	0.599038
					0.450528	0.718146
					0.548686	0.815455
					0.416819	0.590813
					0.538838	0.682803
					0.533628	0.701157
					0.419799	0.715398
					0.546886	0.595342
					0.46577	0.873841
					0.386509	0.499825
					0.42772	0.508014
					0.632883	0.744977
					0.40001	0.802575
					0.610169	0.54881
					0.407689	0.548209
					0.55122	0.87684
					0.491106	0.69118
					0.323343	0.747557
					0.409197	0.91972
					0.376053	0.737209
					0.36796	0.751613
					0.421333	0.623584
					0.423466	0.751613
					0.421333	0.623584
					0.51924	0.759174
					0.38576	0.633666
					0.358077	0.709564
					0.502794	0.75612
					0.569754	0.900643
					0.292484	0.708475
					0.440064	0.819955
					0.33779	0.728512
					0.516771	0.711232
					0.453384	0.83933
					0.418847	0.737589
					0.529489	0.727085
					0.436242	0.695423
					0.533903	0.554089
					0.666431	0.946679
					0.449925	0.791458
					0.510973	0.878971
					0.484958	0.729092
					0.480222	0.820224
					0.353836	0.692493
					0.518772	0.761895
					0.532252	0.710324
					0.409488	0.836925
					0.0429101	0.764891
					0.506274	0.699216
					0.484579	0.493315
					0.405324	0.757935
					0.608477	0.721313
					0.624517	0.78069
					0.486974	0.949234
					0.532902	0.681898
					0.592444	0.761071
					0.494582	0.785909
					0.420014	0.516037
					0.482371	0.52281
					0.578693	0.841068
					0.451304	0.792186
					0.600604	0.715959
					0.442663	0.840768
					0.545718	0.669253
					0.472246	0.953512
					0.478932	0.832461
					0.529504	0.685921
					0.40839	0.811236
					0.378548	0.856389
					0.537325	0.694304
					0.418313	0.80181
					0.397181	0.709421
					0.452013	0.84869
					0.63458	0.758828
					0.469745	0.807483
					0.470249	0.61412
					0.467386	0.87221
					0.475662	0.770644
					0.558427	0.771655
					0.34687	0.681928
					0.56776	0.829101
					0.453118	0.788217
					0.341244	0.8315
					0.590271	0.758149
					0.355287	0.781899
					0.552459	0.787437
					0.625452	0.708456
					0.323335	0.591421
					0.529418	0.870853
					0.396195	0.818737
					0.350612	0.587406
					0.601067	0.704766
					0.334276	0.593128
					0.444695	0.786072
					0.55807	0.9501
					0.511243	0.729331
					0.505656	0.713097
					0.658864	0.814295
					0.501768	0.836179
					0.703771	0.881194
					0.4145	0.663139
					0.4222	0.802774
					0.485694	0.84743
					0.313849	0.84314
					0.459475	0.836766
					0.573276	0.785616
					0.436931	0.906677
					0.154679	0.656154
					0.475093	0.511359
					0.388627	0.773685
					0.41675	0.643768
					0.430383	0.814583
					0.350914	0.67414
					0.548739	0.735478
					0.445614	0.867414
					0.441055	0.783971
					0.42347	0.604301
					0.4526	0.763294
					0.506322	0.712148
					0.547946	0.792397
					0.518815	0.856068
					0.602096	0.763264
					0.475417	0.790725
					0.590236	0.813671
					0.532689	0.704387
					0.443644	0.849385
					0.434128	0.644998
					0.412965	0.0209716
					0.500578	0.788942
					0.49519	0.755165
					0.358072	0.703392
					0.443834	0.725236
					0.459589	0.781123
					0.581463	0.785773
					0.460358	0.622484
					0.37891	0.507084
					0.360936	0.652432
					0.571172	0.830193
					0.494323	0.826654
					0.584798	0.651029
					0.407473	0.761462
					0.638771	0.818758
					0.595148	0.827455
					0.518053	0.743714
					0.388275	0.721988
					0.604145	0.771347
					0.397291	0.634642
					0.486542	0.831206
					0.371442	0.667764
					0.343149	0.7542
					0.370164	0.588874
					0.44698	0.848503
					0.53394	0.761823
					0.275569	0.451424
					0.532086	0.832255
					0.39642	0.844086
					0.464914	0.514316
					0.453735	0.773783
					0.484602	0.806598
					0.293692	0.724257
					0.457235	0.511097
					0.499114	0.783113
					0.459313	0.852133
					0.543686	0.798083
					0.324154	0.651521
					0.481325	0.817414
					0.459617	0.748478
					0.358111	0.792692
					0.520874	0.788198
					0.43874	0.473542
					0.411175	0.499599
