# Supplementary material for: Allosteric activation of cell wall synthesis during bacterial growth
Source: Nat Commun. 2023 Jun 10;14:3439. doi: 10.1038/s41467-023-39037-9 (PMC10257715; doi:10.1038/s41467-023-39037-9)
Supplement: Supplementary file 4 — Source Data [file 41467_2023_39037_MOESM4_ESM.zip › Figure3.xlsx]

## Sheet: Figure 3A
Figure 3A
FRET efficiency probability density histograms of EcWT RodA-PBP2	FE
	0.841187
	0.903174
	0.753047
	0.853605
	0.78711
	0.724734
	0.78314
	0.824262
	0.738055
	0.847477
	0.836336
	0.870859
	0.857278
	0.748628
	0.880381
	0.867355
	0.737027
	0.755924
	0.852552
	0.777694
	0.647869
	0.516317
	0.797836
	0.669645
	0.762724
	0.823559
	0.906365
	0.794925
	0.846323
	0.751067
	0.815334
	0.813438
	0.854225
	0.889075
	0.915046
	0.842057
	0.898319
	0.841852
	0.882871
	0.798336
	0.934353
	0.857252
	0.893507
	0.614327
	0.726674
	0.827622
	0.727354
	0.835394
	0.841037
	0.844093
	0.749299
	0.729294
	0.872035
	0.885036
	0.823992
	0.779431
	0.802554
	0.812517
	0.794364
	0.553614
	0.75219
	0.628595
	0.723374
	0.748965
	0.735268
	0.77375
	0.73282
	0.738116
	0.984904
	0.877535
	0.821819
	0.757314
	0.690872
	0.667495
	0.737849
	0.705672
	0.744233
	0.804096
	0.676324
	0.656061
	0.637622
	0.830125
	0.647643
	0.693894
	0.513723
	0.51061
	0.542645
	0.613218
	0.773176
	0.720217
	0.659971
	0.741529
	0.787182
	0.700583
	0.693559
	0.831198
	0.729999
	0.740278
	0.823442
	0.737253
	0.533895
	0.743219
	0.801049
	0.586154
	0.825393
	0.691085
	0.666934
	0.838437
	0.786206
	0.636869
	0.64045
	0.600914
	0.693542
	0.772265
	0.925115
	0.667553
	0.727608
	0.854418
	0.572091
	0.782215
	0.841575
	0.903452
	0.779621
	0.67294
	0.899494
	0.906923
	0.795485
	0.824746
	0.733131
	0.806175
	0.826036
	0.795034
	0.819891
	0.857197
	0.82883
	0.911488
	0.859931
	0.835447
	0.9182
	0.81706
	0.875718
	0.77815
	0.848639
	0.856445
	0.787139
	0.808085
	0.963617
	0.780991
	0.916529
	0.808711
	0.810514
	0.71804
	0.802686
	0.892234
	0.925859
	0.749745
	0.876661
	0.887315
	0.862027
	0.65943
	0.929955
	0.843816
	1.08708
	0.852289
	0.91249
	0.789007
	0.871486
	0.798554
	0.871022
	0.933017
	0.93526
	0.827679
	0.877891
	0.760544
	0.86821
	0.824331
	0.583893
	0.82306
	0.926066
	0.813007
	0.759065
	0.822863
	0.779424
	0.778409
	0.802347
	0.904326
	0.947413
	0.797412
	0.514047
	0.486347
	0.700685
	0.763234
	0.903322
	0.709338
	0.722846
	0.686885
	0.757328
	0.745304
	0.838109
	0.635949
	0.802419
	0.723119
	0.740434
	0.795295
	0.780396
	0.721861
	0.82188
	0.772336
	0.71664
	0.756363
	0.737492
	0.698714
	0.71309
	0.767794
	0.814818
	0.756993
	0.763684
	0.756411
	0.741553
	0.778765
	0.758772
	0.807938
	0.813469
	0.768322
	0.72841
	0.760172
	0.76625
	0.677799
	0.760321
	0.769104
	0.747101
	0.801271
	0.861836
	0.850379
	0.707019
	0.769519
	0.787905
	0.802229
	0.83673
	0.789861
	0.776688
	0.785931
	0.775155
	0.797963
	0.718126
	0.761583
	0.800032
	0.719642
	0.759919
	0.77843
	0.767017
	0.809125
	0.762875
	0.759632
	0.76394
	0.744932
	0.751291
	0.799814
	0.766471
	0.681877
	0.761555
	0.759276
	0.686763
	0.81329
	0.772176
	0.785866
	0.77727
	0.731938
	0.718801
	0.707151
	0.757021
	0.785219
	0.70304
	0.736054
	0.722083
	0.75965
	0.827764
	0.692675
	0.662009
	0.752676
	0.750485
	0.730841
	0.7835
	0.746056
	0.651886
	0.749985
	0.77276
	0.708792
	0.750463
	0.750023
	0.783892
	0.783296
	0.760524
	0.730371
	0.819366
	0.736081
	0.741908
	0.738125
	0.679118
	0.744285
	0.683039
	0.796953
	0.704457
	0.816827
	0.77556
	0.765278
	0.743218
	0.758558
	0.695172
	0.755048
	0.707052
	0.792987
	0.711597
	0.783484
	0.738059
	0.697675
	0.707169
	0.790824
	0.771046
	0.761974
	0.703451
	0.693549
	0.74014
	0.774088
	0.801346
	0.770558
	0.774701
	0.791404
	0.810542
	0.770049
	0.750834
	0.794577
	0.690703
	0.827117
	0.818644
	0.863743
	0.668941
	0.771997
	0.813985
	0.771348
	0.777371
	0.730835
	0.803942
	0.714743
	0.802297
	0.752932
	0.853149
	0.824152
	0.712104
	0.745671
	0.704748
	0.806977
	0.708267
	0.760458
	0.650524
	0.775045
	0.816918
	0.760516
	0.723296
	0.746612
	0.669406
	0.749295
	0.81919
	0.754692
	0.771164
	0.709701
	0.729716
	0.707393
	0.698315
	0.772692
	0.784663
	0.797677
	0.727321
	0.759063
	0.779883
	0.688026
	0.748645
	0.728495
	0.755066
	0.754486
	0.72703
	0.804012
	0.749979
	0.905199
	0.923549
	0.94455
	0.959607
	0.90552
	0.866173
	0.918639
	0.921227
	0.907398
	0.901564
	0.888454
	0.979533
	0.934001
	0.863492
	0.821811
	0.873428
	0.961747
	0.861598
	0.973875
	0.918432
	0.911249
	0.824416
	0.895148
	0.894095
	0.918102
	0.866895
	0.910994
	0.954148
	0.962993
	0.893918
	0.830629
	0.899911
	0.887876
	0.77033
	0.945643
	0.942562
	0.885232
	0.888424
	0.989427
	0.905416
	0.86867
	0.919843
	0.93813
	0.854913
	0.975271
	0.899821
	0.88324
	0.86965
	0.890207
	0.934394
	0.978954
	0.856897
	0.889792
	0.985873
	0.940651
	0.902606
	0.875204
	0.889414
	0.942755
	0.885331
	0.862172
	0.934346
	0.962506
	0.990296
	0.865896
	0.879193
	0.860534
	0.818521
	0.901439
	0.906669
	0.95533
	0.889193
	0.904239
	0.999624
	0.898535
	0.963363
	0.894323
	0.986817
	0.923321
	0.845294
	0.970537
	0.859435
	0.894128
	0.893747
	1.00227
	0.906885
	0.734191
	0.799471
	0.804303
	0.803748
	0.815596
	0.822242
	0.832624
	0.768155
	0.83194
	0.79416
	0.816743
	0.772908
	0.777041
	0.645824
	0.77057
	0.843738
	0.854086
	0.758695
	0.830411
	0.784908
	0.822104
	0.67282
	0.672202
	0.668377
	0.549327
	0.784446
	0.845809
	0.821778
	0.895943
	0.671798
	0.821749
	0.770279
	0.782127
	0.715244
	0.878408
	0.677224
	0.859821
	0.826706
	0.791555
	0.849915
	0.834298
	0.783578
	0.763531
	0.891289
	0.682912
	0.783772
	0.750731
	0.818522
	0.789442
	0.821388
	0.854127
	0.797545
	0.742576
	0.837976
	0.823056
	0.870758
	0.804857
	0.484996
	0.518155
	0.851223
	0.787016
	0.773538
	0.809188
	0.724793
	0.803578
	0.844658
	0.751465
	0.774276
	0.812481
	0.780387
	0.902477
	0.798814
	0.772972
	0.813011
	0.798347
	0.789773
	0.765821
	0.758129
	0.830292
	0.882803
	0.668747
	0.845875
	0.765742
	0.728856
	0.818455
	0.871857
	0.802838
	0.739022
	0.809336
	0.840579
	0.864232
	0.793577
	0.834235
	0.816397
	0.751174
	0.847819
	0.793863
	0.735573
	0.755335
	0.835671
	0.799549
	0.829149
	0.833721
	0.857575
	0.809922
	0.881271
	0.784518
	0.709904
	0.814163
	0.793009
	0.833234
	0.737255
	0.786636
	0.725389
	0.820918
	0.780421
	0.725735
	0.802827
	0.698853
	0.850704
	0.819552
	0.768761
	0.928477
	0.728439
	0.770008
	0.827721
	0.781447
	0.807034
	0.855191
	0.76405
	0.910593
	0.848208
	0.735415
	0.842771
	0.815717
	0.777597
	0.780229
	0.774676
	0.867494
	0.795688
	0.743727
	0.751698
	0.762792
	0.739146
	0.895272
	0.756108
	0.787155
	0.780391
	0.691876
	0.8306
	0.801219
	0.771361
	0.738637
	0.752584
	0.80423
	0.80701
	0.848421
	0.800053
	0.782954
	0.840634
	0.704049
	0.767532
	0.800442
	0.719734
	0.874335
	0.887571
	0.882512
	0.862354
	0.795667
	0.764718
	0.768812
	0.809503
	0.738069
	0.786441
	0.833622
	0.850973
	0.797105
	0.846617
	0.87969
	0.847979
	0.856062
	0.871597
	0.78625
	0.836349
	0.815422
	0.770299
	0.754321
	0.762427
	0.798312
	0.709472
	0.780365
	0.648606
	0.291827
	0.360743
	0.391557
	0.367004
	0.269396
	0.255059
	0.310601
	0.396516
	0.355877
	0.417397
	0.340044
	0.163144
	0.215676
	0.317348
	0.301887
	0.241095
	0.318338
	0.411874
	0.414912
	0.49239
	0.404715
	0.348739
	0.227197
	0.421625
	0.317335
	0.434389
	0.21169
	0.388446
	0.265163
	0.272855
	0.447055
	0.335926
	0.358589
	0.463466
	0.266818
	0.364947
	0.34821
	0.509304
	0.375326
	0.285415
	0.219918
	0.354507
	0.444554
	0.396997
	0.500954
	0.448455
	0.343778
	0.275871
	0.319589
	0.42262
	0.417363
	0.401664
	0.435062
	0.447573
	0.389292
	0.60541
	0.329537
	0.467207
	0.249065
	0.467744
	0.6042
	0.590678
	0.47664
	0.357374
	0.485499
	0.282821
	0.431714
	0.303126
	0.199073
	0.18163
	0.188726
	0.288251
	0.410928
	0.392643
	0.391223
	0.488514
	0.554085
	0.367249
	0.184273
	0.426815
	0.333183
	0.478074
	0.211353
	0.322223
	0.334615
	0.463266
	0.185371
	0.386865
	0.310404
	0.204423
	0.235372
	0.360212
	0.397034
	0.269641
	0.226
	0.23934
	0.29177
	0.491352
	0.32642
	0.44548
	0.350836
	0.327114
	0.326659
	0.180494
	0.333487
	0.508035
	0.32221
	0.299613
	0.477943
	0.511125
	0.308334
	0.645729
	0.330595
	0.284413
	0.318587
	0.307415
	0.483563
	0.407847
	0.567986
	0.762685
	0.476888
	0.464076
	0.242817
	0.482486
	0.391913
	0.438589
	0.377219
	0.252526
	0.452302
	0.480941
	0.277349
	0.309771
	0.297655
	0.393214
	0.33586
	0.410168
	0.348695
	0.458939
	0.236375
	0.277724
	0.437607
	0.344381
	0.0765556
	0.254753
	0.35469
	0.298976
	0.580374
	0.448772
	0.352479
	0.33262
	0.0932512
	0.22958
	0.238592
	0.27675
	0.221263
	0.418638
	0.296481
	0.248917
	0.21903
	0.465847
	0.369818
	0.318505
	0.40464
	0.452848
	0.800716
	0.770772
	0.718494
	0.461267
	0.232411
	0.347609
	0.209773
	0.487214
	0.637395
	0.506151
	0.395799
	0.344496
	0.777184
	0.447544
	0.586186
	0.796428
	0.850278
	0.744644
	0.656164
	0.836592
	0.707519
	0.661139
	0.538368
	0.558676
	0.48777
	0.534055
	0.332572
	0.287351
	0.295916
	0.28687
	0.406298
	0.350355
	0.36586
	0.270037
	0.368969
	0.301041
	0.227427
	0.262415
	0.368506
	0.247242
	0.352113
	0.355946
	0.344768
	0.817532
	0.716735
	0.774808
	0.788344
	0.919529
	0.761301
	0.762404
	0.75823
	0.826749
	0.75935
	0.738725
	0.755464
	0.676873
	0.782107
	0.773608
	0.79972
	0.808425
	0.823208
	0.729397
	0.785845
	0.859989
	0.791015
	0.790611
	0.704123
	0.714786
	0.751973
	0.790759
	0.779467
	0.7845
	0.725297
	0.858052
	0.86223
	0.757247
	0.701631
	0.814663
	0.805181
	0.765065
	0.796241
	0.711814
	0.806298
	0.804012
	0.768419
	0.843548
	0.749636
	0.740832
	0.793165
	0.710568
	0.773266
	0.76548
	0.75063
	0.825961
	0.693827
	0.773215
	0.811851
	0.74277
	0.854818
	0.751311
	0.793218
	0.741361
	0.798619
	0.826702
	0.898992
	0.785279
	0.697395
	0.789248
	0.802385
	0.810511
	0.808727
	0.828174
	0.677742
	0.792015
	0.723409
	0.715549
	0.674015
	0.689347
	0.861019
	0.864353
	0.764329
	0.755115
	0.784693
	0.752466
	0.770712
	0.763806
	0.788458
	0.673294
	0.749765
	0.898326
	0.686206
	0.693031
	0.79693
	0.727445
	0.77448
	0.738903
	0.82508
	0.814251
	0.848999
	0.746848
	0.649101
	0.727822
	0.870527
	0.846736
	0.781935
	0.763238
	0.784793
	0.776271
	0.824096
	0.709287
	0.775767
	0.820312
	0.853451
	0.679949
	0.642958
	0.770801
	0.863476
	0.855551
	0.859991
	0.833254
	0.866125
	0.777672
	0.797691
	0.752324
	0.607987
	0.866475
	0.769884
	0.819241
	0.815102
	0.801576
	0.919965
	0.841263
	0.714458
	0.693821
	0.732015
	0.74188
	0.790498
	0.765126
	0.694921
	0.813817
	0.801345
	0.704527
	0.749411
	0.823328
	0.816484
	0.699208
	0.686036
	0.842953
	0.773436
	0.769989
	0.749745
	0.821842
	0.731955
	0.748622
	0.944774
	0.861417
	0.700202
	0.835302
	0.755186
	0.761592
	0.777752
	0.772672
	0.85902
	0.692389
	0.810624
	0.710175
	0.774321
	0.789263
	0.905665
	0.748823
	0.859777
	0.810659
	0.821617
	0.741334
	0.857867
	0.769787
	0.722923
	0.817792
	0.824594
	0.796401
	0.752147
	0.714992
	0.774896
	0.827873
	0.825606
	0.800803
	0.867148
	0.780226
	0.841757
	0.790553
	0.769289
	0.51696
	0.63966
	0.665932
	0.445108
	0.589003
	0.637268
	0.67911
	0.695478
	0.49241
	0.473127
	0.648946
	0.698174
	0.370394
	0.551444
	0.646569
	0.651866
	0.714194
	0.73308
	0.629198
	0.679508
	0.681664
	0.700075
	0.658486
	0.41285
	0.585058
	0.669357
	0.491445
	0.589585
	0.657548
	0.694755
	0.694398
	0.562692
	0.71247
	0.650902
	0.67471
	0.795624
	0.743964
	0.639267
	0.739424
	0.584972
	0.71363
	0.651516
	0.712636
	0.712189
	0.718113
	0.628995
	0.721803
	0.751713
	0.667894
	0.543571
	0.735509
	0.657923
	0.726615
	0.715836
	0.708104
	0.731427
	0.719613
	0.669476
	0.698808
	0.651241
	0.709423
	0.629754
	0.679598
	0.616151
	0.641462
	0.623714
	0.745393
	0.751254
	0.66445
	0.681123
	0.730745
	0.728055
	0.666306
	0.691568
	0.772226
	0.717811
	0.640657
	0.725447
	0.671939
	0.656818
	0.692954
	0.659315
	0.607653
	0.798301
	0.667429
	0.720436
	0.824939
	0.688312
	0.679407
	0.719807
	0.740369
	0.762434
	0.686907
	0.702788
	0.54765
	0.615858
	0.641963
	0.711617
	0.697324
	0.65624
	0.663789
	0.682798
	0.753679
	0.501322
	0.44646
	0.482703
	0.695641
	0.714162
	0.691583
	0.660973
	0.625109
	0.70516
	0.736434
	0.600203
	0.744654
	0.765151
	0.723761
	0.754246
	0.682372
	0.707191
	0.741241
	0.715535
	0.677588
	0.648667
	0.792652
	0.777441
	0.76332
	0.851139
	0.89773
	0.771813
	0.838184
	0.933359
	0.758769
	0.80139
	0.960588
	0.825256
	0.812128
	0.718626
	0.868886
	0.561866
	0.56429
	0.808007
	0.855355
	0.819509
	0.765195
	0.494617
	0.602648
	0.831106
	0.847295
	0.801106
	0.772748
	0.922755
	0.829656
	0.650631
	0.833976
	0.813771
	0.910972
	0.68646
	0.883783
	0.766277
	0.566268
	0.839441
	0.779515
	0.887593
	0.826238
	0.824792
	0.869666
	0.899035
	0.903174
	0.847361
	0.713448
	0.828386
	0.81847
	0.830073
	0.84059
	0.819282
	0.830598
	0.811634
	0.652321
	0.917493
	0.814334
	0.82608
	0.93069
	0.867161
	0.855458
	0.654734
	0.783311
	0.725806
	0.734647
	0.777753
	0.730975
	0.84259
	0.73831
	0.730759
	0.717727
	0.821763
	0.780945
	0.741574
	0.809008
	0.673764
	0.75937
	0.786435
	0.724052
	0.793532
	0.790892
	0.751767
	0.720383
	0.814887
	0.864409
	0.931184
	0.812091
	0.77524
	0.873094
	0.79681
	0.824408
	0.791166
	0.71687
	0.727152
	0.767621
	0.86258
	0.805056
	0.871034
	0.736366
	0.814673
	0.87096
	0.72354
	0.739473
	0.75277
	0.84149
	0.753852
	0.736511
	0.762988
	0.845982
	0.793057
	0.728434
	0.786689
	0.751341
	0.782698
	0.730436
	0.87308
	0.797449
	0.82345
	0.822519
	0.849577
	0.865524
	0.72143
	0.719992
	0.845487
	0.861145
	0.767677
	0.699815
	0.81939
	0.793379
	0.847385
	0.89759
	0.748198
	0.785681
	0.814256
	0.805959
	0.627633
	0.765754
	0.749525
	0.754061
	0.794562
	0.896831
	0.585346
	0.518938
	0.907264
	0.731784
	0.770482
	0.738123
	0.779012
	0.938503
	0.781311
	0.780991
	0.915821
	0.975084
	0.790665
	0.81803
	0.747127
	0.784119
	0.824396
	0.97446
	0.845971
	0.783876
	0.737315
	0.715932
	0.59228
	0.553825
	0.564166
	0.551332
	0.748709
	0.774521
	0.773814
	0.813242
	0.857476
	0.844926
	0.785535
	0.774993
	0.559243
	0.435979
	0.754952
	0.51735
	0.628877
	0.740578
	0.552343
	0.506784
	0.770237
	0.85565
	0.850196
	0.795254
	0.850241
	0.775542
	0.832927
	0.978622
	0.866558
	0.796293
	0.835009
	0.778072
	0.788774
	0.77509
	0.84068
	0.771124
	0.838278
	0.652282
	0.769917
	0.725359
	0.763897
	0.836028
	0.787624
	0.6956
	0.762834
	0.821585
	0.786553
	0.725514
	0.766057
	0.780641
	0.823183
	0.800642
	0.756283
	0.759852
	0.828148
	0.742289
	0.660697
	0.642724
	0.608154
	0.781908
	0.798842
	0.783812
	0.769378
	0.782049
	0.788769
	0.803679
	0.768853
	0.734038
	0.725405
	0.817129
	0.78207
	0.775821
	0.776279
	0.715021
	0.785945
	0.777013
	0.807723
	0.809604
	0.873627
	0.762403
	0.720158
	0.792715
	0.75293
	0.704737
	0.80071
	0.76719
	0.7908
	0.80446
	0.760941
	0.81294
	0.802003
	0.771713
	0.762488
	0.754148
	0.792629
	0.767549
	0.714413
	0.802315
	0.76104
	0.688573
	0.800446
	0.764075
	0.76412
	0.788867
	0.747938
	0.748758
	0.772272
	0.739421
	0.762233
	0.648854
	0.783828
	0.783172
	0.83539
	0.83223
	0.749468
	0.802628
	0.796313
	0.758905
	0.749064
	0.739305
	0.76549
	0.746828
	0.789708
	0.79301
	0.803257
	0.751869
	0.721517
	0.755933
	0.707398
	0.78124
	0.74374
	0.775426
	0.812601
	0.7383
	0.756648
	0.767398
	0.754565
	0.751333
	0.792681
	0.751333
	0.812351
	0.741523
	0.752128
	0.781967
	0.781445
	0.799329
	0.776502
	0.803995
	0.699408
	0.760516
	0.751558
	0.776476
	0.773764
	0.769939
	0.706746
	0.781577
	0.832532
	0.772323
	0.727764
	0.799138
	0.767126
	0.804
	0.731565
	0.745728
	0.760588
	0.780549
	0.804025
	0.754703
	0.724457
	0.78287
	0.78381
	0.7635
	0.434622
	0.694651
	0.784652
	0.796281
	0.820722
	0.762212
	0.715866
	0.670238
	0.811619
	0.754541
	0.722452
	0.647382
	0.659936
	0.708873
	0.77622
	0.820334
	0.777056
	0.745259
	0.734704
	0.813792
	0.765683
	0.787832
	0.707123
	0.752244
	0.856044
	0.74975
	0.784743
	0.707955
	0.776741
	0.808078
	0.841147
	0.774611
	0.777886
	0.799643
	0.787546
	0.83776
	0.778625
	0.778832
	0.755767
	0.836049
	0.802991
	0.790728
	0.806703
	0.80571
	0.756753
	0.819235
	0.848962
	0.806761
	0.85371
	0.812555
	0.822298
	0.78372
	1.00511
	0.974633
	0.963177
	1.04418
	1.08695
	0.924218
	1.05224
	0.992199
	1.08712
	0.947121
	1.00337
	1.00203
	1.01513
	1.04345
	0.975733
	1.01059
	1.09114
	0.990921
	0.891219
	0.98045
	1.0387
	1.03456
	1.1442
	1.05248
	0.991026
	0.964351
	1.083
	0.980832
	0.906559
	1.00589
	1.01532
	0.985904
	1.03681
	1.04711
	0.886088
	0.990448
	1.03281
	1.00315
	0.931283
	1.04755
	1.12697
	0.999452
	1.04313
	1.06084
	0.878942
	1.0294
	1.0484
	1.06345
	1.06228
	0.942981
	0.997218
	0.955212
	0.938083
	0.982833
	1.26738
	0.982108
	0.959945
	1.07041
	0.993678
	1.07335
	1.05536
	1.00034
	1.00688
	1.00815
	0.959708
	1.06222
	0.96352
	1.03285
	0.842512
	0.999933
	0.984233
	0.955713
	0.972456
	0.897637
	1.06545
	1.06695
	1.01233
	1.0409
	0.987639
	1.05009
	0.995805
	0.868573
	1.05873
	1.02215
	0.953367
	0.955452
	0.982612
	1.07418
	1.11695
	0.999283
	1.01679
	1.06274
	1.08157
	0.963594
	1.05817
	1.03119
	1.02224
	0.9523
	0.960526
	1.02766
	0.951897
	1.08426
	0.813416
	1.04826
	1.08665
	0.98781
	1.12366
	1.03974
	1.0514
	1.05032
	0.965743
	0.954567
	1.09704
	0.927066
	0.902329
	0.976733
	1.08316
	1.06074
	0.975665
	0.937866
	1.03176
	1.05021
	1.0704
	0.946095
	1.00216
	0.977733
	0.918283
	1.05691
	1.09867
	1.04016
	1.02484
	1.03492
	1.02906
	1.083
	0.961581
	0.975296
	0.950514
	1.02324
	1.02699
	0.961523
	1.07268
	1.06919
	0.961992
	1.01253
	1.01026
	1.00542
	1.07846
	1.02917
	0.990939
	1.04191
	0.943838
	0.973852
	0.976118
	1.03943
	1.01429
	0.891218
	1.04485
	0.940937
	0.923444
	0.93742
	0.913487
	1.10009
	0.863545
	1.07435
	1.0703
	0.895803
	0.964553
	1.08206
	0.991152
	1.08692
	0.843434
	1.011
	0.962493
	1.03025
	0.922985
	0.900917
	1.03623
	1.02544
	0.989865
	0.945421
	0.870974
	1.0791
	1.06619
	0.875733
	1.02503
	0.93325
	1.1291
	1.01295
	1.03341
	1.08096
	0.99475
	1.0094
	1.0131
	0.688963
	0.689651
	0.655245
	0.725309
	0.626897
	0.737968
	0.721464
	0.746774
	0.739707
	0.673396
	0.7131
	0.748435
	0.604199
	0.619653
	0.635823
	0.543555
	0.573097
	0.688726
	0.742689
	0.472211
	0.721945
	0.779178
	0.637405
	0.592442
	0.720234
	0.674369
	0.565683
	0.595049
	0.57884
	0.619936
	0.638363
	0.6482
	0.468413
	0.721465
	0.767898
	0.745433
	0.79899
	0.580879
	0.76345
	0.759571
	0.653768
	0.7992
	0.84077
	0.708988
	0.74099
	0.748897
	0.625706
	0.70896
	0.81765
	0.790057
	0.719308
	0.711076
	0.565629
	0.743029
	0.589892
	0.592606
	0.513153
	0.508879
	0.492035
	0.419187
	0.489018
	0.470019
	0.47432
	0.413033
	0.445146
	0.485934
	0.436785
	0.540792
	0.419495
	0.50978
	0.494853
	0.430913
	0.422891
	0.518961
	0.561692
	0.553323
	0.435335
	0.492321
	0.542351
	0.515574
	0.453779
	0.485386
	0.455985
	0.592979
	0.485443
	0.474138
	0.522412
	0.454597
	0.479165
	0.39322
	0.480773
	0.486501
	0.324625
	0.446974
	0.440814
	0.603048
	0.759381
	0.63933
	0.702665
	0.667097
	0.736123
	0.786578
	0.697964
	0.510043
	0.75368
	0.760707
	0.558304
	0.621555
	0.561783
	0.592611
	0.509963
	0.488705
	0.712706
	0.726387
	0.480077
	0.641935
	0.666675
	0.688942
	0.69494
	0.813419
	0.64993
	0.717247
	0.631335
	0.734102
	0.741305
	0.749642
	0.584495
	0.621691
	0.79283
	0.78611
	0.685254
	0.628013
	0.657401
	0.70012
	0.673414
	0.701313
	0.732953
	0.689523
	0.670722
	0.5941
	0.520761
	0.744008
	0.701687
	0.71649
	0.590867
	0.74142
	0.751523
	0.78508
	0.706234
	0.403303
	0.281517
	0.653664
	0.700549
	0.752812
	0.733862
	0.716595
	0.722423
	0.742575
	0.738241
	0.481
	0.698413
	0.632183
	0.545406
	0.53625
	0.78846
	0.551534
	0.338883
	0.701683
	0.726434
	0.895285
	0.759447
	0.81738
	0.868405
	0.842611
	0.829784
	0.824273
	0.825531
	0.830307
	0.837605
	0.93444
	0.896369
	0.768413
	0.854431
	0.905831
	0.887006
	0.875174
	0.817796
	0.905013
	0.912588
	0.840111
	0.786058
	0.955758
	0.854642
	0.824309
	0.72976
	0.84167
	0.793074
	0.898575
	0.810881
	0.810975
	0.795692
	0.862784
	0.846741
	0.878455
	0.808869
	0.816865
	0.780254
	0.866822
	0.917425
	0.83577
	0.799321
	0.862572
	0.812152
	0.815722
	0.793501
	0.812281
	0.822581
	0.875758
	0.867697
	0.811927
	0.811295
	0.954366
	0.832946
	0.849841
	0.904113
	0.818986
	0.874192
	0.760003
	0.72618
	0.925956
	0.664137
	0.852297
	0.876646
	0.807739
	0.777351
	0.796948
	0.949584
	0.933865
[truncated: 57,066 more rows]

## Sheet: Figure 3B
Figure 3D
smFRET trajectories (time vs FRET efficiency) of EcWT RodA-PBP2	Time (s)	FRET (top)	FRET (bottom)
	0.375	0.93721	0.726155
	0.75	0.815572	0.684163
	1.125	0.809004	0.721394
	1.5	0.74742	0.718264
	1.875	0.800839	0.665216
	2.25	0.720287	0.745268
	2.625	0.848284	0.724825
	3	0.777116	0.717964
	3.375	0.794316	0.709002
	3.75	0.8215	0.39739
	4.125	0.832351	0.450714
	4.5	0.653831	0.740497
	4.875	0.466935	0.741799
	5.25	0.857013	0.658348
	5.625	0.801504	0.762671
	6	0.814529	0.755278
	6.375	0.746432	0.776915
	6.75	0.752914	0.775714
	7.125	0.769484	0.772565
	7.5	0.845204	0.72029
	7.875	0.821807	0.787835
	8.25	0.754316	0.703546
	8.625	0.783683	0.751052
	9	0.782043	0.701104
	9.375	0.777825	0.573277
	9.75	0.48231	0.638703
	10.125	0.449574	0.553746
	10.5	0.745964	0.686811
	10.875	0.769684	0.576392
	11.25	0.537815	0.800859
	11.625	0.394869	0.600675
	12	0.779724	0.778743
	12.375	0.824795	0.744014
	12.75	0.817772	0.771466
	13.125	0.79802	0.803337
	13.5	0.755249	0.781116
	13.875	0.818885	0.737679
	14.25	0.749094	0.700802
	14.625	0.815394	0.648456
	15	0.799918	0.75253
	15.375	0.793107	0.734011
	15.75	0.800798	0.732575
	16.125	0.850444	0.716315
	16.5	0.776183	0.74711
	16.875	0.76268	0.764254
	17.25	0.769609	0.807722
	17.625	0.764913	0.751787
	18	0.835158	0.75095
	18.375	0.872411	0.706046
	18.75	0.749288	0.751463
	19.125	0.748653	0.775876
	19.5	0.833115	0.76903
	19.875	0.844746	0.691711
	20.25	0.764	0.763049
	20.625	0.84164	0.754196
	21	0.755354	0.433415
	21.375	0.721772	0.667552
	21.75	0.790002	0.730536
	22.125	0.793798	0.757719
	22.5	0.804945	0.707791
	22.875	0.778035	0.455532
	23.25	0.812316	0.745302
	23.625	0.858671	0.464248
	24	0.759792	0.429772
	24.375	0.794574	0.457137
	24.75	0.818896	0.721798
	25.125	0.800211	0.611068
	25.5	0.753568	0.555906
	25.875	0.75842	0.710251
	26.25	0.881942	0.729688
	26.625	0.818644	0.79615
	27	0.829893	0.717522
	27.375	0.774169	0.615954
	27.75	0.756906	0.556934
	28.125	0.745233	0.506833
	28.5	0.793655	0.799053
	28.875	0.774086	0.75315
	29.25	0.842336	0.713977
	29.625	0.760498	0.712679
	30	0.774842	0.780672
	30.375	0.795999	0.774657
	30.75	0.778479	0.61596
	31.125	0.875933	0.429574
	31.5	0.729519	0.716067
	31.875	0.72604	0.759468
	32.25	0.834386	0.679289
	32.625	0.822374	0.71817
	33	0.736345	0.782408
	33.375	0.721317	0.721117
	33.75	0.815581	0.788674
	34.125	0.795208	0.732626
	34.5	0.775866	0.722653
	34.875	0.809218	0.801629
	35.25	0.802075	0.751648
	35.625	0.725457	0.7063
	36	0.594947	0.41827
	36.375	0.813242	0.616169
	36.75	0.776962	0.614326
	37.125	0.823367	0.741654
	37.5	0.733168	0.405101
	37.875	0.799016	0.448029
	38.25	0.725477	0.757815
	38.625	0.698077	0.73933
	39	0.687012	0.781039
	39.375	0.719674	0.818697
	39.75	0.806336	0.715856
	40.125	0.765481	0.759424
	40.5	0.73338	0.718293
	40.875	0.794443	0.653136
	41.25	0.72404	0.760034
	41.625	0.759403	0.750186
	42	0.781292	0.336032
	42.375	0.75819	0.325096
	42.75	0.767639	0.422318
	43.125	0.732035	0.674486
	43.5	0.749789	0.70857
	43.875	0.767323	0.691751
	44.25	0.79248	0.590118
	44.625	0.876074	0.617016
	45	0.815287	0.758534
	45.375	0.863211	0.751657
	45.75	0.870556	0.674513
	46.125	0.823725	0.759717
	46.5	0.78888	0.634702
	46.875	0.800268	0.777475
	47.25	0.805292	0.493447
	47.625	0.718074	0.809513
	48	0.707598	0.759836
	48.375	0.787089	0.747014
	48.75	0.790585	0.705784
	49.125	0.810228	0.761878
	49.5	0.869123	0.785228
	49.875	0.802528	0.737717
	50.25	0.779744	0.776997
	50.625	0.772925	0.633637
	51	0.779258	0.729939
	51.375	0.799417	0.749733
	51.75	0.800741	0.742563
	52.125	0.712881	0.590609
	52.5	0.702759	0.71547
	52.875	0.744977	0.742193
	53.25	0.684212	0.481699
	53.625	0.802053	0.32717
	54	0.823662	0.761314
	54.375	0.783535	0.726566
	54.75	0.772622	0.776068
	55.125	0.73186	0.741923
	55.5	0.742265	0.724801
	55.875	0.760483	0.72362
	56.25	0.752932	0.777348
	56.625	0.832129	0.734843
	57	0.781205	0.680528
	57.375	0.809872	0.706559
	57.75	0.475173	0.697184
	58.125	0.54623	0.77642
	58.5	0.358218	0.67192
	58.875	0.394664	0.668657
	59.25	0.722839	0.787667
	59.625	0.715884	0.73672
	60	0.824262	0.644466
	60.375	0.769769	0.688759
	60.75	0.710483	0.750612
	61.125	0.724533	0.755264
	61.5	0.789183	0.792498
	61.875	0.750972	0.73276
	62.25	0.477191	0.770875
	62.625	0.800049	0.779248
	63	0.847283	0.777633
	63.375	0.81843	0.726161
	63.75	0.757486	0.682862
	64.125	0.79129	0.705939
	64.5	0.792712	0.595028
	64.875	0.77267	0.6551
	65.25	0.675606	0.582356
	65.625	0.851217	0.810527
	66	0.782012	0.816786
	66.375	0.78794	0.726508
	66.75	0.781819	0.718163
	67.125	0.723207	0.772103
	67.5	0.732222	0.752577
	67.875	0.807318	0.738483
	68.25	0.838234	0.616506
	68.625	0.770359	0.718082
	69	0.788383	0.76078
	69.375	0.751199	0.772288
	69.75	0.832516	0.676091
	70.125	0.482036	0.716417
	70.5	0.786855	0.785039
	70.875	0.77112	0.794345
	71.25	0.828416	0.751929
	71.625	0.781784	0.742603
	72	0.763616	0.471866
	72.375	0.828627	0.463964
	72.75	0.754199	0.758697
	73.125		0.76909
	73.5		0.799886
	73.875		0.665349
	74.25		0.717297
	74.625		0.725647
	75		0.801683
	75.375		0.743538
	75.75		0.763171
	76.125		0.842633
	76.5		0.7175
	76.875		0.730678
	77.25		0.451108
	77.625		0.666063
	78		0.787729
	78.375		0.750706
	78.75		0.718349
	79.125		0.76691
	79.5		0.737696
	79.875		0.732436
	80.25		0.767468
	80.625		0.765158
	81		0.687715
	81.375		0.816083
	81.75		0.781878
	82.125		0.762069
	82.5		0.796599

## Sheet: Figure 3C
Figure 3C
Transition plot analysis for EcWT RodA-PBP2		FE (start state)	FE (end state)
		0.777694	0.647869
		0.669645	0.762724
		0.893507	0.614327
		0.726674	0.827622
		0.794364	0.553614
		0.572091	0.782215
		0.824331	0.583893
		0.797412	0.514047
		0.903322	0.709338
		0.822104	0.67282
		0.549327	0.784446
		0.804857	0.484996
		0.518155	0.851223
		0.780365	0.648606
		0.407847	0.567986
		0.762685	0.476888
		0.452848	0.800716
		0.718494	0.461267
		0.344496	0.777184
		0.344768	0.817532
		0.769289	0.51696
		0.665932	0.445108
		0.589003	0.637268
		0.695478	0.49241
		0.473127	0.648946
		0.698174	0.370394
		0.551444	0.646569
		0.658486	0.41285
		0.589585	0.657548
		0.667894	0.543571
		0.702788	0.54765
		0.753679	0.501322
		0.482703	0.695641
		0.868886	0.561866
		0.56429	0.808007
		0.765195	0.494617
		0.602648	0.831106
		0.766277	0.566268
		0.896831	0.585346
		0.518938	0.907264
		0.715932	0.59228
		0.551332	0.748709
		0.774993	0.559243
		0.435979	0.754952
		0.506784	0.770237
		0.838278	0.652282
		0.742289	0.660697
		0.608154	0.781908
		0.762233	0.648854
		0.7635	0.434622
		0.694651	0.784652
		0.722452	0.647382
		0.659936	0.708873
		0.592606	0.513153
		0.440814	0.603048
		0.706234	0.403303
		0.281517	0.653664
		0.78846	0.551534
		0.338883	0.701683
		0.813643	0.647216
		0.631086	0.746963
		0.760569	0.691057
		0.695064	0.776178
		0.810597	0.705527
		0.556585	0.735946
		0.778438	0.559307
		0.782311	0.644539
		0.693141	0.78891
		0.918237	0.572276
		0.858434	0.555314
		0.686444	0.877237
		0.854545	0.667643
		0.775684	0.850214
		0.809311	0.76422
		0.742971	0.854551
		0.826546	0.728807
		0.717366	0.831517
		0.857504	0.740025
		0.744249	0.797817
		0.709002	0.39739
		0.450714	0.740497
		0.701104	0.573277
		0.576392	0.800859
		0.754196	0.433415
		0.707791	0.455532
		0.457137	0.721798
		0.555906	0.710251
		0.717522	0.615954
		0.506833	0.799053
		0.774657	0.61596
		0.429574	0.716067
		0.7063	0.41827
		0.614326	0.741654
		0.448029	0.757815
		0.750186	0.336032
		0.422318	0.674486
		0.691751	0.590118
		0.617016	0.758534
		0.777475	0.493447
		0.742563	0.590609
		0.742193	0.481699
		0.32717	0.761314
		0.705939	0.595028
		0.582356	0.810527
		0.738483	0.616506
		0.742603	0.471866
		0.463964	0.758697
		0.730678	0.451108
		0.729136	0.566264
		0.467618	0.664494
		0.813649	0.477302
		0.706657	0.4671
		0.430833	0.677842
		0.709804	0.631119
		0.603746	0.824954
		0.820197	0.583801
		0.688147	0.487206
		0.679512	0.608167
		0.713403	0.577682
		0.806724	0.710011
		0.669333	0.557252
		0.782508	0.492913
		0.411055	0.698863
		0.678422	0.483399
		0.518756	0.695648
		0.662303	0.581746
		0.303405	0.764657
		0.800483	0.389393
		0.389114	0.728391
		0.736242	0.577676
		0.63023	0.66594
		0.767687	0.568362
		0.754579	0.56593
		0.594406	0.727961
		0.750988	0.539887
		0.711293	0.576109
		0.703675	0.567112
		0.460938	0.698014
		0.754261	0.341821
		0.542274	0.678598
		0.688002	0.477192
		0.530421	0.692505
		0.735138	0.429869
		0.595294	0.749757
		0.671869	0.514189
		0.449514	0.761436
		0.694917	0.594578
		0.571179	0.679875
		0.729408	0.472794
		0.737007	0.555854
		0.718878	0.452339
		0.708736	0.545234
		0.520026	0.692241
		0.779293	0.479326
		0.627046	0.767744
		0.766954	0.313266
		0.431198	0.723471
		0.768113	0.61365
		0.338539	0.708431
		0.689112	0.55341
		0.65233	0.593406
		0.543737	0.722992
		0.707177	0.476158
		0.404433	0.759599
		0.750216	0.492725
		0.538214	0.765174
		0.751653	0.507299
		0.752584	0.609421
		0.480902	0.728712
		0.488007	0.755371
		0.698895	0.57691
		0.605071	0.72392
		0.696432	0.624919
		0.6207	0.718209
		0.741372	0.624145
		0.453184	0.745527
		0.822255	0.569781
		0.461413	0.821986
		0.698312	0.566239
		0.75758	0.450799
		0.7484	0.632305
		0.608904	0.734532
		0.662618	0.540301
		0.632348	0.745451
		0.572677	0.707701
		0.838833	0.462376
		0.756926	0.529624
		0.586845	0.694462
		0.799878	0.427437
		0.488371	0.79781
		0.781294	0.529568
		0.64211	0.729723
		0.772035	0.483299
		0.608501	0.752369
		0.816521	0.489556
		0.711824	0.576005
		0.571334	0.77721
		0.775553	0.548827
		0.716349	0.620446
		0.405136	0.79098
		0.794179	0.551192
		0.854096	0.670018
		0.486661	0.805735
		0.763455	0.352153
		0.538362	0.747403
		0.818048	0.651856
		0.618848	0.705824
		0.731359	0.475154
		0.483034	0.788261
		0.792715	0.228809
		0.780161	0.62329
		0.659449	0.81493
		0.732014	0.443135
		0.730409	0.604442
		0.720321	0.549317
		0.748581	0.605976
		0.820427	0.624635
		0.645145	0.806853
		0.761946	0.511493
		0.554217	0.803322
		0.724721	0.177729
		0.724395	0.609923
		0.750591	0.559604
		0.782049	0.491999
		0.445053	0.779427
		0.723853	0.449418
		0.731624	0.53117
		0.5985	0.74193
		0.754144	0.564267
		0.711612	0.52097
		0.326481	0.712587
		0.687185	0.595912
		0.695209	0.609923
		0.750591	0.559604
		0.782049	0.491999
		0.445053	0.779427
		0.723853	0.449418
		0.731624	0.53117
		0.5985	0.74193
		0.754144	0.564267
		0.711612	0.52097
		0.326481	0.712587
		0.687185	0.595912
		0.831877	0.483679
		0.950299	0.598819
		0.832351	0.653831
		0.466935	0.857013
		0.777825	0.48231
		0.449574	0.745964
		0.769684	0.537815
		0.394869	0.779724
		0.725457	0.594947
		0.809872	0.475173
		0.394664	0.722839
		0.750972	0.477191
		0.832516	0.482036
		0.754778	0.516788
		0.726862	0.540661
		0.762684	0.574413
		0.770334	0.560663
		0.782076	0.48287
		0.647958	0.743207
		0.790361	0.431095
		0.609634	0.805638
		0.717109	0.447556
		0.728482	0.48188
		0.471374	0.764193
		0.747407	0.66018
		0.581039	0.744292
		0.845121	0.454564
		0.610757	0.867852
		0.80512	0.52518
		0.865761	0.463582
		0.445155	0.830464
		0.846473	0.62244
		0.732686	0.559396
		0.792541	0.634154
		0.823727	0.547626
		0.729789	0.51098
		0.55598	0.712861
		0.643321	0.533088
		0.539348	0.735614
		0.746578	0.623788
		0.511417	0.705101
		0.684566	0.308625
		0.69644	0.38629
		0.760804	0.572724
		0.684785	0.495889
		0.38941	0.709408
		0.781456	0.485845
		0.621685	0.703905
		0.764279	0.617881
		0.646588	0.805971
		0.766459	0.429808
		0.803136	0.618745
		0.625676	0.821378
		0.781855	0.50454
		0.706842	0.626033
		0.798247	0.621981
		0.774994	0.589437
		0.814805	0.609101
		0.773046	0.402223
		0.6067	0.782174
		0.800879	0.624143
		0.891512	0.502494
		0.658411	0.824227
		0.748419	0.542779
		0.95176	0.556304
		0.878054	0.55481
		0.806734	0.678451
		0.825466	0.5572
		0.519689	0.743854
		0.83269	0.533708
		0.635685	0.804449
		0.756806	0.510307
		0.775408	0.546628
		0.797543	0.646034
		0.447472	0.821351
		0.753385	0.64123
		0.606816	0.849198
		0.738544	0.633113
		0.7923	0.562989
		0.746197	0.430863
		0.693581	0.601216
		0.582027	0.786302
		0.688565	0.420527
		0.736817	0.660571
		0.557014	0.733898
		0.665677	0.473415
		0.577285	0.671575
		0.867669	0.408382
		0.400241	0.75525
		0.766632	0.605663
		0.602357	0.733429
		0.784645	0.353947
		0.770289	0.543019
		0.625408	0.721589
		0.822402	0.490456
		0.554387	0.777597
		0.776595	0.605345
		0.602771	0.78482
		0.754867	0.489832
		0.523688	0.806853
		0.814647	0.562717
		0.765774	0.648998
		0.83294	0.567734
		0.455865	0.760464
		0.739888	0.578618
		0.600892	0.715129
		0.84473	0.48356
		0.777506	0.381464
		0.823699	0.615678
		0.43017	0.746675
		0.842092	0.511784
		0.785662	0.49268
		0.816283	0.579258
		0.823909	0.586085
		0.824418	0.571434
		0.814182	0.584248
		0.913673	0.568761
		0.766338	0.63373
		0.848805	0.5583
		0.888251	0.67376
		0.816335	0.653769
		0.759134	0.567416
		0.87262	0.624716
		0.542773	0.755359
		0.680108	0.494777
		0.676126	0.528873
		0.704432	0.359963
		0.456554	0.676027
		0.772627	0.648553
		0.543343	0.80868
		0.710943	0.428724
		0.409482	0.772169
		0.783232	0.471781
		0.401276	0.707003
		0.790685	0.567266
		0.788063	0.489947
		0.771823	0.503174
		0.482598	0.699018
		0.696375	0.623403
		0.787547	0.610716
		0.75041	0.622012
		0.657078	0.810651
		0.751545	0.630134
		0.510901	0.758391
		0.753293	0.490451
		0.782344	0.589736
		0.430619	0.754176
		0.760057	0.565742
		0.712878	0.560676
		0.810175	0.558386
		0.47796	0.792388
		0.720012	0.5708
		0.51416	0.843239
		0.751285	0.637593
		0.615931	0.758415
		0.755827	0.550334
		0.589078	0.725688
		0.766253	0.483039
		0.63126	0.81823
		0.802882	0.639728
		0.56679	0.800489
		0.695161	0.555473
		0.771261	0.506252
		0.767646	0.50299
		0.431575	0.796411
		0.813277	0.587013
		0.727107	0.62546
		0.792895	0.44794
		0.520743	0.811916
		0.746824	0.540504
		0.702187	0.508389
		0.425889	0.754051
		0.800707	0.588953
		0.628469	0.744939
		0.744924	0.45942
		0.677214	0.79791
		0.700834	0.507875
		0.589162	0.73701
		0.74245	0.58691
		0.772316	0.646783
		0.791021	0.632025
		0.754802	0.577993
		0.736327	0.629379
		0.726321	0.607565
		0.776204	0.461609
		0.807192	0.580558
		0.724946	0.314262
		0.571629	0.717758
		0.683628	0.547591
		0.750508	0.506442
		0.625765	0.783031
		0.716561	0.444451
		0.67086	0.477423
		0.765127	0.433486
		0.732398	0.516446
		0.78368	0.606693
		0.608179	0.712399
		0.70072	0.649151
		0.590313	0.720503
		0.682181	0.506648
		0.712072	0.448394
		0.474861	0.75115
		0.727854	0.60993
		0.756339	0.512505
		0.780126	0.549989
		0.611581	0.69226
		0.708474	0.521366
		0.770845	0.540342
		0.75024	0.518416
		0.734964	0.557538
		0.657468	0.559653
		0.578137	0.740284
		0.710515	0.449474
		0.584657	0.715317
		0.754493	0.375614
		0.470824	0.713745
		0.722566	0.512144
		0.706396	0.643184
		0.455645	0.665087
		0.686152	0.5218
		0.583118	0.739316
		0.768109	0.613966
		0.655688	0.594157
		0.735725	0.49316
		0.675905	0.620815
		0.575217	0.751195
		0.654675	0.604908
		0.709495	0.465543
		0.323419	0.659636
		0.750958	0.631268
		0.51179	0.673399
		0.759467	0.59322
		0.490338	0.677685
		0.722919	0.554447
		0.570073	0.773408
		0.547647	0.737284
		0.752006	0.544097
		0.531301	0.738292
		0.747871	0.568636
		0.735234	0.63769
		0.547013	0.648462
		0.706876	0.551504
		0.756703	0.587081
		0.665706	0.514078
		0.744972	0.466314
		0.737075	0.619304
		0.586373	0.732591
		0.662893	0.543032
		0.633307	0.768399
		0.783427	0.517465
		0.71386	0.581874
		0.586244	0.672659
		0.667965	0.617724
		0.422909	0.712086
		0.716101	0.631381
		0.524974	0.703296
		0.685961	0.529537
		0.585702	0.779754
		0.692668	0.634205
		0.582317	0.735116
		0.748003	0.648722
		0.628659	0.773663
		0.82007	0.625875
		0.699613	0.365446
		0.63451	0.775403
		0.761065	0.530575
		0.770916	0.578217
		0.706614	0.415308
		0.435328	0.773024
		0.664918	0.626698
		0.610951	0.762057
		0.648995	0.55188
		0.406717	0.68927
		0.716199	0.391579
		0.847139	0.504751
		0.490494	0.802953
		0.761026	0.620115
		0.337612	0.663768
		0.803494	0.57379
		0.716598	0.500333
		0.721617	0.535579
		0.594193	0.704296
		0.750871	0.429909
		0.790316	0.612973
		0.592819	0.756469
		0.843471	0.68552
		0.781876	0.648918
		0.858551	0.673504
		0.753464	0.584137
		0.34064	0.768493
		0.822838	0.630798
		0.766893	0.637576
		0.469248	0.719568
		0.842381	0.574474
		0.773287	0.461001
		0.581144	0.742122
		0.707007	0.380791
		0.83528	0.532519
		0.785856	0.541671
		0.535099	0.81623
		0.872374	0.654044
		0.849496	0.538453
		0.373142	0.716066
		0.750638	0.513979
		0.803358	0.544824
		0.811783	0.690728
		0.745336	0.821856
		0.921715	0.735075
		0.712179	0.794853
		0.802279	0.730719
		0.739665	0.808349
		0.776215	0.660398
		0.855576	0.681767
		0.737691	0.776887
		0.823967	0.69407
		0.714413	0.801724
		0.876212	0.573935
		0.819654	0.679627
		0.37546	0.876967
		0.865021	0.0260339
		0.670314	0.804093
		0.878057	0.499247
		0.679546	0.87747
		0.857259	0.702141
		0.663576	0.998878
		1.03211	0.715276
		0.767777	1.1175
		0.882926	0.764012
		0.675007	0.868851
		0.886966	0.502544
		0.478282	0.958143
		0.830305	0.407748
		0.672705	0.936382
		0.89966	0.536811
		0.763708	0.92853
		1.03725	0.586225
		0.657376	0.879475
		0.948983	0.638609
		0.882953	0.50092
		0.420121	0.909774
		0.913831	0.618076
		0.661919	0.906135
		1.0039	0.614992
		0.6697	0.779468
		0.987249	0.675484
		0.711349	0.43931
		0.452322	0.713027
		0.650421	0.507931
		0.664166	0.328885
		0.35688	0.645995
		0.594287	0.346603
		0.470855	0.65124
		0.603427	0.502836
		0.665333	0.397141
		0.559805	0.655174
		0.65465	0.48647
		0.654584	0.55983
		0.402328	0.62154
		0.829889	0.576383
		0.740653	0.714338
		0.595354	0.823152
		0.746059	0.463238
		0.624901	0.734321
		0.815048	0.630985
		0.64272	0.714222
		0.778769	0.567781
		0.636741	0.782351
		0.7936	0.501062
		0.713001	0.6484
		0.826473	0.652604
		0.569688	0.879763
		0.811402	0.549457
		0.576949	0.799628
		0.733273	0.543807
		0.785829	0.5403
		0.624865	0.806278
		0.837545	0.653495
		0.714088	0.570659
		0.793046	0.442431
		0.602198	0.763655
		0.773318	0.486363
		0.616496	0.742685
		0.734008	0.119244
		0.389365	0.637734
		0.317384	0.526552
		0.713972	0.176005
		0.208033	0.983654
		0.738507	0.484462
		0.625844	0.761352
		0.740602	0.539109
		0.59744	0.723693
		0.76584	0.482713
		0.638918	0.745929
		0.780861	0.634951
		0.634191	0.703826
		0.687808	0.546912
		0.423972	0.72769
		0.745627	0.645764
		0.579407	0.777062
		0.696921	0.579883
		0.575796	0.685136
		0.777558	0.476825
		0.660629	0.692935
		0.676675	0.486076
		0.654507	0.705913
		0.743879	0.614438
		0.603428	0.504118
		0.560742	0.634996
		0.694666	0.223449
		0.393281	0.640159
		0.676942	0.379691
		0.381572	0.577162
		0.728378	0.376026
		0.428507	0.696025
		0.7709	0.390379
		0.52321	0.681124
		0.671947	0.480599
		0.680228	0.480386
		0.55983	0.737998
		0.766926	0.605122
		0.835847	0.662473
		0.396283	0.79146
		0.760086	0.572239
		0.750138	0.236663
		0.741593	0.558564
		0.779634	0.425512
		0.400703	0.670961
		0.758346	0.598212
		0.768901	0.45448
		0.543406	0.684388
		0.673564	0.607099
		0.68338	0.435117
		0.455478	0.746564
		0.820794	0.599904
		0.275823	0.761182
		0.710045	0.575838
		0.619868	0.649256
		0.75644	0.525426
		0.695643	0.56666
		0.677546	0.578494
		0.558969	0.768573
		0.735301	0.579757
		0.606814	0.638412
		0.716936	0.518111
		0.89687	0.129164
		0.81066	0.588555
		0.411016	0.802463
		0.848607	0.735749
		0.695312	0.799106
		0.738853	0.541354
		0.497077	0.741509
		0.817653	0.609283
		0.852208	0.59701
		0.66429	0.860064
		0.771247	0.529927
		0.69277	0.867097
		0.899915	0.598129
		0.596872	0.784478
		0.94323	0.704596
		0.501085	0.834831
		0.782286	0.667764
		0.72095	0.79032
		0.84177	0.496462
		0.67879	0.742241
		0.916771	0.27057
		0.333729	0.805878
		0.806032	0.385167
		0.856736	0.51063
		0.85874	0.607651
		0.714246	0.599149
		0.597593	0.73512
		0.733683	0.436803
		0.418516	0.711685
		0.708569	0.525832
		0.661705	0.76532
		0.787003	0.41986
		0.485298	0.796009
		0.762819	0.582704
		0.737824	0.546177
		0.76667	0.624918
		0.717895	0.607502
		0.731128	0.516233
		0.799685	0.566877
		0.720934	0.585189
		0.7754	0.624732
		0.84505	0.643404
		0.586449	0.741477
		0.765705	0.604836
		0.757003	0.609679
		0.747032	0.578616
		0.710796	0.450594
		0.656712	0.722857
		0.768874	0.501911
		0.743551	0.460598
		0.582649	0.760782
		0.746105	0.502372
		0.76873	0.580596
		0.670493	0.816581
		0.795885	0.59124
		0.742325	0.637126
		0.574486	0.75194
		0.72528	0.473315
		0.831898	0.567661
		0.68944	0.766143
		0.754488	0.595579
		0.738075	0.638528
		0.703073	0.601481
		0.749128	0.61583
		0.40781	0.742095
		0.701534	0.568434
		0.792114	0.620084
		0.672344	0.787545
		0.784801	0.698615
		0.506518	0.783428
		0.79788	0.443389
		0.658574	0.787742
		0.809207	0.605778
		0.784675	0.60178
		0.74241	0.629631
		0.677869	0.761082
		0.845538	0.606739
		0.774213	0.500647
		0.790961	0.601532
		0.8205	0.62422
		0.752791	0.526361
		0.803826	0.461156
		0.539891	0.706805
		0.774411	0.52668
		0.611804	0.92683
		0.708696	0.587693
		0.709432	0.599815
		0.348786	0.784435
		0.692803	0.598445
		0.667517	0.583831
		0.773616	0.583558
		0.79063	0.506708
		0.611977	0.717373
		0.759558	0.551575
		0.606655	0.763183
		0.717548	0.518582
		0.733722	0.641578
		0.593934	0.812623
		0.730821	0.59282
		0.763159	0.489741
		0.455412	0.693864
		0.778403	0.639894
		0.582205	0.666537
		0.726083	0.602747
		0.739813	0.540217
		0.684391	0.476967
		0.614717	0.767103
		0.790602	0.557253
		0.722312	0.455059
		0.649918	0.733262
		0.610305	0.702553
		0.812395	0.60526
		0.739877	0.518457
		0.460634	0.745928
		0.786795	0.642919
		0.645698	0.783828
		0.665182	0.521548
		0.403341	0.678871
		0.702388	0.56785
		0.644125	0.582897
		0.686085	0.493148
		0.698315	0.500115
		0.802301	0.508679
		0.725587	0.573332
		0.73681	0.404054
		0.521065	0.805616
		0.755855	0.406549
		0.492383	0.807389
		0.72308	0.638589
		0.432667	0.774465
		0.730003	0.480151
		0.543709	0.779783
		0.709897	0.590363
		0.60519	0.816267
		0.700118	0.511823
		0.736637	0.551424
		0.707412	0.632018
		0.594538	0.789132
		0.70172	0.445378
		0.413936	0.787188
		0.688244	0.470428
		0.522565	0.712724
		0.82265	0.488889
		0.713449	0.623265
		0.415428	0.775683
		0.795866	0.46381
		0.803328	0.446752
		0.713844	0.628014
		0.546492	0.789109
		0.797725	0.670051
		0.743666	0.614217
		0.709904	0.827583
		0.801507	0.646171
		0.771676	0.635274
		0.497842	0.75292
		0.772193	0.643068
		0.781957	0.665449
		0.519051	0.731638
		0.744831	0.600142
		0.769425	0.598771
		0.768231	0.552058
		0.767175	0.65625
		0.77488	0.644294
		0.792981	0.511814
		0.704052	0.778684
		0.770612	0.563569
		0.676913	0.758811
		0.753716	0.666473
		0.844596	0.663852
		0.506505	0.831222
		0.772773	0.556156
		0.813775	0.664369
		0.69801	0.648261
		0.497236	0.745525
		0.721052	0.558149
		0.736699	0.62875
		0.548129	0.766296
		0.812146	0.600434
		0.676897	0.806059
		0.753516	0.615972
		0.853978	0.597987
		0.727803	0.534351
		0.557042	0.789476
		0.748603	0.485553
		0.723202	0.632139
		0.7499	0.498341
		0.452144	0.789126
		0.796741	0.437826
		0.607425	0.728676
		0.824506	0.617111
		0.692436	0.533531
		0.770624	0.54936
		0.646794	0.807104
		0.777897	0.585211
		0.760457	0.617335
		0.791264	0.632885
		0.69995	0.665671
		0.570432	0.746238
		0.754544	0.629415
		0.761977	0.597538
		0.567738	0.798246
		0.776763	0.65162
		0.811445	0.623666
		0.673054	0.745289
		0.799448	0.52735
		0.585041	0.777005
		0.809241	0.534661
		0.771882	0.658625
		0.742458	0.64227
		0.737249	0.473376
		0.589882	0.71818
		0.780674	0.529516
		0.802768	0.449295
		0.396422	0.71496
		0.760673	0.44636
		0.541922	0.819027
		0.801221	0.646402
		0.788321	0.484071
		0.659785	0.822546
		0.74082	0.638858
		0.615223	0.780254
		0.820993	0.629129
		0.646234	0.762027
		0.860921	0.638468
		0.710255	0.54683
		0.685543	0.816142
		0.821078	0.630331
		0.662265	0.771501
		0.748391	0.675594
		0.68505	0.763006
		0.815439	0.631342
		0.667893	0.721106
		0.806851	0.512825
		0.690284	0.784171
		0.787675	0.65153
		0.646162	0.696353
		0.757355	0.537555
		0.825305	0.545757
		0.529962	0.714529
		0.705917	0.527173
		0.780661	0.589965
		0.816134	0.605823
		0.736665	0.590236
		0.814083	0.420563
		0.526782	0.829776
		0.768121	0.634044
		0.396666	0.72157
		0.736931	0.57091
		0.847871	0.633329
		0.664839	0.744337
		0.759876	0.556585
		0.670375	0.759912
		0.846164	0.473811
		0.571347	0.823112
		0.847894	0.585562
		0.881987	0.646369
		0.663746	0.88542
		0.84248	0.580857
		0.626529	0.791828
		0.783571	0.489712
		0.666361	0.724873
		0.75512	0.488215
		0.599669	0.698157
		0.725081	0.634193
		0.647266	0.702266
		0.689926	0.51547
		0.625059	0.745052
		0.733423	0.558318
		0.54751	0.807449
		0.790673	0.629358
		0.771506	0.549364
		0.457743	0.75524
		0.772012	0.560009
		0.742912	0.6227
		0.526567	0.786853
		0.758762	0.622717
		0.788147	0.670403
		0.628788	0.772521
		0.800273	0.595616
		0.664498	0.772904
		0.713585	0.584753
		0.725595	0.392213
		0.479504	0.852359
		0.803753	0.674166
		0.584808	0.798648
		0.800818	0.520881
		0.523692	0.766144
		0.697885	0.552333
		0.618038	0.733405
		0.660444	0.45496
		0.502495	0.708721
		0.762832	0.656039
		0.593696	0.827211
		0.750791	0.484712
		0.580634	0.741864
		0.761403	0.534273
		0.545895	0.731536
		0.851324	0.561432
		0.465996	0.719454
		0.838491	0.475734
		0.385676	0.754699
		0.753198	0.526056
		0.41877	0.771388
		0.777239	0.566919
		0.575206	0.730295
		0.76264	0.55492
		0.61131	0.781309
		0.782107	0.539982
		0.780356	0.576457
		0.577794	0.724883
		0.67992	0.472199
		0.510202	0.800307
		0.680178	0.457639
		0.586397	0.747848
		0.801856	0.527351
		0.492335	0.811581
		0.691265	0.557789
		0.57422	0.6914
		0.826658	0.570199
		0.78231	0.649816
		0.485529	0.730975
		0.507436	0.755429
		0.721497	0.515684
		0.45877	0.742291
		0.742909	0.365023
		0.647885	0.708176
		0.734138	0.500327
		0.727138	0.61648
		0.637892	0.793451
		0.76705	0.534494
		0.436199	0.735008
		0.715495	0.554719
		0.612083	0.732711
		0.814434	0.557188
		0.512771	0.726015
		0.777507	0.558648
		0.571754	0.769713
		0.815273	0.432782
		0.397546	0.779863
		0.820415	0.493508
		0.574827	0.762943
		0.955932	0.740893
		0.664459	0.935354
		0.903082	0.588152
		0.568931	0.907124
		0.753537	0.446136
		0.770595	0.545006
		0.737683	0.560798
		0.70708	0.431029
		0.50824	0.723414
		0.678616	0.595954
		0.567245	0.752273
		0.64954	0.407174
		0.653278	0.4917
		0.539433	0.689971
		0.686579	0.577125
		0.568979	0.854943
		0.758827	0.405346
		0.573718	0.705245
		0.724997	0.653835
		0.626061	0.737547
		0.780073	0.496952
		0.63294	0.766074
		0.734306	0.585355
		0.699287	0.643081
		0.508997	0.69596
		0.81455	0.64135
		0.864581	0.633722
		0.7089	0.772771
		0.788391	0.710308
		0.744742	0.799406
		0.793206	0.720021
		0.700076	0.791264
		0.748225	0.649683
		0.803032	0.599634
		0.707413	0.514147
		0.539708	0.759935
		0.732919	0.50826
		0.726372	0.611415
		0.736055	0.648693
		0.809713	0.502083
		0.681307	0.396189
		0.796952	0.500781
		0.586161	0.696815
		0.765107	0.542103
		0.435127	0.80142
		0.743537	0.557792
		0.726553	0.462289
		0.86199	0.453662
		0.41798	0.802707
		0.834153	0.594856
		0.545021	0.773916
		0.837266	0.424771
		0.765845	0.636287
		0.810851	0.637811
		0.478251	0.750941
		0.785045	0.624798
		0.709487	0.508481
		0.837662	0.594007
		0.813833	0.583228
		0.60437	0.787624
		0.817271	0.642457
		0.887379	0.63998
		0.614943	0.764613
		0.784828	0.621319
		0.599937	0.790175
		0.944781	-0.019812
		0.794298	0.693032
		0.491083	0.73498
		0.761534	0.598466
		0.826697	0.655529
		0.715867	0.620072
		0.849397	0.680376
		0.643825	0.784656
		0.765907	0.604598
		0.627088	0.808707
		0.855592	0.587111
		0.752774	0.633068
		0.778914	0.667746
		0.721346	0.582448
		0.839074	0.60367
		0.487436	0.76222
		0.779204	0.617732
		0.767467	0.688123
		0.643842	0.835523
		0.786632	0.565617
		0.803742	0.655638
		0.803071	0.517212
		0.810326	0.535552
		0.547088	0.75493
		0.710308	0.6478
		0.824399	0.572807
		0.493362	0.845915
		0.71404	0.529466
		0.624651	0.795147
		0.803502	0.472017
		0.499177	0.737821
		0.673197	0.547661
		0.757736	0.57968
		0.48663	0.804987
		0.861624	0.640853
		0.497697	0.784165
		0.81575	0.521805
		0.623001	0.678619
		0.747212	0.571704
		0.830652	0.530446
		0.615837	0.767057
		0.78579	0.449232
		0.81084	0.45202
		0.577404	0.742427
		0.748641	0.446481
		0.795077	0.586465
		0.766738	0.563363
		0.537733	0.794941
		0.793548	0.523374
		0.636907	0.715635
		0.755501	0.621589
		0.739301	0.466093
		0.611913	0.841997
		0.784247	0.649764
		0.596443	0.729874
		0.794486	0.595168
		0.772523	0.513142
		0.865784	0.662237
		0.492576	0.847816
		0.781008	0.608416
		0.736396	0.547801
		0.49591	0.746215
		0.726462	0.337897
		0.807867	0.362714
		0.501045	0.766296
		0.754847	0.620426
		0.732049	0.556856
		0.623655	0.757708
		0.774871	0.661325
		0.550655	0.766127
		1.058	0.796863
		0.805891	0.609554
		0.638074	0.748406
		0.882161	0.459629
		0.68056	0.815146
		0.811628	0.64066
		0.846991	0.747304
		1.61126	0.969171
		0.869081	0.724859
		0.798369	0.876169
		0.74479	1.04395
		-1.66992	0.765988
		0.769793	0.550742
		0.76803	0.500262
		0.814517	0.658932
		0.616981	0.8348
		0.782169	0.486149
		0.70218	0.846788
		0.842827	0.63806
		0.614947	0.802643
		0.785579	0.695439
		0.759796	0.511978
		0.796493	0.681849
		0.672709	0.823857
		0.741701	0.458003
		0.871171	0.546012
		0.39659	0.886459
		0.790879	0.527321
		0.841532	0.54548
		0.808561	0.445014
		0.809463	0.597824
		0.56586	0.775298
		0.759255	0.603383
		0.953244	0.803899
		0.820605	0.591189
		0.516615	0.787108
		0.761749	0.677679
		0.581941	0.708294
		0.797637	0.612306
		0.626558	0.829358
		0.892003	0.457263
		0.631277	0.824454
		0.780484	0.473815
		0.767271	0.549346
		0.745412	0.463422
		0.609586	0.729155
		0.876043	0.626868
		0.777223	0.360746
		0.699217	0.80528
		0.833687	0.592398
		0.794392	0.449313
		0.676241	0.888032
		0.874022	0.560397
		0.827629	0.535062
		0.729425	0.57943
		0.751172	0.519268
		0.76882	0.924975
		-16.9966	0.767178
		0.783371	0.467448
		0.804068	0.408207
		0.516424	0.725441
		0.801038	0.626645
		0.757186	0.543898
		0.67005	0.815637
		0.786534	0.53428
		0.738052	0.519584
		0.622585	0.755372
		0.773798	0.534952
		0.625318	0.805303
		0.81031	0.489297
		0.680285	0.743158
		0.784905	0.607104
		0.538311	0.745004
		0.736984	0.60105
		0.798362	0.583617
		0.81215	0.531342
		0.778002	0.583773
		0.528137	0.720677
		0.801701	0.917358
		0.571123	0.737616
		0.745988	0.633139
		0.764167	0.66913
		0.565444	0.796358
		0.844303	0.502202
		0.580922	0.702409
		0.744625	0.498102
		0.482502	0.713804
		0.777528	0.568055
		0.622229	0.765129
		0.835268	0.622102
		0.781817	0.454658
		0.434305	0.82245
		0.818807	0.516686
		0.824054	0.666979
		0.516435	0.77107
		0.772966	0.4693
		0.557572	0.812693
		0.747092	0.618853
		0.859304	0.563269
		0.804567	0.545067
		0.731963	0.64291
		0.615768	0.717075
		0.776661	0.61965
		0.79854	0.522079
		0.795536	0.506373
		0.56706	0.684878
		0.829349	0.618814
		0.684331	0.60019
		0.874811	0.493289
		0.541215	0.706861
		0.804245	0.561024
		0.77857	0.587759
		0.567825	0.824466
		0.77938	0.57653
		0.781219	0.379784
		0.62265	0.80388
		0.823108	0.642937
		0.565077	0.804061
		0.804	0.58651
		0.59364	0.763712
		0.696159	0.597613
		0.829127	1.19672
		0.583118	0.695145
		0.841444	0.659476
		0.474265	0.774436
		0.886659	1.03504
		2.24929	0.977257
		0.974329	0.533612
		0.67223	1.02728
		0.799985	1.56576
		0.782968	1.15262
		1.8141	0.865111
		0.683883	0.565829
		0.620485	0.69508
		0.74686	0.549822
		0.371768	0.709053
		0.803508	0.462005
		0.690744	0.453206
		0.739825	0.404387
		0.635116	0.547399
		0.781906	0.426857
		0.494994	0.717102
		0.801538	0.512281
		0.480274	0.761696
		0.732308	0.591662
		0.265986	0.692991
		0.789149	0.421971
		0.391033	0.858473
		0.764041	0.627639
		0.809477	0.593682
		0.820868	0.652049
		0.742597	0.596184
		0.656453	0.762319
		0.71907	0.591385
		0.785688	0.557037
		0.739575	0.63192
		0.839683	0.438328
		0.383993	0.790984
		0.822098	0.466617
		0.793845	0.558896
		0.755947	0.435797
		0.81496	0.393406
		0.619653	0.738783
		0.79521	0.618102
		0.762782	0.578049
		0.519714	0.814959
		0.811702	0.655766
		0.809541	0.623054
		0.830463	0.681356
		0.553778	0.783681
		0.77465	0.491238
		0.453008	0.849974
		0.771945	0.457447
		0.742033	0.646597
		0.799665	-0.127037
		0.931392	0.489955
		0.810035	0.731669
		0.46588	0.940388
		0.802876	0.71636
		0.839645	0.708182
		0.79486	0.6948
		0.585152	0.742244
		0.877023	0.568781
		0.58833	0.873459
		0.700624	0.546019
		0.911764	0.639196
		0.786097	0.589095
		0.862561	0.446108
		0.628484	0.822217
		0.817836	0.520265
		0.602461	0.757638
		0.751049	0.567126
		0.851709	0.700832
		0.559588	0.806532
		0.746994	0.318839
		0.45005	0.777501
		0.790075	0.67622
		0.604178	0.762036
		0.800878	0.377685
		0.40992	0.954723
		0.81275	0.683469
		0.639521	0.80664
		0.813942	0.561809
		0.805525	0.650543
		0.700407	0.756514
		0.775675	1.0678
		0.642688	0.961498
		0.939746	0.791537
		0.697679	0.870959
		0.933337	0.778518
		0.686425	0.893462
		0.875251	0.807837
		0.816253	0.857698
		0.930246	0.562145
		0.77536	0.915932
		0.86869	0.722941
		0.77853	0.565303
		0.595446	0.742609
		0.746788	0.636513
		0.580681	0.726254
		0.804835	0.657957
		0.594876	0.816289
		0.721474	0.474091
		0.663424	0.82634
		0.778926	0.560432
		0.673048	0.781626
		0.785767	0.685416
		0.521948	0.751131
		0.708012	0.678661
		0.608895	0.840546
		0.752794	0.543501
		0.575195	0.812705
		0.746749	0.567029
		0.773444	0.655979
		0.854164	0.675988
		0.804688	0.680826
		0.61528	0.75962
		0.76357	0.622003
		0.753529	0.611601
		0.595493	0.795475
		0.743444	0.626951
		0.488353	0.746123
		0.733323	0.620032
		0.789415	0.617436
		0.782998	0.617603
		0.614498	0.778975
		0.729451	0.649618
		0.545009	0.756305
		0.739074	0.589242
		0.430217	0.783604
		0.767555	0.629013
		0.717443	0.682511
		0.608488	0.836221
		0.751229	0.612671
		0.520208	0.727337
		0.76664	0.666795
		0.797052	0.646518
		0.80105	0.639978
		0.774992	0.683134
		0.594796	0.772016
		0.750798	0.648859
		0.680134	0.815032
		0.769538	0.545268
		0.477884	0.727576
		0.796597	0.555477
		0.721992	0.538286
		0.786267	0.684739
		0.594086	0.725534
		0.776571	0.615258
		0.720249	0.368163
		0.734694	0.52916
		0.646644	0.76701
		0.701731	0.543568
		0.630209	0.794666
		0.719609	0.669213
		0.667757	0.781713
		0.701454	0.622334
		0.771772	0.631204
		0.736542	0.618826
		0.736806	0.461622
		0.687459	0.84037
		0.782041	0.565505
		0.687508	0.727257
		0.702413	0.487301
		0.692883	0.588946
		0.728796	0.659625
		0.676167	0.731845
		0.776509	0.672938
		0.633	0.820424
		0.74551	0.630441
		0.805783	0.631205
		0.78473	0.542122
		0.552565	0.768624
		0.686887	0.822106
		0.728716	0.65563
		0.754661	0.633954
		0.751001	0.617408
		0.580151	0.799324
		0.841019	0.658285
		0.650514	0.78613
		0.738519	0.668684
		0.620858	0.741864
		0.79156	0.641783
		0.607204	0.798687
		0.792772	0.513606
		0.745362	0.508319
		0.752771	0.541497
		0.565807	0.683557
		0.746133	0.397977
		0.377339	0.729275
		0.743882	0.586687
		0.466009	0.681564
		0.735427	0.599929
		0.765323	0.563502
		0.594771	0.703649
		0.704694	0.606328
		0.540216	0.708738
		0.802295	0.557453
		0.815985	0.586021
		0.449709	0.760898
		0.700104	0.546741
		0.409818	0.631452
		0.700188	0.530197
		0.710521	0.421559
		0.449177	0.674527
		0.804813	0.511041
		0.390718	0.7818
		0.686813	0.813581
		0.696943	0.80228
		0.807559	0.55574
		0.622873	0.73828
		0.780705	-0.00362723
		0.828162	0.381528
		0.570032	0.857761
		0.810604	0.529268
		0.380014	0.726946
		0.746992	0.501459
		0.730482	0.440622
		0.598993	0.736395
		0.766451	0.494286
		0.476471	0.750369
		0.853903	0.56437
		0.851592	0.558199
		0.532218	0.866156
		0.667926	0.778676
		0.87875	0.700601
		0.874458	0.703953
		0.700747	0.895863
		0.956509	0.703311
		0.779748	0.972933
		0.884032	0.67614
		0.937332	0.723439
		0.854433	0.65633
		0.732726	0.841694
		0.86157	0.738345
		0.770418	0.891761
		0.845768	0.597772
		0.684981	0.815953
		0.864762	0.742564
		0.905994	0.792031
		0.701441	0.889546
		0.857185	0.7696
		0.593873	0.899963
		0.692405	0.350034
		0.603884	0.675511
		0.733969	0.492723
		0.630147	0.5911
		0.567426	0.677438
		0.70092	0.461867
		0.785246	0.547258
		0.637221	0.547761
		0.721195	0.531116
		0.77212	0.577318
		0.465425	0.664251
		0.731107	0.527996
		0.571039	0.733923
		0.748401	0.477807
		0.42717	0.751586
		0.636269	0.554862
		0.685046	0.401103
		0.699419	0.546962
		0.345416	0.71996
		0.688385	0.442437
		0.809994	0.583766
		0.569196	0.842936
		0.826404	0.535683
		0.842288	0.585456
		0.757764	0.519298
		0.442936	0.794307
		0.793643	0.416458
		0.814378	0.608045
		0.790915	0.47729
		0.68126	0.76158
		0.742735	0.607014
		0.504136	0.823565
		0.741946	0.480002
		0.735685	-0.316338
		0.819985	0.557456
		0.868376	0.620488
		0.841001	0.612229
		0.8279	0.645646
		0.515662	0.769005
		0.899669	0.62651
		0.780942	0.309711
		0.440431	0.7324
		0.771862	0.429549
		0.792429	0.53371
		0.233937	0.450479
		0.57052	0.387296
		0.378379	0.529126
		0.529249	0.398778
		0.63904	0.489494
		0.591713	0.775575
		0.664507	0.612573
		0.494104	0.719619
		0.893681	0.527415
		0.733153	0.526487
		0.683257	0.5647
		0.71938	0.558287
		0.807575	0.47758
		0.524567	0.895912
		0.805214	0.455164
		0.497481	0.854274
		0.76449	0.409033
		0.709437	0.509143
		0.823103	0.634016
		0.454215	0.714472
		0.737884	0.53606
		0.776047	0.570081
		0.811821	0.523829
		0.418807	0.772164
		0.874061	0.520744
		0.449266	0.851757
		0.654874	0.588756
		0.427994	0.681354
		0.850509	0.620242
		0.736933	0.532857
		0.502065	0.748479
		0.753365	0.514966
		0.651328	0.77942
		0.72951	0.539321
		0.764909	0.609574
		0.721211	0.595381
		0.543051	0.757274
		0.830827	0.576319
		0.88983	0.693342
		0.856291	0.408602
		0.822478	0.689754
		0.842356	0.706526
		0.651173	0.858767
		0.805247	0.69646
		0.740957	0.679059
		0.808295	0.611089
		0.821488	0.578896
		0.807741	0.601017
		0.589965	0.753232
		0.784988	0.625555
		0.899446	0.556556
		0.741359	0.553197
		0.764169	0.550783
		0.459553	0.729666
		0.789877	0.673653
		0.564588	0.82923
		0.801314	0.687445
		0.541121	0.817697
		0.813545	0.595856
		0.830974	0.489667
		0.526061	0.834257
		0.837953	0.479029
		0.861635	0.691011
		0.333356	0.83185
		0.728277	0.621367
		0.77128	0.60499
		0.595255	0.786964
		0.868116	0.545958
		0.708122	0.65934
		0.576299	0.8074
		0.778979	0.569906
		0.876675	0.661001
		0.464598	0.838323
		0.378924	0.749382
		0.732846	0.599347
		0.760602	0.304135
		0.225305	0.733197
		0.818259	0.352521
		0.498074	0.707926
		0.794489	0.435314
		0.589488	0.744564
		0.861368	0.634602
		0.851529	0.526011
		0.752604	0.479629
		0.604208	0.818408
		0.687388	0.455483
		0.778192	0.594372
		0.810841	0.511801
		0.359342	0.865763
		0.84854	0.592083
		0.504058	0.709396
		0.800743	0.651599
		0.762213	0.530345
		0.458801	0.734306
		0.719939	0.469513
		0.605663	0.795112
		0.793327	0.574883
		0.646851	0.868707
		0.763951	0.497922
		0.530723	0.81495
		0.781826	0.576543
		0.799842	0.608161
		0.587498	0.803924
		0.818381	0.552933
		0.839685	0.479422
		0.910252	0.422597
		0.266154	0.70716
		0.720976	0.58707
		0.738389	0.527142
		0.733547	0.6161
		0.785416	0.552985
		0.688727	0.649085
		0.463486	0.709146
		0.800783	0.435158
		0.545256	0.750444
		0.750468	0.62224
		0.882659	0.602052
		0.815609	0.56012
		0.730785	0.450018
		0.51397	0.800135
		0.573769	0.372223
		0.726039	0.347727
		0.342629	0.618987
		0.572448	0.40619
		0.462388	0.62543
		0.634715	0.448845
		0.331439	0.744374
		0.607579	0.319379
		0.205105	0.813237
		0.610965	0.328144
		0.495216	0.671427
		0.681476	0.472412
		0.586905	0.813446
		0.686537	0.641521
		0.624294	0.884099
		0.711449	0.579037
		0.646114	0.720002
		0.738794	0.601531
		0.783326	0.586378
		0.832755	0.595725
		0.744554	0.569052
		0.536311	0.798064
		0.735236	0.581658
		0.797712	0.578779
		0.829176	0.552513
		0.65936	0.724658
		0.757666	0.527933
		0.769149	0.601922
		0.807421	0.584729
		0.666598	0.774635
		0.594045	0.395955
		0.446972	0.65462
		0.804962	0.474947
		0.755336	0.491213
		0.436975	0.688335
		0.676702	0.470066
		0.427317	0.735093
		0.617587	0.421438
		0.414736	0.711416
		0.632184	0.492871
		0.432183	0.621976
		0.734876	0.438136
		0.44426	0.645866
		0.680594	0.39302
		0.518177	0.708276
		0.721982	0.425967
		0.444014	0.812869
		0.657117	0.50954
		0.80003	0.344807
		0.459912	0.717814
		0.713026	0.404519
		0.491634	0.623405
		0.752509	0.489949
		0.424756	0.780081
		0.788941	0.499411
		0.439915	0.771976
		0.75852	0.508952
		0.582028	0.761306
		0.815794	0.448928
		0.839607	0.464576
		0.48703	0.833014
		0.874784	0.53613
		0.818109	0.482944
		0.58402	0.838962
		0.753364	0.419619
		0.429311	0.824825
		0.699721	0.487819
		0.432437	0.746103
		0.818386	0.518185
		0.456185	0.715929
		0.457291	0.826911
		0.793532	0.558794
		0.525778	0.741075
		0.684007	0.476941
		0.4153	0.751228
		0.769458	0.540387
		0.406708	0.776505
		0.735306	0.529235
		0.506097	0.702727
		0.766859	0.509627
		0.50808	0.728374
		0.532931	0.614151
		0.685032	0.370685
		0.55392	0.660489
		0.7054	0.548715
		0.367934	0.639467
		0.625087	0.526666
		0.411093	0.660969
		0.778566	0.446784
		0.439834	0.801932
		0.694468	0.593165
		0.495591	0.617327
		0.737907	0.500503
		0.575403	0.789965
		0.448135	0.780176
		0.71121	0.451841
		0.448661	0.760846
		0.720181	0.539556
		0.920921	0.601563
		0.429991	0.782686
		0.787185	0.564462
		0.848631	0.55316
		0.473603	0.770927
		0.768927	0.463264
		0.710064	0.659446
		0.577003	0.754614
		0.785943	0.514955
		0.618149	0.771551
		0.823012	0.651697
		0.49932	0.71826
		0.84725	0.444157
		0.599969	0.748004
		0.788747	0.582939
		0.778515	0.64976
		0.600165	0.768424
		0.847066	0.596635
		0.797915	0.563418
		0.762691	0.648144
		0.700722	0.582559
		0.799965	0.524444
		0.852697	0.483674
		0.668319	0.779113
		0.802297	0.518336
		0.769437	0.63519
		0.47761	0.845619
		0.819259	0.626567
		0.83229	0.627728
		0.817893	0.593748
		0.799589	0.667207
		0.565714	0.822573
		0.704754	0.565779
		0.764926	0.543635
		0.740644	0.68791
		0.628242	0.768738
		0.794869	0.473077
		0.794284	0.630715
		0.591845	0.846705
		0.796236	0.525583
		0.672419	0.78528
		0.751853	0.532162
		0.626562	0.793608
		0.775596	0.544245
		0.683849	0.763945
		0.761664	0.506275
		0.706034	0.433571
		0.646811	0.750261
		0.716345	0.595428
		0.766052	0.551385
		0.461052	0.764725
		0.771179	0.481211
		0.647084	0.717989
		0.797477	0.532527
		0.416466	0.749389
		0.798222	0.487365
		0.456481	0.780144
		0.716533	0.590771
		0.682615	0.586207
		0.678362	0.785603
		0.904255	0.725659
		0.578723	0.839181
		0.888992	0.72295
		0.76877	0.88376
		0.741573	0.586292
		0.486204	0.738376
		0.732521	0.58689
		0.542628	0.746026
		0.778724	0.345372
		0.602887	0.890943
		0.716786	0.41046
		0.423496	0.725118
		0.758565	0.537726
		0.607036	0.747535
		0.718859	0.564505
		0.436924	0.705197
		0.743568	0.579647
		0.728703	0.555345
		0.700764	0.57018
		0.643438	0.784431
		0.762606	0.580459
		0.787817	0.560439
		0.778133	0.549355
		0.458463	0.663355
		0.779582	0.505695
		0.488981	0.708324
		0.715762	0.478022
		0.744491	0.453589
		0.57814	0.670658
		0.660323	0.50947
		0.51636	0.74754
		0.696778	0.380915
		0.514152	0.608339
		0.595433	0.483139
		0.511418	0.759949
		0.63725	0.45771
		0.681892	0.582044
		0.520081	0.691975
		0.764155	0.544282
		0.432114	0.619779
		0.647937	0.474099
		0.663648	0.560609
		0.503994	0.645919
		0.637164	0.493471
		0.518117	0.699325
		0.657736	0.433463
		0.497176	0.682271
		0.687787	0.435649
		0.675203	0.543142
		0.403653	0.652797
		0.746608	0.546624
		0.496724	0.79855
		0.808776	0.672748
		0.60233	0.732035
		0.799399	0.652767
		0.64065	0.859911
		0.831257	0.65795
		0.586355	0.734021
		0.773712	0.490879
		0.579152	0.850984
		0.799584	0.460597
		0.588936	0.795559
		0.749008	0.444605
		0.589611	0.747912
		0.811718	0.453846
		0.828752	0.429177
		0.38854	0.736544
		0.888437	0.598551
		0.74293	0.659882
		0.585642	0.825308
		0.790628	0.558254
		0.786344	0.590428
		0.527082	0.835594
		0.808607	0.558705
		0.536717	0.691127
		0.765169	0.463286
		0.604819	0.667479
		0.616061	0.293347
		0.473508	0.608545
		0.733327	0.498443
		0.53343	0.795746
		0.751265	0.546598
		0.619096	0.666175
		0.779874	0.535469
		0.80882	0.583244
		0.77806	0.493078
		0.644914	0.734545
		0.745635	0.521752
		0.39258	0.716764
		0.789159	0.450844
		0.767175	0.60621
		0.762698	0.353403
		0.815459	0.565852
		0.31443	0.812255
		0.771451	0.584441
		0.776996	0.522533
		0.827701	0.576436
		0.582358	0.715309
		0.677241	0.615255
		0.619722	0.697353
		0.731129	0.5713
		0.60732	0.77456
		0.750238	0.569177
		0.768074	0.357917
		0.603665	0.730836
		0.651951	0.378575
		0.495437	0.792995
		0.779373	0.635994
		0.572113	0.773041
		0.696152	0.503355
		0.393712	0.704234
		0.694882	0.451531
		0.7207	0.473171
		0.769369	0.578862
		0.815324	0.495469
		0.687309	0.593253
		0.742181	0.623006
		0.568105	0.677161
		0.830098	0.625401
		0.550734	0.756313
		0.672603	0.46159
		0.712366	0.421772
		0.740973	0.353198
		0.524277	0.738748
		0.859381	0.619949
		0.799185	0.692829
		0.521065	0.768907
		0.699596	0.391806
		0.430939	0.66535
		0.655862	0.369978
		0.646872	0.47236
		0.680701	0.563874
		0.743588	0.527079
		0.573562	0.70297
		0.636988	0.385601
		0.388164	0.729023
		0.764103	0.558976
		0.638765	0.563711
		0.686959	0.480224
		0.346217	0.690386
		0.674123	0.417114
		0.74948	0.53656
		0.56383	0.704063
		0.696485	0.587506
		0.541189	0.601294
		0.634953	0.411988
		0.722077	0.462623
		0.432165	0.781657
		0.717221	0.499024
		0.343397	0.701625
[truncated: 47 more rows]

## Sheet: Figure 3D
Figure 3D
Dwell-time histograms for the high- and low-FRET states of EcWT RodA-PBP2	WT (high FRET)	WT (low FRET)
	7.5	1.5
	7.125	0.75
	5.25	22.5
	21.375	0.375
	4.125	1.875
	111.375	1.5
	12	0.75
	49.5	0.375
	44.25	0.75
	16.5	1.125
	3.375	11.625
	70.5	0.375
	0.75	0.75
	1.125	0.75
	0.75	0.75
	3.375	1.875
	7.875	0.375
	16.5	0.375
	3	1.125
	12.375	0.75
	1.5	0.75
	4.875	0.375
	39	0.75
	7.5	1.5
	3	0.75
	0.375	1.875
	6.375	0.375
	6.75	1.125
	18.75	0.375
	23.25	0.75
	3.375	0.75
	108	14.625
	20.25	0.75
	5.25	0.75
	73.875	0.75
	13.5	3.75
	5.25	0.75
	23.625	0.375
	52.5	0.75
	41.25	0.375
	53.25	1.125
	33.375	0.75
	24	0.75
	15	1.5
	20.25	3.375
	50.625	0.75
	4.875	1.875
	0.375	0.375
	9	0.375
	1.5	0.375
	0.375	1.125
	0.375	0.75
	1.5	1.125
	2.25	0.75
	4.5	1.125
	0.375	0.75
	3.75	1.125
	1.125	0.75
	2.25	0.375
	4.5	0.375
	0.75	0.75
	10.5	1.125
	2.625	0.375
	3.375	0.75
	4.5	0.375
	13.125	0.75
	77.625	0.375
	6.375	1.125
	22.5	1.125
	17.625	0.375
	9.75	0.375
	16.875	0.375
	198.75	0.375
	40.125	0.375
	12.75	0.375
	9.375	1.875
	7.875	0.375
	0.375	1.5
	2.25	1.5
	6	0.75
	3	1.125
	2.625	0.375
	2.25	0.75
	2.25	0.375
	13.875	0.375
	3.375	1.875
	2.25	0.75
	2.25	0.75
	1.5	1.125
	1.125	0.375
	0.375	0.75
	5.625	0.75
	5.625	0.375
	1.125	0.375
	1.875	0.375
	1.5	0.75
	1.875	0.375
	0.375	1.5
	0.75	0.75
	2.25	4.5
	2.25	0.375
	3.375	0.75
	2.625	1.5
	1.125	1.5
	4.875	0.375
	1.875	0.75
	0.375	1.125
	7.125	0.75
	2.25	3.75
	1.875	0.75
	2.625	1.5
	2.25	0.375
	2.625	0.375
	3.375	2.25
	8.625	0.75
	0.375	1.125
	3.75	0.375
	9.75	0.75
	1.5	3
	0.375	0.375
	4.5	0.75
	1.125	1.125
	5.625	0.375
	1.875	1.5
	1.125	0.375
	1.5	0.75
	1.875	0.375
	0.375	0.375
	1.125	2.625
	0.375	0.375
	6.75	1.5
	4.875	0.75
	2.625	0.75
	0.75	0.375
	3.75	0.75
	4.875	0.375
	7.5	0.375
	3.75	0.375
	2.25	0.375
	2.25	1.875
	2.625	1.125
	0.375	0.375
	27.75	0.375
	28.125	0.375
	1.5	0.375
	8.625	0.75
	6.75	0.375
	12	0.75
	28.125	0.375
	6.375	0.75
	1.125	0.375
	37.5	0.375
	1.5	0.375
	8.625	0.75
	6.75	0.375
	12	0.75
	28.125	0.375
	6.375	0.75
	1.125	0.375
	49.5	0.375
	37.875	0.375
	39.75	0.75
	4.5	0.75
	0.75	0.75
	24	0.375
	21.375	1.5
	3	0.375
	7.5	0.375
	17.25	0.375
	28.875	0.375
	7.125	0.375
	85.5	0.375
	44.25	1.125
	69.375	0.75
	116.25	0.375
	18	12.75
	92.25	0.75
	38.625	1.125
	40.875	0.375
	4.5	0.375
	0.375	0.75
	5.625	0.375
	94.5	0.375
	57.375	0.375
	2.625	0.375
	136.125	13.125
	13.875	0.75
	0.375	0.375
	12	0.75
	9	0.375
	36.375	0.375
	21.75	0.375
	8.25	0.75
	25.5	1.125
	9.375	0.75
	1.125	0.375
	6	0.75
	6	0.375
	3.375	0.375
	1.5	0.375
	3	0.375
	1.125	0.375
	1.5	0.75
	20.625	0.375
	22.5	1.125
	5.25	0.375
	18.375	0.375
	2.625	0.375
	1.875	0.375
	55.5	0.75
	3	1.125
	21.75	0.375
	14.25	0.375
	5.625	0.75
	16.125	0.75
	17.625	0.375
	11.625	0.375
	36.75	0.375
	40.5	0.75
	18.75	0.375
	9.75	1.125
	9.375	0.75
	31.125	1.5
	4.875	43.5
	37.125	0.375
	4.125	0.75
	3	0.75
	1.5	0.75
	34.5	0.75
	3.375	0.375
	4.125	0.375
	6.75	0.75
	17.625	0.75
	11.625	0.375
	3.75	0.375
	2.25	0.75
	6	0.375
	3.375	0.375
	0.75	0.375
	23.625	0.375
	0.75	0.375
	25.875	0.375
	2.25	0.375
	106.125	0.375
	34.875	0.375
	9.75	0.375
	8.25	0.375
	48.375	0.375
	1.875	2.625
	0.75	0.375
	19.5	0.375
	1.125	1.125
	3	0.75
	1.125	0.75
	13.125	0.75
	4.5	0.375
	5.625	0.375
	4.125	0.75
	4.875	0.375
	4.125	0.375
	3.75	0.75
	1.125	0.375
	0.375	1.5
	3.75	0.375
	0.75	0.75
	2.25	0.375
	1.125	0.375
	1.5	1.875
	11.25	0.75
	5.625	1.125
	0.375	0.375
	7.125	1.125
	40.125	1.125
	28.125	0.75
	20.625	0.375
	15.75	0.375
	12.375	1.875
	4.125	0.375
	18	0.375
	35.25	0.75
	52.125	0.375
	70.5	0.75
	9	0.75
	13.5	1.125
	24.75	1.5
	7.125	0.375
	6.375	0.375
	2.25	0.375
	1.125	0.375
	35.625	0.375
	7.5	0.375
	7.875	0.375
	118.125	0.375
	4.5	1.875
	2.25	0.375
	1.125	1.125
	5.25	0.375
	7.5	0.375
	4.875	0.375
	2.625	0.375
	1.5	0.75
	2.25	1.5
	4.125	0.375
	2.25	0.75
	2.625	0.375
	1.125	0.375
	15.75	0.75
	3.375	0.375
	1.875	0.375
	13.875	0.375
	14.625	0.375
	6	1.125
	0.75	0.75
	4.875	0.75
	1.5	0.375
	0.75	0.75
	4.875	1.5
	0.375	0.375
	4.875	0.375
	3.75	0.375
	1.5	0.375
	1.875	0.75
	0.375	0.375
	1.875	0.375
	1.5	1.125
	108.375	0.75
	11.25	3
	3.75	1.875
	0.375	1.125
	1.125	0.75
	0.75	0.375
	2.25	1.125
	5.625	0.375
	6.75	0.375
	3.75	0.375
	3.75	0.375
	7.125	1.5
	7.125	0.75
	16.125	0.375
	7.875	0.75
	19.875	0.75
	19.125	0.75
	2.625	0.75
	34.875	0.75
	30	0.75
	10.125	0.375
	1.875	1.5
	11.25	0.375
	5.25	0.375
	16.125	0.75
	4.875	1.125
	10.125	0.75
	6	0.375
	1.5	1.5
	9	1.5
	1.125	0.375
	5.625	0.375
	0.375	0.375
	7.5	0.75
	23.25	0.375
	36.375	1.5
	11.625	0.375
	21	0.375
	46.5	0.375
	18	0.75
	18.375	0.375
	22.5	0.75
	47.25	0.375
	5.625	0.75
	6.375	0.375
	36.375	0.375
	5.625	0.75
	0.75	0.375
	0.75	0.75
	54.75	0.375
	10.875	0.375
	104.625	3
	2.25	1.5
	25.5	2.625
	20.25	0.375
	9	1.875
	7.125	6.75
	10.875	0.375
	8.25	1.5
	21.375	2.25
	18	1.875
	23.25	1.125
	6	1.875
	4.5	0.75
	5.25	0.75
	1.5	2.25
	4.125	0.75
	4.125	0.75
	4.875	0.375
	3	5.25
	8.25	0.75
	2.625	1.5
	3.75	0.375
	24	3
	41.25	0.375
	3.375	0.75
	14.25	1.125
	8.625	0.375
	7.875	0.75
	4.875	0.375
	4.125	1.125
	22.5	0.375
	33.75	1.125
	16.5	1.5
	21.375	1.125
	2.25	1.125
	0.75	0.375
	12.75	0.375
	2.25	1.125
	22.125	0.75
	5.625	0.375
	10.5	0.75
	6.375	0.375
	3	0.375
	63.75	1.5
	111.75	1.125
	51	45.75
	0.375	37.5
	12	9.375
	142.125	0.75
	1.5	0.75
	10.125	0.75
	7.5	0.75
	3.75	1.875
	7.5	0.75
	1.5	1.5
	0.75	1.875
	14.625	0.75
	1.5	0.375
	7.125	2.625
	3.75	0.75
	6	0.75
	27.75	0.75
	9	1.125
	119.25	0.375
	85.125	1.5
	139.125	0.375
	5.625	0.75
	34.125	0.375
	20.625	0.375
	4.125	0.375
	31.875	0.75
	5.625	0.375
	24.75	0.75
	5.625	0.375
	28.5	0.75
	18	0.75
	3.375	1.5
	3.75	0.375
	1.125	0.375
	39.75	0.75
	6.75	1.5
	15	0.375
	23.25	0.375
	21	0.75
	36.75	1.125
	13.875	0.75
	7.5	0.375
	1.125	1.125
	1.5	1.125
	0.75	0.75
	2.25	1.5
	2.25	3
	3	6.375
	0.75	98.25
	54	0.375
	51.375	0.375
	11.25	0.375
	139.875	5.25
	0.75	1.125
	1.125	2.625
	7.125	0.75
	5.25	0.375
	3	0.375
	5.25	0.375
	1.5	0.375
	1.5	0.375
	1.125	0.375
	1.125	0.375
	3	0.375
	2.25	0.75
	7.5	0.375
	3	0.375
	1.5	0.375
	6.375	0.75
	5.25	0.375
	5.625	0.75
	15.75	0.375
	65.25	1.125
	118.5	0.375
	7.5	0.75
	4.875	0.375
	10.5	1.125
	3	0.375
	13.5	0.375
	39	0.375
	3.75	0.75
	1.5	0.375
	18.375	0.75
	0.75	0.75
	11.25	0.75
	24.375	0.375
	10.875	0.375
	25.5	0.75
	43.125	0.375
	7.5	0.375
	1.875	0.375
	15.375	0.375
	15.75	0.375
	8.625	1.5
	28.5	7.5
	168.375	0.375
	6	0.75
	3.75	0.375
	1.5	0.375
	1.125	0.375
	3.75	0.75
	1.5	0.75
	0.75	0.375
	1.125	1.125
	2.625	0.375
	1.5	1.125
	3.75	0.75
	1.125	0.375
	2.625	0.375
	3	1.875
	2.25	0.375
	0.75	1.875
	0.375	0.375
	0.375	1.875
	7.875	0.375
	4.125	0.75
	7.5	1.125
	16.5	0.75
	6	0.375
	8.625	0.375
	4.5	0.375
	31.875	0.375
	18.75	0.375
	49.125	0.375
	33.375	0.75
	30.75	1.875
	0.375	0.375
	1.875	0.75
	21.75	1.5
	6	0.75
	9.375	0.375
	1.125	0.375
	1.875	3
	4.125	1.125
	4.5	53.625
	4.875	0.375
	1.125	0.75
	9	0.375
	8.625	0.375
	183.375	1.875
	7.5	0.375
	37.125	1.125
	0.75	0.375
	6.75	0.75
	16.125	0.375
	3	0.75
	8.25	0.375
	4.5	0.375
	11.625	0.375
	7.125	0.375
	33.375	0.375
	3.75	0.75
	13.875	0.75
	1.125	0.375
	23.625	0.75
	21	0.375
	12.375	0.375
	3	0.75
	16.5	0.375
	4.875	30
	36.375	0.75
	6	0.375
	1.125	0.375
	31.875	0.75
	2.25	0.375
	15.75	0.375
	37.5	1.125
	13.875	1.125
	59.625	0.375
	3	0.375
	7.5	1.125
	9	0.375
	6.375	0.375
	3	0.375
	13.875	0.75
	6.75	0.375
	3.375	1.125
	3.75	0.375
	0.75	0.75
	0.75	1.5
	0.75	0.375
	4.5	0.375
	7.875	0.375
	1.5	2.25
	1.125	0.375
	1.5	0.75
	0.75	0.75
	1.875	0.375
	1.5	0.75
	9.375	1.125
	0.75	1.125
	4.125	0.375
	0.75	1.125
	1.875	1.875
	6	1.125
	1.875	0.75
	1.125	0.75
	7.125	0.375
	0.375	0.75
	0.75	0.375
	5.625	0.75
	14.25	0.375
	8.625	0.375
	3.75	0.375
	5.625	0.375
	39	0.75
	7.125	1.125
	15.75	0.375
	2.25	0.75
	0.75	1.125
	16.125	0.75
	21.75	0.375
	7.125	0.75
	5.625	0.75
	22.875	1.5
	1.875	1.125
	13.125	2.25
	3.375	2.625
	26.25	1.125
	52.5	0.375
	4.125	0.75
	4.125	0.375
	24	0.75
	17.25	0.375
	1.125	0.75
	5.25	0.75
	5.25	0.375
	16.125	2.25
	19.125	0.75
	1.125	1.125
	75.375	0.75
	0.75	0.75
	1.5	0.75
	1.5	0.75
	0.375	0.375
	6.75	0.75
	1.875	1.125
	0.75	0.75
	0.375	0.375
	2.625	3
	4.125	0.375
	0.375	0.75
	1.5	2.25
	1.125	0.375
	0.75	2.625
	6.375	3.75
	1.5	1.5
	2.25	0.75
	1.125	4.125
	1.5	0.375
	1.875	0.75
	0.375	0.375
	0.375	1.125
	2.25	0.75
	4.5	1.5
	1.5	0.375
	7.125	3.375
	1.875	2.25
	1.125	1.125
	1.125	1.125
	3	1.875
	6.375	0.75
	5.25	1.125
	25.875	0.75
	2.25	2.625
	93.75	0.375
	17.25	0.375
	4.125	0.375
	25.125	0.75
	220.875	1.125
	2.625	0.375
	3	1.125
	4.125	0.75
	12.75	1.125
	33	0.75
	7.5	1.125
	11.625	0.375
	3	0.75
	37.875	0.375
	26.25	1.125
	25.125	1.125
	19.5	0.75
	10.125	0.375
	96.375	0.375
	16.5	1.5
	3.75	0.375
	42.375	0.375
	17.25	0.375
	53.625	0.375
	8.25	0.375
	2.25	0.75
	0.75	0.75
	20.25	0.375
	40.5	0.375
	15	0.75
	31.5	1.5
	9.75	0.375
	77.25	0.375
	12.375	0.75
	16.125	0.375
	4.125	0.375
	3	0.375
	3	0.75
	3	0.375
	8.25	0.75
	7.5	0.75
	129.375	0.375
	65.625	2.625
	1.125	0.375
	2.25	0.375
	11.625	0.375
	1.5	0.75
	3.375	0.75
	18	0.375
	1.125	0.375
	9.75	0.375
	8.25	0.375
	7.125	0.75
	3	0.375
	6.75	0.75
	9.75	0.375
	7.125	0.375
	9	0.375
	8.625	0.75
	5.625	0.375
	4.875	1.125
	4.125	0.75
	7.875	0.75
	1.125	0.375
	4.125	1.125
	0.75	0.75
	4.5	0.75
	1.5	0.375
	3.375	1.125
	0.75	0.375
	2.25	1.5
	3	0.375
	3	0.375
	3.75	1.5
	0.375	0.375
	1.5	0.75
	3	0.375
	3.375	1.125
	6.375	0.75
	0.75	0.375
	1.5	0.375
	7.5	0.75
	0.375	0.375
	5.25	0.375
	3	0.75
	1.875	0.375
	3.375	1.125
	4.5	0.375
	3.375	1.125
	3	1.875
	0.375	1.875
	4.5	0.75
	44.25	2.25
	5.25	0.375
	19.875	0.75
	3.75	1.5
	39.75	0.75
	11.25	0.375
	9.375	0.375
	2.25	15.375
	72	0.75
	50.25	0.75
	1.875	0.375
	3.375	0.375
	7.125	1.125
	24.375	0.375
	45.375	0.75
	6.375	0.375
	14.25	0.375
	1.5	0.375
	19.875	0.75
	3.375	1.125
	3.75	0.75
	1.125	0.75
	11.625	1.5
	0.75	1.875
	17.625	0.375
	6.75	0.375
	2.25	0.75
	12.375	0.375
	7.5	0.75
	10.125	0.375
	8.25	0.75
	4.125	0.375
	8.25	0.375
	14.625	0.375
	2.25	0.375
	2.625	0.75
	114.75	0.375
	9.375	2.625
	0.75	0.375
	1.5	0.75
	3	0.375
	1.875	1.125
	3	1.125
	0.75	0.75
	2.25	3
	4.875	0.375
	0.75	0.375
	7.5	0.375
	1.5	6.375
	9	1.125
	4.125	0.375
	6.75	0.75
	3	1.125
	3	3.375
	0.75	1.125
	7.125	0.375
	2.25	1.125
	1.875	0.375
	6.75	0.75
	1.125	0.75
	6.375	0.375
	5.25	0.375
	3.75	0.375
	7.125	1.5
	1.125	0.375
	5.625	0.375
	4.5	1.125
	1.5	0.375
	1.875	0.375
	1.5	1.125
	4.875	0.375
	2.25	1.125
	2.25	0.375
	2.625	0.75
	1.5	0.75
	4.5	1.125
	1.5	0.375
	2.625	1.125
	10.125	1.125
	9	0.75
	126	0.75
	95.25	0.375
	66.75	0.75
	40.125	0.75
	59.25	0.75
	1.875	0.375
	7.125	0.375
	22.125	0.375
	8.25	0.375
	1.875	0.75
	13.875	0.75
	11.625	1.125
	7.875	0.75
	10.5	0.375
	4.125	0.375
	3	0.375
	12.75	0.375
	0.375	0.75
	13.875	0.375
	9.75	0.375
	1.5	0.375
	0.75	0.75
	3.75	0.375
	6	0.375
	1.5	0.375
	0.375	0.375
	1.125	1.5
	4.5	0.375
	4.875	0.75
	1.125	0.375
	9	0.375
	4.125	0.75
	4.125	0.75
	2.25	0.375
	0.75	0.375
	2.625	0.375
	127.5	0.375
	3.375	0.75
	85.875	0.375
	4.875	0.375
	31.5	7.5
	76.5	0.75
	21.375	0.375
	29.625	0.375
	1.125	0.375
	135.75	0.75
	16.5	1.125
	7.5	0.375
	7.875	1.125
	10.875	0.75
	8.625	0.75
	12	9.375
	43.125	0.75
	30.75	0.375
	38.25	2.625
	5.625	0.75
	7.125	0.75
	4.5	1.5
	46.875	1.125
	6.375	4.5
	8.25	0.375
	30	0.75
	10.5	3
	19.5	2.25
	14.25	1.5
	1.5	1.5
	16.5	1.5
	92.625	0.75
	81.375	0.75
	25.5	0.375
	38.25	0.375
	15	0.375
	63	0.75
	46.875	0.375
	1.5	0.75
	12.75	0.75
	15	0.375
	6.375	0.375
	3.375	1.125
	2.625	0.375
	0.375	0.75
	0.375	0.375
	0.75	0.375
	0.375	1.875
	8.25	0.375
	3	0.75
	3.75	0.75
	3.75	0.375
	0.375	0.375
	5.625	0.375
	5.25	0.375
	3.75	0.75
	2.25	0.75
	0.375	0.375
	2.25	1.125
	1.875	0.375
	0.75	0.375
	7.875	0.75
	4.875	0.375
	1.5	0.375
	1.125	1.125
	0.75	1.125
	0.75	0.75
	5.25	0.375
	3.75	0.375
	3.75	0.375
	1.125	0.75
	2.25	0.75
	1.5	0.375
	6	0.375
	3.375	1.125
	1.125	0.75
	1.5	0.375
	7.5	0.375
	5.625	1.125
	0.375	0.75
	2.25	0.375
	2.25	0.375
	1.125	0.75
	1.125	0.75
	1.5	0.75
	2.25	0.75
	4.5	0.375
	1.5	0.375
	4.5	0.75
	10.875	1.875
	78	1.125
	52.125	0.375
	57	0.75
	28.5	1.125
	5.625	0.375
	66.75	1.125
	9.75	1.5
	4.875	0.375
	62.25	0.75
	53.25	0.75
	178.5	0.75
	40.875	0.75
	19.875	0.375
	10.5	0.75
	10.5	0.75
	6.75	0.375
	6.375	1.125
	3	0.75
	105.375	0.375
	6	2.25
	59.25	5.25
	84	2.25
	1.5	1.5
	6	0.375
	7.125	0.375
	5.25	3.75
	6.75	0.75
	3.75	0.75
	1.5	0.375
	4.875	1.5
	5.25	4.5
	20.625	1.125
	7.5	0.375
	3	0.75
	2.25	0.375
	12.375	0.375
	5.625	0.375
	7.125	0.375
	6	0.75
	4.125	8.625
	8.625	0.75
	0.75	0.375
	1.875	0.375
	7.875	1.5
	4.875	0.375
	235.875	1.5
	6	0.375
	81	0.375
	26.625	1.5
	19.125	0.375
	42.375	0.375
	63.75	11.625
	4.875	0.75
	35.25	0.375
	13.125	0.375
	30.375	0.375
	3.75	0.375
	29.25	0.375
	18.375	0.75
	12	0.375
	2.625	0.75
	14.625	0.375
	94.5	0.375
	87	1.875
	48	2.625
	37.875	5.625
	99.75	0.75
	1.5	0.375
	52.5	0.375
	70.5	0.375
	25.125	0.375
	193.125	0.75
	19.5	0.75
	13.5	0.375
	34.875	0.375
	28.125	0.75
	27	0.375
	7.875	0.375
	26.625	2.25
	25.5	0.75
	201.375	0.75
	194.25	0.375
	13.125	0.75
	11.25	0.75
	3.375	0.375
	1.5	0.375
	17.625	1.125
	33.375	0.375
	20.25	0.375
	9	0.375
	37.5	0.375
	13.125	0.75
	1.5	0.375
	4.5	0.375
	12.75	0.375
	4.875	0.375
	7.125	0.75
	32.625	0.375
	4.5	0.375
	12	0.375
	176.625	1.125
	8.25	1.125
	0.375	0.375
	0.75	0.75
	6	0.375
	12.375	0.75
	1.125	0.375
	3	0.75
	29.25	0.375
	0.375	0.375
	8.625	2.25
	0.75	0.375
	1.125	0.75
	9.75	0.375
	2.625	0.75
	0.375	0.75
	1.5	0.375
	18.75	13.875
	114.75	0.75
	14.25	0.75
	2.25	0.375
	2.25	0.375
	4.5	1.125
	1.875	0.375
	4.875	0.375
	6.375	0.75
	1.5	0.75
	4.875	0.375
	4.5	0.75
	1.5	0.75
	2.25	1.5
	0.75	0.75
	17.25	0.375
	12.375	1.125
	1.5	0.375
	9	0.375
	84	49.5
	24.75	0.375
	12	0.375
	4.5	0.375
	9.375	0.375
	6.75	0.75
	27	1.5
	14.625	0.375
	12.375	0.375
	11.25	0.375
	6	1.125
	43.875	0.375
	0.75	16.5
	2.25	8.625
	7.875	0.75
	4.5	0.75
	2.25	6.75
	1.125	2.25
	11.25	0.75
	0.75	0.75
	13.5	0.375
	8.25	0.375
	1.125	0.375
	10.5	0.75
	8.25	0.375
	8.25	0.375
	1.875	0.75
	19.125	0.375
	13.875	0.375
	9.375	1.125
	27	0.75
	82.875	0.375
	71.625	0.75
	427.5	2.25
	38.25	4.875
	25.875	1.5
	6.75	5.25
	0.75	0.75
	6	0.75
	2.625	0.375
	6.75	3.75
	4.875	3.375
	3.75	3.75
	3.75	1.5
	2.25	2.25
	1.5	0.375
	0.75	4.125
	3.75	0.375
	1.125	2.25
	1.125	4.125
	3	0.75
	0.75	4.125
	0.375	1.5
	8.25	3
	3	1.125
	1.125	2.25
	11.25	1.125
	1.875	9.375
	0.375	1.5
	1.5	6.375
	6	2.25
	3	0.75
	1.875	2.25
	1.125	2.25
	0.75	0.75
	0.375	8.25
	1.125	3
	11.625	0.375
	34.125	1.5
	42.75	0.375
	2.625	0.75
	4.125	0.375
	216.375	1.5
	1.125	1.125
	6.375	0.75
	2.25	0.75
	0.75	0.375
	6.375	1.125
	2.625	0.375
	1.125	0.375
	5.625	0.375
	0.75	0.375
	0.375	0.375
	2.25	0.375
	3.375	0.75
	5.625	0.375
	0.75	0.75
	3.75	0.375
	0.375	0.375
	2.25	0.375
	3.375	0.375
	10.125	1.5
	4.5	0.375
	8.25	0.375
	1.125	2.25
	9.75	0.375
	3.375	1.125
	2.25	0.75
	5.625	2.625
	16.5	1.125
	2.25	0.375
	50.625	0.75
	1.875	0.375
	20.625	0.75
	3	0.75
	12.75	0.75
	13.5	3.75
	18.75	0.375
	1.875	0.375
	17.625	0.75
	66.75	0.75
	21	0.375
	30	1.125
	7.5	0.75
	4.5	2.625
	1.125	0.75
	31.125	2.625
	2.625	1.125
	12.375	0.375
	18.375	0.375
	4.125	1.5
	3.375	0.375
	107.625	0.375
	13.875	0.75
	127.875	1.875
	2.625	0.375
	1.5	0.75
	4.5	7.125
	0.375	0.375
	8.625	0.75
	8.25	0.75
	7.875	0.375
	3	1.125
	1.875	1.875
	11.25	0.375
	5.25	0.75
	6.75	0.75
	0.375	0.375
	12.75	0.375
	0.375	0.75
	4.5	0.375
	1.125	1.125
	0.75	1.875
	5.625	0.75
	3.375	0.75
	15	0.75
	1.5	2.25
	5.25	4.5
	2.25	0.75
	11.25	0.375
	3.375	0.75
	10.125	0.375
	11.25	0.75
	0.75	0.375
	7.875	0.75
	22.5	0.75
	3	4.875
	12	0.75
	16.875	0.75
	1.125	0.75
	6	0.375
	0.75	0.375
	5.25	0.75
	3	0.75
	0.375	0.375
	2.625	0.375
	3	0.375
	5.25	0.375
	0.75	0.375
	0.375	1.125
	0.375	0.375
	3	0.375
	3.75	0.375
	1.5	1.125
	1.875	0.75
	1.5	0.75
	3.75	0.375
	7.125	1.125
	1.875	0.75
	0.75	2.25
	6	0.75
	8.625	0.375
	22.5	0.375
	11.625	0.375
	1.125	0.375
	15.75	0.375
	3.375	1.125
	8.25	0.75
	1.875	0.375
	3.75	0.375
	4.875	0.75
	16.875	0.375
	37.875	0.75
	20.25	0.75
	5.25	0.375
	1.5	0.375
	1.125	0.375
	0.75	0.75
	1.5	1.125
	2.25	0.375
	6.75	0.375
	9	1.125
	2.625	0.375
	1.5	0.75
	7.5	1.5
	1.875	0.375
	0.75	0.75
	5.25	0.75
	4.875	0.375
	0.75	0.75
	0.375	0.375
	1.875	0.75
	2.625	0.75
	0.75	0.375
	0.375	1.5
	0.375	0.375
	0.75	1.5
	0.375	0.75
	1.125	0.375
	1.125	0.75
	2.25	0.375
	3.375	0.75
	2.625	0.75
	4.125	0.75
	1.5	0.375
	5.25	0.375
	1.125	0.375
	2.25	0.375
	0.75	1.125
	3	0.75
	3	0.375
	2.625	0.375
	1.125	0.375
	0.75	0.375
	0.375	0.375
	0.75	0.75
	3.375	0.375
	3.375	1.125
	2.25	0.375
	6.75	0.375
	1.125	0.375
	3	2.25
	1.125	5.625
