# Supplementary material for: Allosteric activation of cell wall synthesis during bacterial growth
Source: Nat Commun. 2023 Jun 10;14:3439. doi: 10.1038/s41467-023-39037-9 (PMC10257715; doi:10.1038/s41467-023-39037-9)
Supplement: Supplementary file 4 — Source Data [file 41467_2023_39037_MOESM4_ESM.zip › Figure4.xlsx]

## Sheet: Figure 4A
Figure 4A
Polymerization assays of the TtWT and dynamic RodA-PBP2 constructs
	WT	A186R	Hinge
Normalized product (relative to WT average)	0.839389	1.66434	1.74736
	1.16061	2.05038	1.738
	1.15437	1.93072	1.2959
	0.84563	2.61121	2.39843

## Sheet: Figure 4C
Figure 4C
FRET efficiency probability density histograms of EcALFA RodA-PBP2 with/out anti-ALFA Nb and anti-Nb Fab	ALFA	+Nb+Fab
	0.745119	0.656148
	0.798769	0.608458
	0.746361	0.604671
	0.870229	0.445905
	0.819739	0.668069
	0.861892	0.592845
	0.90378	0.538374
	0.805376	0.613603
	0.826278	0.632821
	0.892596	0.637028
	0.846456	0.627694
	0.843122	0.578797
	0.797997	0.698597
	0.747103	0.567136
	0.893263	0.53955
	0.826121	0.641248
	0.668258	0.743482
	0.803346	0.572938
	0.825983	0.529012
	0.807884	0.592135
	0.83399	0.649235
	0.851334	0.616293
	0.845606	0.499411
	0.806582	0.675747
	0.831889	0.639876
	0.829042	0.579774
	0.900379	0.659392
	0.892591	0.372693
	0.811916	0.585965
	0.852215	0.553599
	0.882909	0.627209
	0.798648	0.607165
	0.820879	0.456492
	0.859993	0.643058
	0.904871	0.739841
	0.910348	0.623926
	0.81924	0.511246
	0.844301	0.677537
	0.894023	0.625231
	0.840314	0.735118
	0.823301	0.618871
	0.807204	0.663377
	0.839198	0.672776
	0.776589	0.678768
	0.814496	0.754
	0.89774	0.513599
	0.892164	0.476812
	0.597071	0.517072
	0.866488	0.413887
	0.933446	0.376172
	0.819476	0.286296
	0.870326	0.440385
	0.903514	0.497323
	0.926108	0.598563
	0.821058	0.56638
	0.906494	0.485431
	0.807187	0.539153
	0.869653	0.559309
	0.851859	0.538289
	0.750259	0.451214
	0.767875	0.413536
	0.803255	0.52437
	0.869489	0.526516
	0.900669	0.583493
	0.823202	0.555277
	0.8055	0.52021
	0.955339	0.50195
	0.846344	0.494398
	0.77695	0.418942
	0.857673	0.567531
	0.837467	0.507684
	0.903401	0.448712
	0.868063	0.564901
	0.815882	0.591454
	0.809247	0.450495
	0.812967	0.625874
	0.889384	0.670246
	0.932455	0.768081
	0.871495	0.628408
	0.791686	0.606485
	0.846486	0.680578
	0.812958	0.529112
	0.843154	0.49072
	0.845587	0.608373
	0.86003	0.474265
	0.663145	0.592588
	0.840572	0.427508
	0.852882	0.587795
	0.802649	0.550528
	0.922173	0.80854
	0.873799	0.601539
	0.857231	0.592207
	0.838437	0.615291
	0.878855	0.570559
	0.817747	0.498768
	0.830386	0.69062
	0.900633	0.550847
	0.732269	0.831573
	0.846343	0.381803
	0.888112	0.609206
	0.790388	0.601166
	0.851264	0.681717
	0.875787	0.655637
	0.852256	0.646561
	0.832708	0.550436
	0.874455	0.806165
	0.873962	0.720646
	0.918823	0.718395
	0.978424	0.497669
	0.897509	0.713267
	0.856888	0.717303
	0.831201	0.694496
	0.801648	0.57804
	0.699562	0.556717
	0.87449	0.609997
	0.826614	0.447162
	0.790724	0.461191
	0.8323	0.622508
	0.812891	0.536665
	0.809765	0.577979
	0.802547	0.519356
	0.891014	0.4267
	0.866587	0.576871
	0.876434	0.470026
	0.890938	0.659319
	0.85596	0.599166
	0.870579	0.479707
	0.873329	0.572611
	0.881627	0.549728
	0.808581	0.404222
	0.822041	0.679099
	0.859483	0.524545
	0.696227	0.700997
	0.528808	0.628539
	0.487508	0.58099
	0.596084	0.684802
	0.781025	0.720376
	0.804771	0.669534
	0.847311	0.598617
	0.81612	0.66229
	0.788003	0.63909
	0.792283	0.595958
	0.874184	0.633731
	0.805456	0.523848
	0.798019	0.65265
	0.781167	0.677341
	0.823422	0.445146
	0.782158	0.531391
	0.834212	0.658542
	0.842009	0.523198
	0.846663	0.697796
	0.735919	0.704713
	0.805796	0.356838
	0.853044	0.66985
	0.866211	0.656427
	0.812766	0.681077
	0.875989	0.654182
	0.792086	0.764383
	0.827542	0.480937
	0.864116	0.757509
	0.791557	0.654285
	0.800021	0.691547
	0.751463	0.440175
	0.756357	0.552939
	0.756647	0.529799
	0.798032	0.400716
	0.783742	0.596501
	0.721623	0.711285
	0.780101	0.679995
	0.803807	0.506556
	0.819142	0.723445
	0.728027	0.75268
	0.855946	0.682362
	0.82341	0.521559
	0.689843	0.602341
	0.736845	0.721176
	0.655477	0.541208
	0.699313	0.692802
	0.702549	0.721526
	0.769035	0.790095
	0.726517	0.648742
	0.632395	0.411586
	0.802972	0.519715
	0.751182	0.430643
	0.87511	0.603533
	0.614141	0.60642
	0.704138	0.742885
	0.71312	0.669862
	0.846989	0.652478
	0.762279	0.61841
	0.762332	0.631953
	0.799201	0.634988
	0.829722	0.493989
	0.74897	0.69575
	0.76354	0.430393
	0.787333	0.539503
	0.871376	0.615444
	0.792124	0.497947
	0.847753	0.521607
	0.821205	0.575735
	0.891698	0.534798
	0.761087	0.646322
	0.859805	0.519773
	0.895516	0.595655
	0.812875	0.588755
	0.79116	0.694526
	0.827147	0.501641
	0.850262	0.744042
	0.738486	0.570787
	0.788971	0.661532
	0.809136	0.716496
	0.794926	0.68562
	0.861767	0.61043
	0.857172	0.628593
	0.86141	0.639489
	0.848531	0.492042
	0.790615	0.69496
	0.818352	0.652502
	0.828658	0.551569
	0.864452	0.526895
	0.933211	0.751452
	0.885405	0.685934
	0.922792	0.762338
	0.870595	0.764302
	0.810164	0.573254
	0.818463	0.707741
	0.83312	0.498228
	0.797525	0.518961
	0.875723	0.481669
	0.870317	0.693796
	0.876605	0.581002
	0.797169	0.548218
	0.832988	0.580128
	0.90664	0.665902
	0.884217	0.575618
	0.762241	0.716313
	0.859058	0.654677
	0.891271	0.746397
	0.772772	0.491742
	0.795058	0.707253
	0.831664	0.676535
	0.881493	0.552245
	0.763177	0.7209
	0.829241	0.630278
	0.85961	0.536037
	0.920277	0.523269
	0.962446	0.629892
	0.942562	0.570424
	0.927144	0.583089
	0.981952	0.522466
	0.915712	0.688902
	0.912021	0.445107
	0.900396	0.629059
	0.865311	0.725883
	0.896393	0.518028
	1.02293	0.580951
	0.967411	0.387064
	0.999689	0.561736
	0.929942	0.474288
	0.924454	0.688948
	0.917429	0.470369
	0.919201	0.443519
	0.96506	0.352517
	0.927446	0.602141
	0.955711	0.611461
	0.904321	0.59587
	0.936845	0.664934
	0.948702	0.635192
	0.9078	0.727423
	0.880729	0.568384
	0.961769	0.569077
	0.889197	0.56328
	0.996807	0.628756
	0.953132	0.579189
	0.915045	0.637175
	1.00852	0.317572
	0.928711	0.665207
	1.01533	0.666049
	0.978751	0.693415
	0.935863	0.661858
	0.967672	0.751016
	1.0211	0.682333
	0.988218	0.625778
	0.961937	0.676072
	0.991137	0.570667
	1.00989	0.752323
	0.966125	0.720807
	0.938395	0.692766
	0.923501	0.670877
	0.904561	0.645152
	0.872931	0.604097
	0.89983	0.648256
	0.954329	0.716552
	0.941247	0.534672
	0.928398	0.597521
	1.01148	0.685519
	0.919012	0.687664
	0.923951	0.644177
	0.907646	0.601146
	1.00174	0.558883
	1.01976	0.5236
	0.917183	0.670293
	0.961929	0.705819
	0.956356	0.690894
	0.932358	0.732963
	0.881993	0.753486
	0.942324	0.676625
	1.04008	0.414026
	0.917462	0.433174
	0.943855	0.68777
	0.952766	0.681552
	0.938517	0.66831
	0.959421	0.656077
	1.05654	0.686991
	0.957816	0.30383
	0.888744	0.682
	0.894254	0.676966
	0.92845	0.763388
	0.893213	0.691695
	0.958688	0.762328
	0.932853	0.611875
	0.857477	0.611416
	0.937726	0.654065
	0.966345	0.65738
	0.95816	0.700179
	0.880386	0.632354
	0.924953	0.633686
	0.903199	0.442532
	0.952806	0.533117
	0.908919	0.650173
	0.82067	0.741485
	0.909953	0.775916
	0.886492	0.66223
	0.928942	0.579476
	0.895073	0.343754
	1.02768	0.28389
	0.980769	0.475778
	0.895374	0.528414
	0.950323	0.667053
	1.00318	0.57637
	0.961223	0.61375
	0.924572	0.576006
	0.959232	0.744057
	0.953515	0.388724
	0.981046	0.574971
	1.08179	0.622442
	0.907267	0.678078
	1.03252	0.808538
	0.945005	0.803332
	0.992119	0.721559
	0.934143	0.304756
	0.903041	0.429564
	0.988266	0.635811
	0.968064	0.719925
	0.936155	0.679692
	1.01163	0.652443
	0.970376	0.735172
	1.0087	0.673851
	0.948796	0.678786
	0.896934	0.679888
	0.908839	0.668926
	0.953883	0.729683
	0.866421	0.682439
	0.968831	0.750978
	0.898796	0.399148
	0.921134	0.660245
	0.979541	0.514873
	0.885405	0.566036
	0.996869	0.689844
	0.849561	0.749277
	0.895854	0.608294
	0.894171	0.68397
	0.880402	0.661209
	0.847362	0.484061
	0.896195	0.722867
	0.966593	0.592758
	0.874052	0.73479
	0.953703	0.699974
	1.00248	0.592373
	0.961867	0.707353
	0.987397	0.569054
	0.931709	0.747487
	0.916375	0.584215
	0.899681	0.845188
	0.943315	0.638641
	0.865481	0.77701
	0.894238	0.683318
	0.92467	0.753576
	0.873506	0.596359
	0.918884	0.411343
	0.958161	0.635808
	1.02179	0.657654
	0.877081	0.691892
	0.906218	0.764956
	0.992777	0.753393
	0.815776	0.724063
	0.920911	0.82195
	0.953054	0.702928
	1.00079	0.20429
	0.859949	0.438864
	0.883889	0.765169
	0.863806	0.630553
	0.875842	0.729472
	1.06128	0.767066
	0.944269	0.764153
	1.01136	0.448938
	0.994273	0.737931
	0.829498	0.735181
	0.859483	0.720157
	0.858849	0.600279
	0.993532	0.395039
	0.951748	0.697482
	0.872331	0.792255
	1.01917	0.791325
	1.09972	0.749096
	0.775734	0.755238
	0.898548	0.680765
	0.908649	0.739034
	0.893202	0.74888
	0.801449	0.581338
	0.815669	0.731547
	0.845434	0.749584
	0.956427	0.685481
	1.08606	0.55298
	0.944343	0.336649
	1.07454	0.439365
	0.967672	0.686136
	0.946024	0.728758
	0.932172	0.69458
	0.873485	0.656439
	0.946214	0.683537
	0.878051	0.858504
	0.925669	0.690388
	0.827166	0.770474
	0.7735	0.651906
	0.876711	0.48186
	0.776893	0.83557
	0.83022	0.760023
	0.959637	0.580895
	0.875927	0.721693
	0.941466	0.733228
	0.83587	0.667383
	0.845163	0.651724
	0.836182	0.778573
	0.934448	0.801063
	0.887074	0.768776
	0.882336	0.740006
	0.826662	0.470459
	0.815359	0.800753
	0.907564	0.873398
	0.880218	0.765654
	0.880996	0.7503
	0.79362	0.726503
	0.798078	0.387037
	0.911788	0.731163
	0.920697	0.783447
	0.906173	0.484178
	0.933818	0.225201
	0.897512	0.412077
	0.87718	0.323431
	0.927514	0.475604
	0.938001	0.697875
	0.878941	0.623081
	0.941872	0.604982
	0.766902	0.639865
	0.926634	0.498449
	0.917033	0.785495
	0.845071	0.647492
	0.829272	0.78358
	0.857076	0.701066
	0.854939	0.682463
	0.831201	0.535292
	0.886111	0.722897
	0.810854	0.721026
	0.884609	0.699872
	0.818519	0.677494
	0.868951	0.763882
	0.902574	0.70489
	0.919629	0.774957
	0.926855	0.742803
	0.872916	0.75292
	0.839981	0.727494
	0.908232	0.817186
	0.884548	0.911534
	0.857513	0.756955
	0.891583	0.673339
	0.811456	0.697146
	0.84549	0.645349
	0.873621	0.714162
	0.890634	0.627289
	0.900692	0.767251
	0.889728	0.696668
	0.855398	0.772278
	0.881686	0.815672
	0.916064	0.514585
	0.864004	0.810417
	0.836991	0.773546
	0.835922	0.73421
	0.830622	0.676066
	0.92131	0.72414
	0.895278	0.765006
	0.87133	0.742818
	0.905697	0.756333
	0.853736	0.429326
	0.842035	0.278512
	0.891829	0.339256
	0.875707	0.737289
	0.831553	0.868307
	0.799388	0.738124
	0.807728	0.583527
	0.878536	0.654485
	0.876836	0.673839
	0.827423	0.5509
	0.921812	0.771632
	0.918096	0.605841
	0.910001	0.678307
	0.879614	0.695017
	0.849736	0.752792
	0.86271	0.674929
	0.92371	0.770513
	0.80815	0.616716
	0.90855	0.685097
	0.851225	0.732478
	0.87667	0.733266
	0.869999	0.639941
	0.808132	0.777102
	0.863004	0.760949
	0.830388	0.533471
	0.836627	0.774677
	0.911107	0.676224
	0.83301	0.582326
	0.854748	0.726025
	0.865052	0.746755
	0.87401	0.750537
	0.905091	0.901719
	0.81472	0.768369
	0.95255	0.733633
	0.841803	0.63722
	0.848458	0.638431
	0.908642	0.653536
	0.826979	0.578628
	0.851426	0.591524
	0.852116	0.778229
	0.878014	0.615162
	0.897116	0.765312
	0.888312	0.678921
	0.867735	0.703921
	0.841729	0.687557
	0.847801	0.72475
	0.932776	0.750378
	0.928267	0.825248
	0.859888	0.875533
	0.898926	0.761796
	0.8837	0.816577
	0.820416	0.830381
	0.863555	0.785989
	0.876198	0.783769
	0.846614	0.920137
	0.831635	0.792712
	0.898351	0.782149
	0.91528	0.882861
	0.840616	0.653047
	0.813061	0.802312
	0.840519	0.914575
	0.896663	0.824049
	0.840164	0.878563
	0.896883	0.944288
	0.853014	0.925822
	0.83744	0.85011
	0.822964	0.888695
	0.824314	0.903589
	0.854879	0.784169
	0.865361	0.81644
	0.922257	0.70959
	0.909885	0.902491
	0.955853	0.881032
	0.907186	0.865521
	0.85492	0.833006
	0.892196	0.893145
	0.914558	0.777133
	1.00725	0.86195
	0.940442	0.833472
	0.983609	0.87494
	1.00094	0.877159
	0.801158	0.920286
	1.00759	0.939663
	0.935697	0.896224
	0.950234	0.868293
	0.907097	0.861877
	0.981244	0.786848
	0.872447	0.751326
	0.838973	0.913913
	0.93049	0.840203
	0.890688	0.935298
	0.927513	0.950945
	1.0065	0.915174
	0.876882	0.824457
	0.930083	0.802708
	0.904633	0.812453
	0.887777	0.844734
	0.980142	0.92998
	0.862432	0.881446
	0.424033	0.884575
	0.394464	0.851096
	0.384806	0.947219
	0.363681	0.851469
	0.422858	0.909023
	0.411905	0.843058
	0.584024	0.922638
	0.586363	0.887043
	0.717684	0.889134
	0.737245	0.882848
	0.516805	0.836476
	0.47763	0.858277
	0.450841	0.880146
	0.580835	0.818265
	0.450178	0.809272
	0.561993	0.843047
	0.545505	0.877885
	0.593223	0.891446
	0.462415	0.861778
	0.615725	0.872798
	0.645513	0.81971
	0.643062	0.774462
	0.837339	0.789782
	0.977882	0.910726
	0.952085	0.864094
	1.09804	0.791004
	0.874275	0.774941
	0.965284	0.916361
	0.909184	0.902013
	0.598794	0.820027
	0.647344	0.768537
	0.828911	0.871196
	0.796895	0.800926
	0.617829	0.765313
	0.913252	0.788007
	0.766199	0.798848
	0.637551	0.798521
	0.533381	0.814334
	0.452368	0.7632
	0.573069	0.795144
	0.451569	0.83807
	0.466331	0.794432
	0.455618	0.833144
	0.629633	0.933245
	0.616296	0.873836
	0.702821	0.888687
	0.563124	0.849996
	0.581863	0.895634
	0.434195	0.846165
	0.661708	0.853612
	0.88322	0.793482
	0.804692	0.88241
	0.603286	0.882291
	0.910773	0.808736
	0.703456	0.823444
	0.391737	0.829696
	0.399204	0.92214
	0.470124	0.857665
	0.631565	0.864669
	0.357831	0.78699
	0.342253	0.871353
	0.918076	0.892397
	0.80517	0.903939
	0.504388	0.867188
	0.514819	0.751716
	0.587022	0.900738
	0.66162	0.813335
	0.529341	0.819663
	0.623578	0.746534
	0.367409	0.915934
	0.786039	0.975678
	0.591673	0.9162
	0.53077	0.826163
	0.678953	0.678698
	0.750368	0.575977
	0.723116	0.552492
	0.778062	0.499781
	0.645875	0.600943
	0.85736	0.701552
	0.715776	0.518599
	0.828049	0.654392
	0.802994	0.559089
	0.838617	0.511602
	0.894972	0.541871
	0.963801	0.312443
	0.891708	0.577651
	0.755948	0.554146
	0.897804	0.717084
	0.810049	0.670543
	0.89177	0.514547
	0.740553	0.654652
	0.76228	0.792297
	0.847569	0.708531
	0.785764	0.565054
	0.880891	0.706638
	0.885031	0.715636
	0.903337	0.627047
	0.896211	0.644269
	0.802884	0.670013
	0.827156	0.593237
	0.807466	0.577283
	0.831461	0.490033
	0.904166	0.621114
	0.878157	0.674973
	0.818472	0.67381
	0.701153	0.57809
	0.809556	0.373302
	0.826946	0.714062
	0.916869	0.747262
	0.768667	0.577155
	0.720521	0.63173
	0.899857	0.565764
	0.91697	0.649261
	0.726136	0.611468
	0.799284	0.614226
	0.897195	0.568205
	0.792395	0.519481
	0.919177	0.762855
	0.616647	0.624107
	0.527401	0.603909
	0.795201	0.548685
	0.706722	0.608572
	0.610438	0.668734
	0.616859	0.673094
	0.426422	0.645338
	0.440409	0.502331
	0.497699	0.494649
	0.69723	0.287351
	0.460231	0.630005
	0.770419	0.655619
	0.948302	0.631744
	0.459968	0.683126
	0.812234	0.66185
	0.567016	0.567654
	0.686401	0.732478
	0.720653	0.494623
	0.681808	0.725665
	0.83866	0.639837
	0.762911	0.579489
	0.79488	0.577438
	0.587759	0.671547
	0.472555	0.611272
	0.604638	0.683937
	0.582894	0.687294
	0.418126	0.743942
	0.8428	0.49303
	0.692096	0.6008
	0.60334	0.723473
	0.67645	0.635372
	0.730215	0.711852
	0.642847	0.540515
	0.86838	0.548744
	0.657747	0.714506
	0.694663	0.682446
	0.638101	0.718692
	0.838832	0.649083
	0.589934	0.713174
	0.907333	0.467703
	0.56827	0.556064
	0.611914	0.741237
	0.973191	0.549506
	0.98719	0.660595
	0.954897	0.609484
	0.998072	0.564627
	0.922248	0.489579
	0.952594	0.402851
	0.967283	0.576601
	0.966382	0.611641
	0.963665	0.653686
	0.946005	0.733301
	0.980605	0.638635
	0.970425	0.58459
	0.999128	0.7015
	0.992531	0.617956
	0.940988	0.604483
	0.979473	0.441891
	0.92691	0.63614
	0.948685	0.616452
	0.958379	0.576857
	0.969189	0.661516
	0.968376	0.636608
	0.911496	0.72219
	0.940074	0.549115
	0.964719	0.197336
	0.931911	0.738268
	0.967931	0.716156
	0.979146	0.61274
	0.919511	0.687865
	0.945275	0.508676
	0.991387	0.640142
	0.944327	0.696846
	0.932965	0.647845
	0.951284	0.611047
	0.977895	0.716833
	0.956852	0.693577
	0.957824	0.729994
	0.94475	0.646443
	0.962053	0.655049
	0.95694	0.330048
	0.954538	0.753378
	0.954977	0.551066
	0.986417	0.75212
	0.914893	0.530574
	0.963892	0.727474
	0.975854	0.800503
	0.983392	0.616169
	0.964081	0.662743
	0.953201	0.729266
	0.956256	0.669743
	0.97814	0.733863
	0.986987	0.672793
	0.981646	0.538007
	0.982177	0.591089
	0.991784	0.579397
	0.978642	0.586841
	0.972212	0.815993
	1.00531	0.786979
	0.950231	0.508327
	0.956144	0.593877
	0.953785	0.651067
	0.970329	0.524308
	0.944571	0.658367
	0.963701	0.63925
	0.962677	0.765961
	0.953254	0.591188
	0.986192	0.610253
	0.935507	0.669289
	0.96149	0.763263
	0.962433	0.6206
	0.968339	0.603221
	0.970369	0.666984
	0.94317	0.651274
	0.976167	0.687121
	0.96337	0.769139
	0.991462	0.76699
	0.997259	0.661799
	0.966562	0.497749
	0.968246	0.698937
	0.976894	0.570788
	0.995386	0.618474
	0.984698	0.714222
	0.978437	0.686
	0.948223	0.714048
	0.978184	0.210721
	1.00295	0.667258
	0.979953	0.730052
	0.996709	0.577847
	0.997568	0.693133
	0.977708	0.651492
	1.00051	0.29753
	0.975949	0.620671
	0.965579	0.578362
	1.00553	0.671249
	0.975783	0.588591
	0.993896	0.63772
	0.945479	0.655595
	0.998829	0.738524
	0.987492	0.56158
	0.966061	0.712409
	0.996322	0.598856
	0.997579	0.813195
	0.961551	0.832482
	0.981995	0.949603
	0.984619	0.803642
	0.962857	0.814673
	0.990251	0.73141
	0.978913	0.805113
	0.986912	0.836375
	0.972435	0.822353
	0.958455	0.675551
	1.00147	0.826682
	1.01337	0.789082
	0.638444	0.636929
	0.594017	0.460081
	0.632537	0.512534
	0.578564	0.607124
	0.569811	0.633405
	0.62619	0.528587
	0.609954	0.540518
	0.55733	0.689686
	0.709637	0.540318
	0.622658	0.547215
	0.611449	0.474694
	0.623543	0.748229
	0.596041	0.426913
	0.622764	0.517539
	0.542785	0.667873
	0.622873	0.5385
	0.669836	0.547671
	0.585562	0.343203
	0.613775	0.630757
	0.685922	0.46111
	0.649615	0.406484
	0.620568	0.271067
	0.618302	0.820843
	0.616505	0.398873
	0.616489	0.604472
	0.553146	0.562848
	0.604449	0.670956
	0.562835	0.634337
	0.618916	0.423588
	0.607774	0.709966
	0.606821	0.730112
	0.572233	0.499252
	0.638539	0.505546
	0.59516	0.617609
	0.608876	0.682204
	0.607935	0.595775
	0.642344	0.340298
	0.618113	0.20102
	0.614692	0.360745
	0.558864	0.243761
	0.613271	0.496462
	0.590526	0.5316
	0.523551	0.551189
	0.606678	0.569704
	0.640759	0.634585
	0.604804	0.742432
	0.659569	0.663426
	0.646701	0.509586
	0.676043	0.38135
	0.629781	0.542751
	0.560795	0.297185
	0.634075	0.685806
	0.583464	0.405232
	0.565922	0.403658
	0.589012	0.424246
	0.614677	0.535428
	0.610569	0.529637
	0.597211	0.50034
	0.591019	0.343457
	0.666957	0.612789
	0.632046	0.437339
	0.631164	0.569599
	0.53486	0.492976
	0.607181	0.501062
	0.582192	0.502304
	0.676987	0.468998
	0.605411	0.31174
	0.664908	0.680719
	0.644935	0.804778
	0.533772	0.523978
	0.569829	0.475853
	0.487206	0.480094
	0.586033	0.483096
	0.610304	0.532167
	0.615069	0.497764
	0.606909	0.298644
	0.643843	0.470161
	0.575994	0.413381
	0.637412	0.465038
	0.612129	0.356953
	0.631907	0.485244
	0.617543	0.459752
	0.607295	0.576502
	0.645909	0.489385
	0.610385	0.526013
	0.618584	0.427348
	0.640444	0.428711
	0.628748	0.64196
	0.600327	0.56361
	0.598152	0.503704
	0.631448	0.356656
	0.628385	0.4063
	0.629829	0.208117
	0.587242	0.473953
	0.556628	0.387935
	0.660808	0.582049
	0.627137	0.768221
	0.587497	0.767606
	0.5947	0.502267
	0.550268	0.587285
	0.61629	0.42792
	0.583279	0.419697
	0.566397	0.791735
	0.622185	0.78933
	0.567295	0.518288
	0.687971	0.134348
	0.617205	0.415685
	0.614364	0.513267
	0.558007	0.518057
	0.627606	0.395883
	0.561618	0.27097
	0.575741	0.321141
	0.590031	0.517158
	0.559744	0.40966
	0.642614	0.439501
	0.592149	0.657738
	0.622646	0.43094
	0.627012	0.378142
	0.625156	0.453134
	0.665181	0.718252
	0.649539	0.482485
	0.604657	0.601764
	0.5937	0.743838
	0.548045	0.645743
	0.492926	0.444014
	0.640574	0.53596
	0.678653	0.62071
	0.634181	0.606596
	0.647525	0.798116
	0.557684	0.892664
	0.633399	0.820087
	0.653882	0.668764
	0.616175	0.68134
	0.652763	0.437688
	0.649438	0.255252
	0.632384	0.375366
	0.638182	0.49114
	0.670289	0.310679
	0.615389	0.535554
	0.642718	0.426077
	0.582357	0.666325
	0.570175	0.79468
	0.595201	0.661915
	0.593981	0.747971
	0.576789	0.73957
	0.647309	0.612703
	0.612488	0.545165
	0.671	0.611067
	0.577225	0.641899
	0.611386	0.752473
	0.613267	0.686627
	0.574095	0.873091
	0.627368	0.767153
	0.644942	0.841202
	0.671954	0.864178
	0.611852	0.739131
	0.604281	0.713713
	0.635218	0.932811
	0.594309	0.787863
	0.617569	0.827648
	0.628545	0.844214
	0.619009	0.79611
	0.637168	0.84037
	0.619375	0.60645
	0.549286	0.81198
	0.605508	0.815359
	0.593015	0.751286
	0.678988	0.852524
	0.662541	0.722418
	0.688294	0.745815
	0.634827	0.729487
	0.613283	0.747119
	0.637206	0.724823
	0.622617	0.867137
	0.66613	0.735721
	0.65752	0.835491
	0.592098	0.778498
	0.688578	0.838485
	0.601986	0.661173
	0.569415	0.800576
	0.61316	0.738957
	0.6337	0.885092
	0.601881	0.764572
	0.648068	0.768801
	0.620342	0.742313
	0.583113	0.860643
	0.588584	0.755405
	0.573389	0.789338
	0.526413	0.791638
	0.653242	0.885574
	0.632491	0.829864
	0.636483	0.81462
	0.627625	0.880212
	0.565661	0.783365
	0.591605	0.793878
	0.658844	0.721935
	0.634347	0.848236
	0.544161	0.84622
	0.68811	0.758267
	0.629304	0.794866
	0.648843	0.898738
	0.632762	0.851788
	0.627862	0.80505
	0.576673	0.777614
	0.624791	0.774124
	0.580437	0.842341
	0.602687	0.954497
	0.599677	0.767738
	0.646017	0.770645
	0.626222	1.00085
	0.656704	0.853598
	0.640826	0.733682
	0.623952	0.826557
	0.683682	0.892037
	0.658563	0.67947
	0.546154	0.741316
	0.588454	0.695355
	0.66318	0.759393
	0.585082	0.915798
	0.635867	0.660882
	0.751845	0.530686
	0.660412	0.509244
	0.686422	0.449752
	0.583798	0.347475
	0.675872	0.718019
	0.611599	0.825
	0.646574	0.731427
	0.56736	0.541432
	0.611392	0.689678
	0.597948	0.612507
	0.614056	0.823086
	0.5262	0.766988
	0.595436	0.83049
	0.569244	0.764244
	0.459167	0.723783
	0.500499	0.335001
	0.536148	0.24614
	0.567802	0.827571
	0.51334	0.921651
	0.556119	1.07361
	0.518388	0.976219
	0.550661	1.07197
	0.542416	0.859133
	0.617387	0.714967
	0.483071	0.74456
	0.515514	0.885343
	0.548503	0.811317
	0.578749	0.782495
	0.581762	0.745292
	0.538466	0.806379
	0.549699	1.04321
	0.607665	0.873995
	0.533463	0.846798
	0.511848	0.793216
	0.563737	0.852097
	0.617074	0.959266
	0.639826	1.01258
	0.672923	1.09608
	0.62562	0.959402
	0.577326	0.919479
	0.625732	0.931466
	0.667573	0.871965
	0.616967	0.822624
	0.440388	0.666373
	0.543155	0.711019
	0.574536	0.195413
	0.588453	0.189558
	0.568545	0.220364
	0.53823	0.260936
	0.560936	0.323418
	0.501822	0.289956
	0.540467	0.315299
	0.444548	0.226888
	0.41335	0.19188
	0.426266	0.272077
	0.485805	0.307891
	0.400705	0.180282
	0.884719	0.211927
	0.818191	0.273589
	0.813814	0.372701
	0.816878	0.301489
	0.848392	0.231366
	0.892183	0.250234
	0.772758	0.321224
	0.802458	0.416965
	0.787279	0.19332
	0.809822	0.209801
	0.728602	0.291844
	0.859769	0.389931
	0.919949	0.265241
	0.907549	0.311676
	0.897617	0.237071
	0.901816	0.227936
	0.8967	0.254913
	0.935209	0.312961
	0.876594	0.328289
	0.881061	0.371886
	0.895393	0.314829
	0.91703	0.26808
	0.904727	0.211792
	0.856501	0.286522
	0.882371	0.314124
	0.876555	0.329246
	0.889479	0.331966
	0.92753	0.293236
	0.86958	0.259841
	0.922924	0.345144
	0.90262	0.236374
	0.908258	0.246719
	0.879111	0.285581
	0.858399	0.337907
	0.915115	0.333418
	0.858946	0.254722
	0.828411	0.342327
	0.857763	0.28957
	0.780703	0.245875
	0.817333	0.27222
	0.788405	0.250519
	0.741312	0.254525
	0.589292	0.245039
	0.539742	0.239269
	0.619198	0.290436
	0.820926	0.308354
	0.900988	0.254349
	0.878351	0.285658
	0.837569	0.31855
	0.837535	0.277975
	0.83727	0.300383
	0.899402	0.234249
	0.895058	0.361543
	0.870456	0.305364
	0.865112	0.25436
	0.817315	0.223973
	0.858739	0.325322
	0.852658	0.291681
	0.827431	0.324192
	0.897943	0.257567
	1.00145	0.414226
	0.957634	0.274435
	0.879294	0.393788
	0.868341	0.342805
	0.94611	0.323026
	0.883055	0.259158
	0.841781	0.26508
	0.875658	0.348659
	0.899511	0.399807
	0.827596	0.333689
	0.891012	0.301673
	0.840709	0.289711
	0.828821	0.333034
	0.880731	0.339636
	0.961868	0.325113
	0.858291	0.282803
	0.86661	0.237124
	0.924113	0.277223
	0.868095	0.292603
	0.889578	0.381551
	0.88161	0.301161
	0.894599	0.325295
	0.883115	0.327042
	0.903118	0.323319
	0.87225	0.173611
	0.857353	0.334846
	0.805473	0.285448
	0.894585	0.286583
	0.86163	0.242352
	0.886228	0.302302
	0.884732	0.246475
	0.861023	0.323052
	0.885441	0.258571
	0.869328	0.329115
	0.88996	0.278443
	0.875636	0.2174
	0.866716	0.279879
	0.914081	0.39885
	0.773533	0.236129
	0.862356	0.28897
	0.891841	0.272932
	0.873508	0.265705
	0.872441	0.300472
	0.836614	0.371098
	0.887469	0.362241
	0.867611	0.326349
	0.93608	0.271027
	0.890866	0.277322
	0.872372	0.353998
	0.874105	0.357668
	0.847622	0.27905
	0.85116	0.296351
	0.912442	0.234731
	0.963068	0.246362
	0.891523	0.265964
	0.863553	0.234769
	0.865526	0.161464
	0.929666	0.282885
	0.883937	0.289597
	0.942264	0.282187
	0.923164	0.297276
	0.918311	0.237678
	0.878213	0.315059
	0.882803	0.29982
	0.90856	0.310966
	0.88119	0.291312
	0.773511	0.292982
	0.909593	0.322302
	0.857674	0.24716
	0.888558	0.28547
	0.893781	0.345267
	0.855527	0.312619
	0.870501	0.279924
	0.890752	0.322172
	0.902925	0.333456
	0.820459	0.292898
	0.617006	0.279937
	0.796066	0.331254
	0.523508	0.2913
	0.525564	0.350776
	0.6363	0.3086
	0.746774	0.259292
	0.580006	0.353217
	0.603757	0.341407
	0.512969	0.260259
	0.680532	0.261857
	0.768147	0.227994
	0.459544	0.356254
	0.647504	0.33628
	0.718935	0.272854
	0.43079	0.34094
	0.338006	0.317876
	0.343015	0.309596
	0.390771	0.319234
	0.539863	0.273753
	0.854502	0.340984
	0.866578	0.361528
	0.415432	0.256184
	0.437852	0.305372
	0.540192	0.34748
	0.402138	0.250034
	0.603131	0.291037
	0.589044	0.301677
	0.564459	0.275428
	0.444292	0.322492
	0.223911	0.242288
	0.255433	0.371202
	0.647364	0.244681
	0.866219	0.14381
	0.869343	0.31368
	0.925417	0.27757
	0.963802	0.285689
	0.764936	0.313689
	0.617029	0.347569
	0.849984	0.395132
	0.596484	0.315995
	0.648486	0.172335
	0.700039	0.257914
	0.519504	0.170481
	0.525147	0.269255
	0.540142	0.233382
	0.835892	0.309314
	0.862814	0.264762
	0.807509	0.304733
	0.841464	0.124407
	0.536316	0.147716
	0.492158	0.228599
	0.46159	0.170279
	0.434464	0.280834
	0.472029	0.242594
	0.414605	0.201454
	0.459207	0.348986
	0.661927	0.226386
	0.668672	0.365991
	0.528709	0.16962
	0.787014	0.215843
	0.724955	0.249817
	0.846898	0.29565
	0.849944	0.230434
	0.68336	0.179575
	0.745034	0.251481
	0.715078	0.280873
	0.75382	0.192734
	0.567152	0.229397
	0.598929	0.252356
	0.513338	0.236195
	0.606434	0.201325
	0.672386	0.233512
	0.569222	0.262508
	0.533434	0.244956
	0.453909	0.292573
	0.491048	0.272223
	0.597009	0.228597
	0.530254	0.206494
	0.468653	0.18728
	0.512002	0.303782
	0.592551	0.202379
	0.497222	0.29654
	0.430498	0.343462
	0.776388	0.326524
	0.554479	0.136739
	0.545456	0.209389
	0.643135	0.351541
	0.646878	0.240647
	0.306743	0.281625
	0.645054	0.364461
	1.00855	0.250319
	0.872837	0.246778
	0.966697	0.261789
	0.889974	0.103169
	0.934371	0.211919
	0.935881	0.225847
	0.731882	0.157856
	0.782095	0.219911
	0.853038	0.233232
	0.906592	0.139812
	0.892912	0.201743
	0.902471	0.629512
	0.840096	0.614803
	0.926212	0.501681
	0.797776	0.758699
	0.945967	0.593417
	0.884398	0.690418
	0.603166	0.681604
	0.726655	0.536906
	0.576416	0.5302
	0.51861	0.456972
	0.79042	0.633212
	0.707204	0.508
	0.425269	0.57588
	0.765134	0.507615
	0.6887	0.616423
	0.728111	0.519183
	0.575738	0.463066
	0.540438	0.606938
	0.739712	0.621137
	0.75282	0.573722
	0.79403	0.522294
	0.391327	0.464843
	0.56458	0.570962
	0.542941	0.564093
	0.575375	0.597716
	0.664092	0.579289
	0.424189	0.499915
	0.672488	0.485091
	0.548992	0.445077
	0.724663	0.452481
	0.801563	0.623135
	0.841063	0.590634
	0.860295	0.516373
	0.959141	0.671881
	0.899005	0.563726
	0.883331	0.454932
	0.865119	0.551571
	0.893433	0.582757
	0.862624	0.614061
	0.804316	0.466969
	0.854629	0.461521
	0.807615	0.576228
	0.841629	0.490344
	0.76672	0.543665
	0.8043	0.533685
	0.821086	0.448739
	0.777163	0.605942
	0.834404	0.666947
	0.780637	0.590546
	0.831101	0.591846
	0.791262	0.411068
	0.77402	0.541532
	0.773706	0.603354
	0.86239	0.557651
	0.949692	0.471376
	0.884191	0.6036
	0.932149	0.570526
	0.882205	0.529941
	0.904429	0.519378
	0.841522	0.407994
	0.957574	0.659539
	0.906	0.482985
	0.808971	0.49723
	0.886545	0.387493
	0.935589	0.331871
	0.967589	0.378873
	0.953391	0.338102
	0.831283	0.416202
	0.825598	0.307397
	0.888781	0.489153
	0.841202	0.498592
	0.839703	0.382791
	0.851962	0.472213
	0.870959	0.390419
	0.789755	0.425852
	0.796991	0.480886
	0.806379	0.438389
	0.915918	0.471986
	0.839908	0.321247
	0.858236	0.339215
	0.911316	0.452758
	0.891572	0.412447
	0.82832	0.657584
	0.868649	0.536531
	0.911629	0.57561
	0.890808	0.577529
	0.813195	0.432349
	0.894343	0.620306
	0.9234	0.604781
	0.950825	0.493638
	0.963103	0.568812
	0.926378	0.580719
	0.737639	0.622637
	0.940995	0.571823
	0.831255	0.537302
	1.03324	0.513451
	0.97129	0.491465
	0.928311	0.615451
	0.945712	0.632522
	0.789706	0.662433
	0.859095	0.592933
	0.807513	0.618295
	0.770178	0.580601
	0.747346	0.668406
	0.760078	0.631482
	0.892059	0.69635
	0.798384	0.671098
	0.829449	0.563189
	0.877729	0.474441
	0.766969	0.560447
	0.832018	0.577673
	0.88078	0.72542
	0.870218	0.636831
	0.887546	0.573557
	0.888009	0.677641
	0.818262	0.515046
	0.780249	0.472362
	0.821973	0.470714
	0.88264	0.618685
	0.805165	0.555266
	0.88433	0.540423
	0.893788	0.603062
	0.816675	0.586707
	0.820362	0.557762
	0.66106	0.606891
	0.803111	0.638411
	0.887624	0.550311
	0.835854	0.558596
	0.837084	0.607512
	0.835619	0.62084
	0.895428	0.559333
	0.911792	0.565868
	0.96993	0.474681
	0.520928	0.534286
	0.674186	0.479474
	0.896885	0.512639
	0.772532	0.425472
	0.842231	0.476899
	0.87031	0.702972
	0.899472	0.613361
	0.888517	0.532578
	0.868879	0.616927
	0.808026	0.418382
	0.862261	0.258704
	0.853087	0.496263
	0.643831	0.749275
	0.75995	0.632033
	0.819352	0.49419
	0.928914	0.542085
	0.801218	0.64092
	0.84368	0.613333
	0.672942	0.515179
	0.751925	0.507177
	0.577336	0.60712
	0.778021	0.585941
	0.80981	0.575163
	0.873189	0.651061
	0.799133	0.545043
	0.855874	0.560373
	0.718675	0.590096
	0.843759	0.571461
	0.896957	0.531898
	0.710445	0.699363
	0.922508	0.54109
	0.906263	0.709944
	0.788733	0.672845
	0.874292	0.70174
	0.852266	0.628592
	0.872116	0.607851
	0.985594	0.522206
	0.833117	0.716555
	0.885095	0.613402
	0.909482	0.614686
	0.958349	0.542186
	0.866313	0.60853
	0.828036	0.650435
	0.918913	0.537551
	0.899672	0.665737
	0.64544	0.603475
	0.737418	0.592906
	0.861107	0.630826
	0.782455	0.73029
	0.78619	0.634754
	0.815025	0.570267
	0.788889	0.677908
	0.902459	0.510931
	0.810653	0.721544
	0.854493	0.573647
	0.839546	0.558959
	0.832406	0.721124
	0.895997	0.624446
	0.863194	0.40126
	0.893295	0.556761
	0.894662	0.672587
	0.599688	0.534962
	0.859323	0.642508
	0.792054	0.603196
	0.887043	0.559241
	0.789697	0.613198
	0.841555	0.630586
	0.824297	0.423693
	0.863615	0.661602
	0.797836	0.481203
	0.774251	0.528478
	0.797095	0.540702
	0.833824	0.491662
	0.809552	0.569722
	0.781672	0.588191
	0.843114	0.380228
	0.763343	0.659698
	0.83998	0.557798
	0.76796	0.497784
	0.855999	0.727732
	0.865344	0.760929
	0.785349	0.668595
	0.82811	0.64411
	0.678653	0.696524
	0.696343	0.532399
	0.82507	0.589008
	0.823687	0.54901
	0.823193	0.512212
	0.787536	0.494734
	0.962503	0.528454
	0.848423	0.529835
	0.851619	0.567593
	0.831924	0.590507
	0.684527	0.639596
	0.895105	0.631707
	0.880527	0.663405
	0.819714	0.425538
	0.862854	0.621825
	0.749801	0.558172
	0.707166	0.578599
	0.829711	0.503936
	0.831652	0.623833
	0.835276	0.525381
	0.902171	0.622393
	0.832164	0.582998
	0.847579	0.487103
	0.847034	0.570147
	0.917154	0.374422
	0.925432	0.444968
	0.760616	0.603561
	0.881292	0.586973
	0.871635	0.603641
	0.887848	0.60542
	0.886331	0.600371
	0.786829	0.543518
	0.835001	0.466495
	0.81882	0.592084
	0.768409	0.624249
	0.899422	0.67984
	0.812932	0.499566
	0.883532	0.642344
	0.763778	0.583136
	0.841652	0.618157
	0.846264	0.452151
	0.878781	0.406382
	0.855367	0.586787
	0.758143	0.625113
	0.788376	0.581916
	0.800006	0.4994
	0.842773	0.499885
	0.86356	0.686618
	0.717867	0.600326
	0.875378	0.62183
	0.72249	0.656295
	0.862954	0.606887
	0.780097	0.459401
	0.777846	0.419159
	0.801317	0.614972
	0.7931	0.620599
	0.771136	0.636715
	0.89354	0.65937
	0.761596	0.55609
	0.882342	0.590442
	0.797951	0.592273
	0.855497	0.543824
	0.816457	0.334258
	0.896687	0.416125
	0.778744	0.262842
	0.874517	0.367269
	0.874702	0.334549
	0.823639	0.388105
	0.819053	0.382346
	0.81858	0.415136
	0.853025	0.292559
	0.807707	0.386574
	0.860026	0.121549
	0.712806	0.3701
	0.801048	0.393439
	0.627828	0.37878
	0.885062	0.396114
	0.754479	0.489656
	0.787256	0.376216
	0.75151	0.453118
	0.823017	0.402694
	0.83991	0.443181
	0.842043	0.275365
	0.76838	0.330419
	0.792429	0.306794
	0.741509	0.395626
	0.785809	0.43028
	0.871063	0.335365
	0.912842	0.411862
	0.81027	0.385268
	0.885707	0.427528
	0.768042	0.344539
	0.931099	0.388975
	0.815532	0.344142
	0.874836	0.419411
	0.896939	0.333053
	0.88359	0.302879
	0.823063	0.260218
	0.787253	0.34169
	0.767624	0.291243
	0.86802	0.215823
	0.779766	0.207589
	0.780339	0.378816
	0.795538	0.191168
	0.848758	0.509488
	0.809404	0.403668
	0.826005	0.332487
	0.668459	0.442286
	0.766579	0.422978
	0.829667	0.400768
	0.826723	0.220264
	0.77136	0.335682
	0.67582	0.392806
	0.891769	0.407117
	0.804383	0.345254
	0.719626	0.420305
	0.733086	0.426327
	0.703893	0.343919
	0.754125	0.41535
	0.850332	0.37345
	0.853659	0.250296
	0.87113	0.326262
	0.78739	0.403332
	0.78163	0.265102
	0.675759	0.458582
	0.867289	0.431424
	0.826707	0.44393
	0.918718	0.438178
	0.797602	0.381576
	0.902636	0.501407
	0.859291	0.341072
	0.848435	0.385806
	0.851805	0.472778
	0.851741	0.425447
	0.916433	0.388621
	0.833121	0.331215
	1.11527	0.453993
	0.905635	0.366811
	0.86299	0.400315
	0.756768	0.348981
	0.903468	0.319328
	0.811751	0.189739
	0.82689	0.425966
	0.798611	0.454579
	0.903917	0.372114
	0.920401	0.315252
	0.864012	0.439037
	0.798444	0.328308
	0.74805	0.443583
	0.730219	0.490675
	0.891864	0.302028
	0.827964	0.38827
	0.749675	0.377936
	0.871345	0.402798
	0.743507	0.225444
	0.778275	0.343369
	0.897254	0.129599
	0.750731	0.177153
	0.900986	0.296536
	0.742609	0.17495
	0.715562	0.186888
	0.960484	0.370762
	0.825157	0.26908
	0.851579	0.282032
	0.762689	0.386788
	0.807154	0.297121
	0.850012	0.284699
	0.814638	0.338451
	0.851264	0.182463
	0.689729	0.28135
	0.766535	0.257481
	0.866773	0.36782
	0.841156	0.375987
	0.813149	0.314282
	0.807581	0.503407
	0.82903	0.423509
	0.845294	0.333859
	0.846667	0.363454
	0.898855	0.233315
	0.814667	0.236274
	0.840762	0.283814
	0.839304	0.271391
	0.836781	0.265102
	0.806036	0.185442
	0.810378	0.202471
	0.839827	0.44498
	0.818363	0.316842
	0.81369	0.367299
	0.759452	0.235487
	0.885092	0.299002
	0.840343	0.418546
	0.790692	0.29697
	0.834886	0.28754
	0.819491	0.200349
	0.920669	0.316339
	0.783007	0.378343
	0.821973	0.264376
	0.745113	0.291715
	0.835267	0.335259
	0.865605	0.225934
	0.864359	0.416387
	0.840417	0.233859
	0.828253	0.338416
	0.836814	0.3603
	0.857216	0.373187
	0.80492	0.360674
	0.756652	0.237891
	0.825003	0.331406
	0.872725	0.309233
	0.861741	0.336187
	0.852789	0.374553
	0.82022	0.378827
	0.830682	0.273431
	0.806495	0.232604
	0.824271	0.433952
	0.813069	0.31436
	0.814861	0.393893
	0.808855	0.332101
	0.824935	0.266312
	0.686311	0.356357
	0.835724	0.183583
	0.838259	0.278411
	0.794598	0.0709342
	0.80131	0.364479
	0.81306	0.313011
	0.823808	0.213222
	0.869311	0.376947
	0.755858	0.358337
	0.808787	0.291607
	0.805642	0.288892
	0.815866	0.363607
	0.886174	0.162587
	0.845822	0.276064
	0.841855	0.265341
	0.774961	0.248586
	0.825339	0.288301
	0.737518	0.189691
	0.874429	0.337942
	0.826918	0.278979
	0.882024	0.420704
	0.827272	0.372247
	0.794203	0.390823
	0.871369	0.281817
	0.826032	0.417486
	0.932114	0.252726
	0.852778	0.354361
	0.826578	0.281214
	0.846297	0.395745
	0.779597	0.258384
	0.808533	0.309072
	0.808468	0.372771
	0.827867	0.229409
	0.821332	0.358488
	0.841981	0.417781
	0.825659	0.292138
	0.791534	0.311975
	0.77323	0.213473
	0.834119	0.294075
	0.804719	0.417989
	0.804538	0.23669
	0.858115	0.449153
	0.790881	0.353347
	0.793817	0.396439
	0.798771	0.318054
	0.888362	0.303448
	0.813146	0.0727337
	0.791854	0.324866
	0.832289	0.32318
	0.84227	0.400784
	0.90927	0.376076
	0.801402	0.350802
	0.862231	0.300146
	0.840099	0.296331
	0.845914	0.428318
	0.778054	0.450651
	0.809867	0.394464
	0.84227	0.351657
	0.844584	0.374319
	0.864836	0.39042
	0.829405	0.466894
	0.772647	0.279483
	0.702503	0.303056
	0.602454	0.354611
	0.806145	0.379347
	0.846311	0.351099
	0.790656	0.401605
	0.75398	0.359761
	0.731393	0.230818
	0.795564	0.232594
	0.907414	0.279128
	0.797671	0.341399
	0.810692	0.224054
	0.791128	0.357917
	0.856732	0.349862
	0.775367	0.392498
	0.898968	0.355034
	0.842008	0.240659
	0.777939	0.294963
	0.954214	0.346848
	0.87923	0.379651
	0.776703	0.408502
	0.805958	0.332183
	0.822094	0.236071
	0.815195	0.329236
	0.910999	0.299032
	0.825817	0.214691
	0.822347	0.261414
	0.811437	0.241746
	0.815451	0.334723
	0.817234	0.21767
	0.822765	0.299952
	0.812534	0.275204
	0.790943	0.300634
	0.903921	0.433431
	0.763073	0.294021
	0.828651	0.396492
	0.787768	0.342258
	0.801506	0.219008
	0.958671	0.298318
	0.857247	0.30519
	0.730563	0.278033
	0.846489	0.167631
	0.730813	0.314966
	0.80649	0.293092
	0.83828	0.28188
	0.785113	0.315861
	0.858978	0.296105
	0.931616	0.279021
	0.828738	0.195191
	0.810852	0.186197
	0.868723	0.187574
	0.840828	0.330815
	0.861487	0.123656
	0.776346	0.276442
	0.742604	0.206561
	0.80377	0.403377
	0.852178	0.231668
	0.799986	0.413544
	0.770759	0.226992
	0.832087	0.342366
	0.740981	0.361295
	0.794841	0.279057
	0.838111	0.290695
	0.856296	0.323475
	0.881867	0.419097
	0.824158	0.325274
	0.786459	0.291165
	0.810089	0.386138
	0.883714	0.357558
	0.890301	0.329807
	0.816287	0.301373
	0.814173	0.383109
	0.863716	0.42385
	0.757486	0.297229
	0.808349	0.299933
	0.765077	0.405175
	0.805201	0.299203
	0.835667	0.36312
	0.687137	0.297424
	0.725087	0.345945
	0.848704	0.357834
	0.856618	0.105612
	0.743384	0.144351
	0.824972	0.210518
	0.842357	0.295532
	0.848805	0.173877
	0.862565	0.119233
	0.916077	0.257914
	0.868184	0.141565
	0.860634	0.396996
	0.848079	0.225275
	0.867264	0.392301
	0.880382	0.329288
	0.848152	0.401424
	0.844935	0.329747
	0.633887	0.232045
	0.798033	0.821027
	0.877134	0.873121
	0.887055	0.622867
	0.868198	0.852615
	0.884413	0.740888
	0.893852	0.694335
	0.800881	0.818483
	0.86437	0.792209
	0.845583	0.782615
	0.888943	0.7865
	0.867418	0.863878
	0.857302	0.674372
	0.87274	0.831969
	0.809845	0.64177
	0.897272	0.768559
	0.84009	0.818879
	0.874887	0.71957
	0.917919	0.794839
[truncated: 28,343 more rows]

## Sheet: Figure 4D
Figure 4D
Polymerization assays of the EcALFA RodA-PBP2 construct with/out Nb/Fab	WT	+Nb/Fab
	1.00343	2.42531
	1.00343	2.39388
	0.993131	2.37146
