# Supplementary material for: Allosteric activation of cell wall synthesis during bacterial growth
Source: Nat Commun. 2023 Jun 10;14:3439. doi: 10.1038/s41467-023-39037-9 (PMC10257715; doi:10.1038/s41467-023-39037-9)
Supplement: Supplementary file 4 — Source Data [file 41467_2023_39037_MOESM4_ESM.zip › Figure5.xlsx]

## Sheet: Figure 5D
Figure 5D	Aspect ratios
Morphology imaging experiments with EcWT and conformationally locked mutant strains	WT	WT + DTT	D49C-K240C	D49C-K240C + DTT
	2.3909	3.7119	2.63651	3.02919
	3.47236	4.08563	2.28294	4.44352
	4.36855	4.15982	2.69513	3.00604
	2.11129	3.02748	3.06361	2.70575
	3.49421	2.91946	3.1521	3.93061
	3.75452	3.43953	1.91803	2.81949
	1.97248	3.65424	2.95692	2.84941
	2.23731	3.21506	3.38129	3.42102
	1.97761	3.16498	2.84221	2.92921
	2.55617	3.22614	2.92906	2.9369
	4.16717	3.01824	2.93334	3.49098
	2.68537	3.63562	3.196	3.0491
	3.73814	3.31594	3.16368	3.17494
	3.38485	3.59912	2.42883	3.46817
	2.61688	2.86731	3.63561	4.61145
	3.52284	2.15895	1.91998	4.13476
	3.68875	3.56377	2.18741	3.88023
	2.6577	3.32026	2.348	2.50049
	3.41521	4.0247	1.70435	2.68418
	2.18144	3.82064	3.89334	2.57456
	3.13799	2.1184	2.17845	2.18039
	3.60524	4.1572	2.12656	3.07432
	2.24503	1.58641	2.34978	3.47074
	2.61423	2.79097	2.20992	3.12599
	2.55538	2.1052	2.21795	3.4103
	2.81513	3.68964	3.17262	3.62274
	3.5355	3.04302	2.53702	3.51818
	2.79185	4.25617	2.86357	2.56701
	2.63996	3.18447	3.03045	3.33458
	2.92985	3.65133	1.75378	2.96965
	3.00498	2.87149	3.12236	4.3537
	2.44359	3.28474	1.97581	3.83512
	3.12266	2.80246	1.77155	3.02747
	3.69812	3.21188	1.9376	4.70002
	3.30012	2.89816	2.11402	3.06628
	2.58901	3.23056	2.8103	3.00168
	3.06022	2.73215	2.09273	2.11229
	3.59777	3.54316	1.99886	3.39794
	2.70544	3.63845	2.20031	3.74453
	2.79707	3.08358	2.54172	3.22404
	2.23083	2.58241	3.09951	3.86925
	2.72707	2.62009	2.30275	3.73883
	4.05758	3.65437	1.81677	3.78179
	3.87892	2.70874	3.00201	3.5507
	3.30725	3.17058	2.45503	3.47696
	4.4241	3.21549	1.96403	2.83611
	3.49801	4.37438	1.85274	3.13617
	2.88026	4.2623	3.02094	2.38207
	2.41069	2.98938	2.92413	3.21442
	2.71312	3.49788	2.67544	2.7252
	2.81978	4.17762	2.27742	4.51514
	2.74392	2.85653	3.00604	3.23697
	3.40188	3.51286	2.57325	3.58478
	3.10776	2.8466	2.20557	3.54651
	3.03095	3.20898	2.69729	3.35649
	2.37737	3.51768	2.81679	4.14291
	2.7145	1.44033	2.61695	3.37982
	3.21704	3.51113	1.97615	3.73152
	3.57078	3.10464	3.13078	2.7473
	2.35835	3.11819	2.33881	3.18587
	3.41712	2.883	2.53305	2.78372
	2.33012	3.26137	2.0655	2.70355
	3.19684	3.73918	2.94185	2.75754
	2.75109	3.50614	2.83078	2.11882
	2.05799	2.50351	2.20396	2.97808
	3.87376	4.31672	1.66576	2.94603
	2.4638	4.08815	1.87645	3.786
	3.13461	3.7172	2.69153	3.46416
	2.60758	2.56305	2.79872	2.65895
	2.41166	3.34126	2.93219	3.12753
	3.70836	3.89726	2.13192	3.34872
	2.85856	3.05302	2.17491	3.47414
	2.53727	1.80243	1.72583	2.62402
	2.63711	3.01745	2.14022	3.53322
	2.3628	1.7963	2.34556	3.87053
	3.17035	3.02278	2.64493	3.46874
	4.0586	3.7048	1.44811	2.97048
	2.64411	3.73785	2.87643	3.69448
	2.21463	4.23312	3.48068	3.21013
	3.12662	3.09662	3.26611	2.99779
	3.97566	3.26039	2.48821	2.66605
	3.96181	2.56901	3.4905	2.76388
	3.02558	3.97379	3.37944	3.67355
	2.85616	3.67931	2.18162	2.66751
	2.40958	3.80771	2.3235	4.21911
	1.98546	2.92652	2.95842	4.05921
	2.65036	2.6018	3.0446	4.04437
	2.32715	1.6877	2.95588	3.97998
	2.98173	2.87468	2.69175	2.64906
	2.89672	3.62277	2.31488	3.05236
	2.80007	3.8137	2.52874	3.32682
	2.66506	2.35437	2.67147	3.04015
	3.57175	3.35481	2.52406	3.10561
	3.64633	2.38161	3.02724	2.97846
	2.64694	3.31815	2.15824	2.96815
	3.52601	3.20729	1.70056	3.25433
	2.59369	2.92651	2.1393	2.33007
	5.23792	4.12425	1.65209	2.96144
	5.05233	2.98562	2.51281	2.13691
	4.21488	2.9044	2.81179	2.69986
	2.61059	3.44993	2.27389	3.92322
	3.30631	3.29421	2.09884	4.06702
	2.71803	3.89239	2.03767	2.66203
	2.82796	2.43652	2.50409	2.57916
	2.35381	3.58198	2.10701	3.27879
	2.93325	3.84837	1.47483	2.44757
	2.62984	3.5127	2.76934	3.24445
	3.56835	1.6196	2.10841	3.16302
	2.67391	3.82279	2.56781	2.42617
	3.67073	2.94372	2.30393	3.27247
	4.85034	3.50466	2.51079	3.70868
	3.11707	3.40617	1.6266	3.75443
	3.96343	3.06189	2.95098	3.44709
	3.68128	3.28005	2.53783	3.17706
	4.54336	3.08108	2.27424	3.4261
	4.06348	3.16602	1.85309	3.18297
	3.61045	3.07641	3.2466	3.43025
	2.80653	2.97038	2.44986	3.82968
	3.38185	2.76129	2.65488	3.913
	2.89763	1.36495	1.71856	2.6648
	2.8517	3.70733	2.25784	2.13207
	3.98153	2.5438	2.16624	3.48487
	3.75699	2.78586	1.96497	3.54962
	4.44309	2.67787	1.70458	3.35671
	4.14018	2.34754	2.32754	3.45798
	3.6928	2.48801	2.31953	3.35731
	4.43223	3.89097	1.96235	3.07446
	3.45824	2.9076	2.72866	3.13173
	3.09816	3.44187	2.08601	2.72888
	2.751	2.71316	2.59583	3.22113
	3.85264	3.17856	2.53024	3.26071
	3.37022	3.84384	2.69043	3.84138
	2.90156	3.21937	2.22154	3.2767
	2.57131	3.44089	2.14511	3.75426
	2.65551	3.60801	2.82312	3.35523
	4.36612	3.28292	2.1857	3.33478
	2.95492	3.45476	2.41409	3.10723
	2.2364	1.78922	2.38217	2.76919
	2.01457	2.82484	2.09841	3.29268
	4.00217	3.33124	2.4386	3.50605
	4.84221	3.35428	2.7739	3.12396
	2.63426	3.31279	2.5316	2.91292
	2.53855	1.26735	2.51569	2.65751
	3.21077	3.87041	2.42224	2.97993
	3.08255	3.75811	2.85402	3.8452
	3.32703	3.57391	2.29204	1.71552
	3.80541	2.08625	1.81639	3.33446
	4.23315	3.62411	2.38001	2.73531
	3.45147	2.85557	2.49829	4.44902
	3.14402	3.19796	2.61991	3.90707
	4.66055	3.42279	2.18705	4.26935
	3.33916	2.74338	2.23867	4.19245
	2.67068	2.74664	2.5938	3.02289
	2.83062	2.99837	2.26926	3.87456
	4.70147	2.21485	2.32899	3.43185
	2.66958	2.46457	2.70958	3.16586
	4.82056	1.57403	2.37179	2.80757
	3.58004	3.406	2.48717	3.15738
	3.3073	3.29006	2.71856	4.19459
	4.54349	2.98086	1.82829	3.70935
	2.5456	3.49945	2.55032	2.68641
	2.48888	3.48771	2.39654	3.63516
	2.87722	3.05479	3.11298	3.69413
	2.50572	3.12463	3.00873	3.0778
	3.54009	4.01324	1.91323	2.7276
	4.29762	2.82857	2.3278	2.57766
	3.92805	3.47312	2.50864	3.17439
	2.94679	2.16377	2.54839	3.91264
	3.57221	3.04454	2.02151	2.64455
	3.74335	3.33251	1.90179	2.84078
	3.6688	3.44908	2.11615
	4.18891	3.37189	1.65713
	3.14975	3.62509	2.16482
	4.49687	3.54842	2.67449
	3.06229	2.6004	2.5192
	1.94594	4.35286	2.74574
	3.45632	2.82893	3.09184
	3.19823	2.98208	2.30354
	3.05162	3.43464	2.83861
	2.40562	3.14252	1.97861
	2.53087	3.27992	2.81676
	2.6138	3.74358	2.19432
	2.43063	3.09305	2.27883
	4.31346	3.42373	2.70689
	4.99193	2.28432	2.58318
	2.03666	3.12088	2.50896
	3.1209	3.28399	1.90343
	4.03088	3.86744	2.78105
	2.54009	2.89192	1.93939
	4.60941	3.99988	3.19694
	2.62269	3.03305	2.08247
	3.48251	3.93932	2.69326
	2.5532	3.2485	2.71282
	2.70834	3.43751	2.2523
	3.29356	3.00904	2.00862
	2.28114	3.59972	3.47932
	4.28154		2.03969
	3.0056		2.30078
	2.97617		2.43212
	3.73805		2.8956
	3.21614		3.31632
