# Supplementary material for: Allosteric activation of cell wall synthesis during bacterial growth
Source: Nat Commun. 2023 Jun 10;14:3439. doi: 10.1038/s41467-023-39037-9 (PMC10257715; doi:10.1038/s41467-023-39037-9)
Supplement: Supplementary file 4 — Source Data [file 41467_2023_39037_MOESM4_ESM.zip › Figure6.xlsx]

## Sheet: Figure 6B
Figure 6B	(reproduced from Figure 3A)
FRET efficiency probability density histograms of EcWT RodA-PBP2 and dynamic mutants	WT	T52A	L61R	T52R-S54A-N55E
	0.841187	0.539426	0.227377	0.178693
	0.903174	0.533897	0.331099	0.121231
	0.753047	0.576046	0.334243	0.113193
	0.853605	0.420132	0.284783	0.135774
	0.78711	0.554361	0.181139	0.120889
	0.724734	0.716523	0.129086	0.0204394
	0.78314	0.645137	0.238614	0.115985
	0.824262	0.602156	0.28479	0.122063
	0.738055	0.600945	0.26097	0.024098
	0.847477	0.803898	0.375055	0.160502
	0.836336	0.662855	0.224746	0.00732568
	0.870859	0.807834	0.231438	0.0483504
	0.857278	0.645014	0.307604	0.101413
	0.748628	0.642772	0.188438	0.0283469
	0.880381	0.480513	0.238424	0.121
	0.867355	0.412064	0.234976	0.134166
	0.737027	0.44578	0.281	0.131918
	0.755924	0.684679	0.0850341	0.125449
	0.852552	0.42449	0.336506	0.172105
	0.777694	0.704415	0.290053	0.0683544
	0.647869	0.762208	0.283752	0.124287
	0.516317	0.696685	0.0645074	0.128368
	0.797836	0.580045	0.202357	0.163803
	0.669645	0.70407	0.190731	0.102995
	0.762724	0.752898	0.227329	0.0780915
	0.823559	0.789503	0.229031	0.12606
	0.906365	0.671816	0.339953	0.0418703
	0.794925	0.754175	0.333984	0.0716574
	0.846323	0.800876	0.138425	0.0227423
	0.751067	0.697111	0.206395	0.142501
	0.815334	0.717873	0.266903	0.139163
	0.813438	0.684046	0.335156	0.0673053
	0.854225	0.780954	0.219674	0.0485271
	0.889075	0.689846	0.115268	0.181551
	0.915046	0.712737	0.185596	0.11165
	0.842057	0.739484	0.23303	0.125707
	0.898319	0.610976	0.225248	0.0536052
	0.841852	0.747978	0.242524	0.0667491
	0.882871	0.761748	0.26402	0.119273
	0.798336	0.590606	0.0941359	0.0650673
	0.934353	0.647829	0.243674	0.0514287
	0.857252	0.371535	0.11739	0.0857757
	0.893507	0.607967	0.27489	0.0588364
	0.614327	0.636985	0.295594	0.0965923
	0.726674	0.579757	0.270077	0.189501
	0.827622	0.63525	0.15115	0.102289
	0.727354	0.696557	0.229617	0.0164402
	0.835394	0.675075	0.290503	0.0889648
	0.841037	0.654734	0.0667086	0.0382796
	0.844093	0.376686	0.213037	0.0764534
	0.749299	0.752687	0.139377	0.157997
	0.729294	0.675055	-0.0127095	0.15166
	0.872035	0.505778	0.190433	0.06681
	0.885036	0.227073	0.302858	0.0997428
	0.823992	0.208041	0.447099	0.156046
	0.779431	0.316613	0.285216	0.0332416
	0.802554	0.193178	0.173982	0.0673692
	0.812517	0.312029	0.305397	0.00171921
	0.794364	0.229009	0.155937	0.0482071
	0.553614	0.397106	0.348885	0.0684567
	0.75219	0.356657	0.145544	0.125147
	0.628595	0.498025	0.35889	0.124841
	0.723374	0.408068	0.266357	0.123016
	0.748965	0.288698	0.329872	0.123834
	0.735268	0.247074	0.327604	0.0646263
	0.77375	0.291689	0.384867	0.0938281
	0.73282	0.253641	0.263434	0.115614
	0.738116	0.414339	0.248788	0.0574899
	0.984904	0.427999	0.378722	0.0863241
	0.877535	0.555023	0.140036	0.0750018
	0.821819	0.571476	0.28182	0.0656308
	0.757314	0.568144	0.298178	0.0634003
	0.690872	0.589713	0.27819	0.0507109
	0.667495	0.465295	0.113239	0.0647857
	0.737849	0.536998	0.0938124	0.0739574
	0.705672	0.643988	0.257784	0.126951
	0.744233	0.624415	0.206254	0.225486
	0.804096	0.739293	0.159661	0.306417
	0.676324	0.788419	0.340558	0.135737
	0.656061	0.748802	0.26522	0.138061
	0.637622	0.723777	0.271214	0.123362
	0.830125	0.681474	0.299883	0.268878
	0.647643	0.740269	0.207432	0.0673447
	0.693894	0.675258	0.192592	0.132304
	0.513723	0.781192	0.162221	0.111822
	0.51061	0.545438	0.31141	0.134181
	0.542645	0.625592	0.247737	0.141614
	0.613218	0.748591	0.163426	0.0174163
	0.773176	0.659447	0.273447	0.0931738
	0.720217	0.227199	0.307749	0.230467
	0.659971	0.691058	0.245239	0.206852
	0.741529	0.666167	0.116534	0.139298
	0.787182	0.757584	0.348683	0.0343018
	0.700583	0.733613	0.267473	0.196877
	0.693559	0.702387	0.345505	0.182266
	0.831198	0.652045	0.206907	0.126528
	0.729999	0.742838	0.250035	0.0685437
	0.740278	0.650099	0.268914	0.163346
	0.823442	0.78704	0.363579	0.147273
	0.737253	0.622291	0.207066	-0.0222043
	0.533895	0.723331	0.218753	0.0788945
	0.743219	0.517949	0.108251	0.180751
	0.801049	0.604932	0.0750289	0.178712
	0.586154	0.844718	0.238351	0.201368
	0.825393	0.830084	0.279596	0.246394
	0.691085	0.81757	0.142796	0.0535388
	0.666934	0.839507	0.107852	0.111021
	0.838437	0.862985	0.0996377	0.0449242
	0.786206	0.727528	0.135108	0.2
	0.636869	0.446412	0.128954	0.107355
	0.64045	0.653496	0.0771265	0.224999
	0.600914	0.776994	0.249316	0.0854018
	0.693542	0.661002	0.374319	0.260006
	0.772265	0.709835	0.293722	0.0944978
	0.925115	0.724989	0.198224	0.0219765
	0.667553	0.794082	0.0334772	0.205732
	0.727608	0.628184	0.303859	0.144703
	0.854418	0.714035	0.248208	0.388826
	0.572091	0.735342	0.236092	0.450026
	0.782215	0.658515	0.186146	0.146819
	0.841575	0.824435	0.156806	0.196856
	0.903452	0.727451	0.313966	0.0652281
	0.779621	0.664513	0.338826	0.089982
	0.67294	0.759763	0.236658	0.0487576
	0.899494	0.7487	0.206027	0.0986569
	0.906923	0.771238	0.191007	0.197796
	0.795485	0.742063	0.353881	0.190156
	0.824746	0.730664	0.206301	0.199129
	0.733131	0.740522	0.409808	0.149468
	0.806175	0.630624	0.331136	0.0674441
	0.826036	0.716704	0.413968	0.170536
	0.795034	0.829515	0.214229	0.100766
	0.819891	0.744846	0.336594	0.175325
	0.857197	0.688891	0.311639	0.0126535
	0.82883	0.673718	0.330541	0.139264
	0.911488	0.749902	0.351811	0.144246
	0.859931	0.672221	0.343066	0.149459
	0.835447	0.648765	0.340347	0.0518363
	0.9182	0.757723	0.165757	0.0956154
	0.81706	0.712958	0.245008	0.154045
	0.875718	0.86655	0.234842	0.176727
	0.77815	0.753109	0.251417	0.0173306
	0.848639	0.798771	0.143981	0.0839888
	0.856445	0.770304	0.258972	0.123208
	0.787139	0.746167	0.185661	0.0972105
	0.808085	0.784598	0.0564898	0.408089
	0.963617	0.790156	0.158624	0.55851
	0.780991	0.760741	0.217585	0.0501269
	0.916529	0.886353	0.179607	0.242196
	0.808711	0.828082	0.0305492	0.0932861
	0.810514	0.679714	0.187966	0.0711894
	0.71804	0.753897	0.309308	0.161095
	0.802686	0.893458	0.219692	0.212921
	0.892234	0.620845	0.208923	0.254149
	0.925859	0.803559	0.2492	0.283706
	0.749745	0.663565	0.11931	0.124205
	0.876661	0.581668	0.106111	0.226163
	0.887315	0.784333	0.122361	0.294451
	0.862027	0.681717	0.304532	0.162872
	0.65943	0.569511	0.320345	0.0848928
	0.929955	0.796475	0.273311	0.262013
	0.843816	0.596046	0.343546	0.23458
	1.08708	0.541861	0.32933	0.118434
	0.852289	0.582907	0.31852	0.293978
	0.91249	0.638674	0.187769	0.215353
	0.789007	0.674772	0.30383	0.125791
	0.871486	0.700697	0.296163	0.116758
	0.798554	0.718677	0.26273	0.162705
	0.871022	0.738237	0.245116	0.197345
	0.933017	0.398816	0.274097	0.203608
	0.93526	0.384701	0.221603	0.129284
	0.827679	0.509498	0.259724	0.287698
	0.877891	0.539556	0.325727	0.284272
	0.760544	0.725875	0.312439	0.633498
	0.86821	0.676155	0.365023	0.242488
	0.824331	0.565186	0.15045	0.23669
	0.583893	0.460815	0.215494	0.269631
	0.82306	0.510194	0.245441	0.267989
	0.926066	0.742871	0.268956	0.246561
	0.813007	0.621028	0.137355	0.126218
	0.759065	0.660508	0.121123	0.0866659
	0.822863	0.762806	0.262167	0.143884
	0.779424	0.785648	0.32595	0.271798
	0.778409	0.735746	0.0831639	0.209337
	0.802347	0.606048	0.170886	0.207088
	0.904326	0.69462	0.249213	0.132585
	0.947413	0.607854	0.242562	0.12881
	0.797412	0.677904	0.354984	0.107739
	0.514047	0.639034	0.202721	0.29563
	0.486347	0.658173	0.260566	0.166649
	0.700685	0.747324	0.270291	0.09758
	0.763234	0.807027	0.00336415	0.131471
	0.903322	0.640224	0.309282	0.205401
	0.709338	0.796087	0.191826	0.165362
	0.722846	0.729554	0.245712	0.173574
	0.686885	0.699181	0.38323	0.108551
	0.757328	0.864466	0.0734483	0.0689217
	0.745304	0.779587	0.2201	0.110685
	0.838109	0.501793	0.20905	0.136235
	0.635949	0.838957	0.134837	0.0226652
	0.802419	0.680061	0.222538	0.224993
	0.723119	0.687548	0.235469	0.243889
	0.740434	0.68805	0.339794	0.0924035
	0.795295	0.858765	0.283584	0.227466
	0.780396	0.899293	0.297823	0.232493
	0.721861	0.881406	0.17283	0.203717
	0.82188	0.901723	0.281088	0.113328
	0.772336	0.77229	0.312085	0.15704
	0.71664	0.734704	0.271666	0.115604
	0.756363	0.910758	0.199536	0.131556
	0.737492	0.809414	0.331706	0.152399
	0.698714	0.729773	0.10633	0.291631
	0.71309	0.764428	0.225514	0.185353
	0.767794	0.755336	0.317956	0.281433
	0.814818	0.762689	0.219732	0.217405
	0.756993	0.712005	0.182365	0.199204
	0.763684	0.739355	0.294916	0.181401
	0.756411	0.726787	0.25964	0.301565
	0.741553	0.817432	0.349748	0.222463
	0.778765	0.648553	0.227376	0.175252
	0.758772	0.852993	0.21865	0.175855
	0.807938	0.741544	0.281504	0.209667
	0.813469	0.672721	0.25739	0.177771
	0.768322	0.811775	0.0716479	0.185467
	0.72841	0.745211	0.340052	0.107696
	0.760172	0.78829	0.158183	0.159925
	0.76625	0.711901	0.227297	0.140973
	0.677799	0.79181	0.0021319	0.109532
	0.760321	0.709964	0.0381841	0.0639805
	0.769104	0.717616	0.0312809	0.132875
	0.747101	0.791811	0.190212	0.13897
	0.801271	0.751692	0.218424	0.213945
	0.861836	0.900124	0.259468	0.147572
	0.850379	0.71634	0.136663	0.233181
	0.707019	0.671136	0.281069	0.274272
	0.769519	0.736105	0.0703607	0.0625071
	0.787905	0.407056	0.13606	0.128023
	0.802229	0.676543	0.155905	0.27192
	0.83673	0.648229	0.355347	0.181397
	0.789861	0.778198	0.282261	0.128046
	0.776688	0.658241	0.269914	0.135907
	0.785931	0.8078	0.251502	0.258772
	0.775155	0.784041	0.190257	0.479919
	0.797963	0.684255	0.160097	0.312394
	0.718126	0.657032	0.272409	0.358815
	0.761583	0.851839	0.213814	0.146906
	0.800032	0.684767	0.388919	0.19201
	0.719642	0.76221	0.162476	0.165778
	0.759919	0.521538	0.172405	0.227034
	0.77843	0.886253	0.29372	0.273239
	0.767017	0.844114	0.301617	0.20245
	0.809125	0.901934	0.272055	0.523225
	0.762875	0.836264	0.318578	0.515295
	0.759632	0.850937	0.231777	0.498024
	0.76394	0.785952	0.288237	0.430503
	0.744932	0.581624	0.170457	0.467226
	0.751291	0.38788	0.389792	0.391457
	0.799814	0.50848	0.16412	0.505268
	0.766471	0.496202	0.205911	0.447828
	0.681877	0.541856	0.276366	0.548568
	0.761555	0.483126	0.290521	0.557173
	0.759276	0.848616	0.0523868	0.442929
	0.686763	0.85979	0.0969837	0.470322
	0.81329	0.8734	0.20719	0.0919478
	0.772176	0.758911	0.167095	0.182311
	0.785866	0.7252	0.260861	0.0665483
	0.77727	0.688591	0.323226	0.29232
	0.731938	0.719928	0.264162	0.246313
	0.718801	0.635732	0.330527	0.159186
	0.707151	0.850317	0.169046	0.104729
	0.757021	0.675889	0.279708	0.158366
	0.785219	0.616925	0.281105	0.237377
	0.70304	0.564369	0.304529	0.262642
	0.736054	0.664053	0.36461	0.281555
	0.722083	0.664539	0.44843	0.271561
	0.75965	0.70118	0.402034	0.260094
	0.827764	0.655147	0.372909	0.219541
	0.692675	0.648202	0.404048	0.244875
	0.662009	0.70266	0.446887	0.195671
	0.752676	0.614512	0.320693	0.252875
	0.750485	0.563992	0.378329	0.165555
	0.730841	0.650833	0.408307	0.29226
	0.7835	0.797094	0.321559	0.209683
	0.746056	0.711652	0.392027	0.107085
	0.651886	0.744448	0.244208	0.197306
	0.749985	0.674164	0.461487	0.200896
	0.77276	0.83053	0.298851	0.173717
	0.708792	0.811664	0.27789	0.288794
	0.750463	0.665389	0.425765	0.229496
	0.750023	0.772391	0.308382	0.447327
	0.783892	0.649937	0.369492	0.441568
	0.783296	0.727798	0.290654	0.146819
	0.760524	0.702256	0.432572	0.147642
	0.730371	0.805257	0.355598	0.244395
	0.819366	0.755413	0.378688	0.0877857
	0.736081	0.755482	0.404112	0.105462
	0.741908	0.663864	0.380502	0.134168
	0.738125	0.707746	0.325337	0.185103
	0.679118	0.75911	0.368625	0.234209
	0.744285	0.757349	0.422637	0.166886
	0.683039	0.700267	0.417367	0.143954
	0.796953	0.730979	0.388389	0.194122
	0.704457	0.700142	0.431598	0.0828223
	0.816827	0.793851	0.337356	0.215469
	0.77556	0.686586	0.13682	0.16179
	0.765278	0.737399	0.330352	0.246208
	0.743218	0.724286	0.32597	0.230636
	0.758558	0.769817	0.284871	0.180136
	0.695172	0.644097	0.40336	0.084871
	0.755048	0.768578	0.453196	0.0554804
	0.707052	0.782321	0.403634	0.123673
	0.792987	0.6943	0.30908	0.0571032
	0.711597	0.618391	0.508892	0.209406
	0.783484	0.774814	0.407283	0.160166
	0.738059	0.627866	0.437264	0.125673
	0.697675	0.499398	0.272671	0.0541047
	0.707169	0.418969	0.358543	0.165956
	0.790824	0.379267	0.387511	0.102254
	0.771046	0.494603	0.305663	0.164553
	0.761974	0.582418	0.480404	0.187381
	0.703451	0.700915	0.412629	0.190589
	0.693549	0.781506	0.332141	0.15584
	0.74014	0.765083	0.266311	0.27891
	0.774088	0.785569	0.375221	0.0341294
	0.801346	0.785797	0.385063	0.16968
	0.770558	0.751889	0.377193	0.0558804
	0.774701	0.674277	0.406242	0.0842826
	0.791404	0.812747	0.379047	0.0962721
	0.810542	0.824223	0.319449	0.151919
	0.770049	0.773221	0.277826	0.167439
	0.750834	0.81063	0.395692	0.169448
	0.794577	0.714373	0.330954	0.0719996
	0.690703	0.416633	0.38459	0.15395
	0.827117	0.4875	0.429738	0.185416
	0.818644	0.480344	0.46384	0.174527
	0.863743	0.523989	0.412684	0.213178
	0.668941	0.544285	0.276854	0.178101
	0.771997	0.672538	0.288727	0.169181
	0.813985	0.717319	0.376132	0.241488
	0.771348	0.839127	0.40687	0.242464
	0.777371	0.845861	0.355956	0.357796
	0.730835	0.758552	0.522303	0.242489
	0.803942	0.748753	0.287878	0.338371
	0.714743	0.660511	0.221857	0.173714
	0.802297	0.756173	0.308625	0.267328
	0.752932	0.753625	0.312821	0.225653
	0.853149	0.710679	0.299142	0.138711
	0.824152	0.79171	0.436318	0.283125
	0.712104	0.792493	0.316236	0.260876
	0.745671	0.661087	0.42272	0.153369
	0.704748	0.654886	0.203562	0.129375
	0.806977	0.696083	0.349924	0.14696
	0.708267	0.749639	0.37683	0.251743
	0.760458	0.65259	0.347543	0.223571
	0.650524	0.745102	0.292286	0.312777
	0.775045	0.755303	0.348647	0.241703
	0.816918	0.480004	0.4072	0.210346
	0.760516	0.622569	0.267728	0.179187
	0.723296	0.697254	0.201081	0.21131
	0.746612	0.764756	0.422319	0.25814
	0.669406	0.723701	0.456295	0.206866
	0.749295	0.553226	0.445414	0.179426
	0.81919	0.730715	0.324369	0.244363
	0.754692	0.741179	0.326219	0.215063
	0.771164	0.762149	0.32622	0.138555
	0.709701	0.717138	0.441174	0.22948
	0.729716	0.789904	0.415122	0.202057
	0.707393	0.725067	0.386588	0.265783
	0.698315	0.645322	0.340732	0.213974
	0.772692	0.595992	0.290708	0.2191
	0.784663	0.537438	0.442593	0.189801
	0.797677	0.757516	0.310651	0.162862
	0.727321	0.799187	0.233051	0.258252
	0.759063	0.908423	0.348322	0.176921
	0.779883	0.805983	0.49275	0.459828
	0.688026	0.836538	0.366546	0.380433
	0.748645	0.887139	0.419369	0.1891
	0.728495	0.846682	0.357101	0.407544
	0.755066	0.912638	0.397838	0.385143
	0.754486	0.895941	0.35742	0.264501
	0.72703	0.815143	0.41986	0.259899
	0.804012	0.83036	0.431759	0.267972
	0.749979	0.934619	0.460587	0.117449
	0.905199	0.835345	0.502722	0.23711
	0.923549	0.78534	0.375822	0.222859
	0.94455	0.598323	0.52867	0.212262
	0.959607	0.721903	0.163126	0.580642
	0.90552	0.751232	0.320835	0.605495
	0.866173	0.832415	0.481494	0.531316
	0.918639	0.804204	0.30124	0.583108
	0.921227	0.806339	0.357388	0.616725
	0.907398	0.683512	0.442254	0.655598
	0.901564	0.747293	0.435851	0.618588
	0.888454	0.495363	0.3971	0.454114
	0.979533	0.454195	0.449215	0.533995
	0.934001	0.665966	0.389398	0.577307
	0.863492	0.752677	0.30216	0.542983
	0.821811	0.828013	0.297192	0.523901
	0.873428	0.803112	0.380485	0.562772
	0.961747	0.836499	0.420386	0.400807
	0.861598	0.924177	0.376396	0.12508
	0.973875	0.757064	0.422762	0.184127
	0.918432	0.821396	0.374275	0.164972
	0.911249	0.643313	0.462981	0.224245
	0.824416	0.820221	0.417157	0.335226
	0.895148	0.739016	0.392223	0.0667565
	0.894095	0.873693	0.302139	0.0920754
	0.918102	0.891671	0.360264	0.0899994
	0.866895	0.883182	0.385065	0.0894774
	0.910994	0.807563	0.372569	0.184319
	0.954148	0.890911	0.347084	0.0476098
	0.962993	0.893139	0.31819	0.0903681
	0.893918	0.907832	0.459824	0.133822
	0.830629	0.821742	0.415593	0.128466
	0.899911	0.877759	0.275475	0.137519
	0.887876	0.819565	0.391029	0.316888
	0.77033	0.851383	0.380519	0.650487
	0.945643	0.776306	0.364035	0.657253
	0.942562	0.872899	0.16644	0.602112
	0.885232	0.913447	0.363662	0.597742
	0.888424	0.75099	0.422512	0.590878
	0.989427	0.87262	0.447023	0.716644
	0.905416	0.825873	0.26968	0.683293
	0.86867	0.857995	0.356677	0.640241
	0.919843	0.915596	0.280425	0.618362
	0.93813	0.903075	0.427907	0.604886
	0.854913	0.829991	0.472788	0.658171
	0.975271	0.79973	0.339568	0.607466
	0.899821	0.888579	0.445385	0.686088
	0.88324	0.938551	0.496117	0.632292
	0.86965	0.770686	0.345153	0.692707
	0.890207	0.740717	0.304821	0.641138
	0.934394	0.712952	0.456457	0.656366
	0.978954	0.724439	0.380877	0.700888
	0.856897	0.605561	0.362692	0.609905
	0.889792	0.461778	0.336147	0.654389
	0.985873	0.467361	0.435607	0.639668
	0.940651	0.297541	0.373775	0.719164
	0.902606	0.396964	0.375729	0.7189
	0.875204	0.533071	0.371781	0.618097
	0.889414	0.744137	0.295003	0.649962
	0.942755	0.798983	0.349171	0.736272
	0.885331	0.703861	0.385135	0.605999
	0.862172	0.82409	0.307142	0.646467
	0.934346	0.734938	0.251757	0.676578
	0.962506	0.938295	0.370295	0.644116
	0.990296	0.90911	0.325467	0.624941
	0.865896	0.857629	0.351532	0.647001
	0.879193	0.742212	0.307561	0.64807
	0.860534	0.730708	0.45135	0.65625
	0.818521	0.768785	0.292933	0.656769
	0.901439	0.637208	0.323256	0.59179
	0.906669	0.801868	0.213238	0.673798
	0.95533	0.768782	0.265003	0.642991
	0.889193	0.735528	0.387926	0.616164
	0.904239	0.716991	0.439875	0.702624
	0.999624	0.797608	0.413195	0.633517
	0.898535	0.643792	0.430036	0.641552
	0.963363	0.81851	0.382997	0.598557
	0.894323	0.674003	0.363774	0.669307
	0.986817	0.801794	0.445527	0.559835
	0.923321	0.634282	0.435539	0.637243
	0.845294	0.816683	0.407829	0.643382
	0.970537	0.884712	0.4317	0.688816
	0.859435	0.894892	0.394115	0.693623
	0.894128	0.453778	0.372093	0.624201
	0.893747	0.683118	0.32377	0.690303
	1.00227	0.733976	0.438174	0.643847
	0.906885	0.716452	0.338528	0.636686
	0.734191	0.811698	0.371833	0.691818
	0.799471	0.585308	0.397041	0.610527
	0.804303	0.46518	0.358682	0.582295
	0.803748	0.622082	0.310773	0.67364
	0.815596	0.55237	0.398204	0.755595
	0.822242	0.852647	0.456167	0.659264
	0.832624	0.755935	0.37954	0.601871
	0.768155	0.729334	0.432826	0.64886
	0.83194	0.819737	0.387027	0.652651
	0.79416	0.781822	0.362571	0.65633
	0.816743	0.842984	0.350607	0.620735
	0.772908	0.866078	0.40544	0.628095
	0.777041	0.71312	0.465899	0.55379
	0.645824	0.73496	0.465789	0.74447
	0.77057	0.690984	0.353854	0.625878
	0.843738	0.692648	0.462262	0.651166
	0.854086	0.849069	0.424651	0.697784
	0.758695	0.769949	0.430571	0.640635
	0.830411	0.730941	0.362036	0.645582
	0.784908	0.598275	0.253429	0.655383
	0.822104	0.700632	0.466355	0.675896
	0.67282	0.868168	0.356637	0.580814
	0.672202	0.78514	0.415279	0.678167
	0.668377	0.751608	0.385702	0.660479
	0.549327	0.741482	0.448463	0.655688
	0.784446	0.695576	0.305815	0.600989
	0.845809	0.792302	0.400812	0.668029
	0.821778	0.776098	0.504834	0.667865
	0.895943	0.677624	0.410603	0.712487
	0.671798	0.792488	0.265384	0.608717
	0.821749	0.731917	0.471007	0.632186
	0.770279	0.800887	0.294986	0.714115
	0.782127	0.782689	0.307222	0.696045
	0.715244	0.652262	0.371497	0.608799
	0.878408	0.862287	0.294915	0.675972
	0.677224	0.678502	0.323811	0.660002
	0.859821	0.753895	0.400323	0.613773
	0.826706	0.753625	0.633064	0.591106
	0.791555	0.749158	0.341495	0.677477
	0.849915	0.736621	0.417821	0.694693
	0.834298	0.836992	0.497871	0.644408
	0.783578	0.780621	0.30489	0.567041
	0.763531	0.734687	0.456001	0.643527
	0.891289	0.773528	0.343231	0.750101
	0.682912	0.782431	0.417707	0.722787
	0.783772	0.749396	0.335586	0.556059
	0.750731	0.720475	0.360423	0.642532
	0.818522	0.743543	0.406634	0.634726
	0.789442	0.574254	0.277394	0.655927
	0.821388	0.646772	0.0763742	0.670321
	0.854127	0.541619	0.459454	0.610173
	0.797545	0.663379	0.249169	0.697516
	0.742576	0.717642	0.289957	0.616447
	0.837976	0.65603	0.430612	0.62317
	0.823056	0.66233	0.378516	0.711379
	0.870758	0.75005	0.378006	0.593259
	0.804857	0.854029	0.342065	0.616506
	0.484996	0.822467	0.364623	0.660689
	0.518155	0.608372	0.378729	0.684358
	0.851223	0.670475	0.449715	0.543246
	0.787016	0.74635	0.44157	0.670492
	0.773538	0.616885	0.443332	0.604009
	0.809188	0.54978	0.290142	0.621659
	0.724793	0.551213	0.259448	0.58254
	0.803578	0.721973	0.298421	0.555877
	0.844658	0.685332	0.423665	0.584234
	0.751465	0.814545	0.286523	0.605812
	0.774276	0.755803	0.326483	0.621406
	0.812481	0.820343	0.362997	0.581089
	0.780387	0.856126	0.347696	0.503046
	0.902477	0.944326	0.228679	0.614874
	0.798814	0.74686	0.396948	0.605117
	0.772972	0.716652	0.323883	0.632318
	0.813011	0.566747	0.371956	0.671558
	0.798347	0.708288	0.276685	0.547455
	0.789773	0.666494	0.357065	0.574168
	0.765821	0.508244	0.432697	0.613174
	0.758129	0.325524	0.41131	0.655507
	0.830292	0.552817	0.378052	0.639463
	0.882803	0.633142	0.382616	0.632334
	0.668747	0.433415	0.426496	0.594683
	0.845875	0.636937	0.387101	0.617651
	0.765742	0.6841	0.423129	0.668384
	0.728856	0.628023	0.327559	0.61345
	0.818455	0.677147	0.384283	0.67217
	0.871857	0.685077	0.28203	0.661545
	0.802838	0.839568	0.263624	0.606191
	0.739022	0.906675	0.411834	0.665387
	0.809336	0.89445	0.41389	0.689756
	0.840579	0.903295	0.196752	0.680618
	0.864232	0.898049	0.428723	0.625593
	0.793577	0.915924	0.388531	0.656009
	0.834235	0.950983	0.380077	0.595871
	0.816397	0.929385	0.395129	0.641672
	0.751174	0.821342	0.384199	0.625938
	0.847819	0.800002	0.392301	0.602174
	0.793863	0.881178	0.378136	0.646355
	0.735573	0.841358	0.276275	0.649919
	0.755335	0.584503	0.36705	0.696292
	0.835671	0.572272	0.376831	0.623122
	0.799549	0.576746	0.329041	0.585129
	0.829149	0.747731	0.322115	0.582516
	0.833721	0.470293	0.366728	0.630379
	0.857575	0.503226	0.352452	0.663531
	0.809922	0.511983	0.255772	0.69817
	0.881271	0.380217	0.311723	0.638282
	0.784518	0.571361	0.45813	0.703757
	0.709904	0.541281	0.223974	0.641437
	0.814163	0.727113	0.303111	0.686329
	0.793009	0.806067	0.368522	0.673946
	0.833234	0.793069	0.365202	0.624045
	0.737255	0.758236	0.307832	0.53936
	0.786636	0.783642	0.387109	0.684822
	0.725389	0.829117	0.35827	0.63439
	0.820918	0.723595	0.416347	0.645476
	0.780421	0.67797	0.339577	0.615914
	0.725735	0.702921	0.377259	0.634018
	0.802827	0.644046	0.436687	0.592724
	0.698853	0.671948	0.415039	0.587614
	0.850704	0.715629	0.402607	0.65363
	0.819552	0.768296	0.460403	0.663469
	0.768761	0.697257	0.405011	0.566961
	0.928477	0.878987	0.300121	0.632601
	0.728439	0.666417	0.363165	0.555009
	0.770008	0.772368	0.448756	0.629431
	0.827721	0.722854	0.477772	0.605962
	0.781447	0.504092	0.411254	0.646901
	0.807034	0.532276	0.285185	0.669181
	0.855191	0.668463	0.435107	0.63059
	0.76405	0.726362	0.466667	0.594854
	0.910593	0.779185	0.318806	0.637664
	0.848208	0.746674	0.392686	0.664131
	0.735415	0.785011	0.386684	0.683773
	0.842771	0.656863	0.446335	0.674538
	0.815717	0.409774	0.310911	0.621321
	0.777597	0.692469	0.352432	0.599839
	0.780229	0.817934	0.571239	0.500394
	0.774676	0.724587	0.493028	0.673999
	0.867494	0.156806	0.393586	0.600879
	0.795688	0.362797	0.416032	0.684625
	0.743727	0.795389	0.408524	0.695451
	0.751698	0.744637	0.372153	0.541007
	0.762792	0.607836	0.509164	0.662061
	0.739146	0.690721	0.396607	0.573308
	0.895272	0.663864	0.455486	0.576573
	0.756108	0.789158	0.442003	0.615501
	0.787155	0.727886	0.37916	0.606424
	0.780391	0.683728	0.294365	0.616243
	0.691876	0.555089	0.395138	0.64476
	0.8306	0.700085	0.552231	0.614219
	0.801219	0.799248	0.28025	0.597233
	0.771361	0.742516	0.407802	0.673031
	0.738637	0.530983	0.46972	0.565944
	0.752584	0.503805	0.47691	0.658545
	0.80423	0.713492	0.313291	0.724993
	0.80701	0.766905	0.504682	0.679887
	0.848421	0.74196	0.461243	0.695877
	0.800053	0.715742	0.387012	0.620305
	0.782954	0.591278	0.358084	0.656516
	0.840634	0.716384	0.432826	0.618673
	0.704049	0.787557	0.442773	0.662146
	0.767532	0.709555	0.432608	0.643585
	0.800442	0.749989	0.416119	0.609917
	0.719734	0.658509	0.422097	0.698267
	0.874335	0.708367	0.461206	0.652025
	0.887571	0.786461	0.380644	0.655062
	0.882512	0.840826	0.521351	0.599511
	0.862354	0.609978	0.337575	0.624054
	0.795667	0.759546	0.388756	0.654506
	0.764718	0.745695	0.355166	0.613939
	0.768812	0.719638	0.60619	0.671666
	0.809503	0.810473	0.393656	0.643357
	0.738069	0.497935	0.536979	0.627189
	0.786441	0.436606	0.382914	0.612599
	0.833622	0.603922	0.443433	0.646052
	0.850973	0.697325	0.389305	0.616227
	0.797105	0.466653	0.421081	0.625629
	0.846617	0.630091	0.38947	0.667332
	0.87969	0.565762	0.410177	0.710677
	0.847979	0.533545	0.586675	0.603127
	0.856062	0.634588	0.507994	0.589704
	0.871597	0.668542	0.352036	0.640236
	0.78625	0.393603	0.512262	0.602447
	0.836349	0.266031	0.402595	0.670703
	0.815422	0.376841	0.495622	0.653315
	0.770299	0.431783	0.454374	0.600771
	0.754321	0.698545	0.30312	0.684626
	0.762427	0.557742	0.35307	0.626991
	0.798312	0.597086	0.527015	0.590945
	0.709472	0.472266	0.354765	0.62825
	0.780365	0.439892	0.468127	0.652715
	0.648606	0.577312	0.470145	0.684229
	0.291827	0.480026	0.309814	0.662157
	0.360743	0.762702	0.472452	0.617968
	0.391557	0.834323	0.457403	0.628253
	0.367004	0.673512	0.384898	0.581937
	0.269396	0.738366	0.317886	0.640106
	0.255059	0.79476	0.393708	0.677059
	0.310601	0.749689	0.335867	0.630967
	0.396516	0.805043	0.350615	0.62951
	0.355877	0.813414	0.296076	0.607516
	0.417397	0.544721	0.580422	0.630634
	0.340044	0.836988	0.506399	0.671861
	0.163144	0.881161	0.320202	0.735837
	0.215676	0.843018	0.367159	0.703212
	0.317348	0.844611	0.379171	0.561178
	0.301887	0.894786	0.406038	0.694116
	0.241095	0.862585	0.423473	0.720045
	0.318338	0.814285	0.230724	0.654767
	0.411874	0.787649	0.260053	0.67222
	0.414912	0.785133	0.415041	0.659863
	0.49239	0.794075	0.504108	0.686988
	0.404715	0.869376	0.398091	0.639299
	0.348739	0.849616	0.423194	0.645716
	0.227197	0.796797	0.43023	0.673135
	0.421625	0.916173	0.519293	0.667996
	0.317335	0.677236	0.345142	0.643327
	0.434389	0.938411	0.462959	0.637322
	0.21169	0.838236	0.325668	0.59194
	0.388446	0.609986	0.376154	0.687917
	0.265163	0.871077	0.438999	0.712367
	0.272855	0.648018	0.498509	0.665237
	0.447055	0.863112	0.356394	0.643339
	0.335926	0.785665	0.368663	0.698084
	0.358589	0.920428	0.413935	0.635766
	0.463466	0.82768	0.410725	0.644336
	0.266818	0.73591	0.512427	0.593831
	0.364947	0.815753	0.443038	0.706387
	0.34821	0.895814	0.486921	0.652119
	0.509304	0.820964	0.371304	0.698356
	0.375326	0.87802	0.477332	0.656062
	0.285415	0.964297	0.285855	0.69638
	0.219918	0.76048	0.298829	0.714336
	0.354507	0.780793	0.447333	0.616151
	0.444554	0.781286	0.395737	0.651354
	0.396997	0.924959	0.42535	0.680775
	0.500954	0.850286	0.476054	0.640961
	0.448455	0.850447	0.322783	0.625956
	0.343778	0.816834	0.499095	0.578466
	0.275871	0.794311	0.358516	0.640498
	0.319589	0.809405	0.31934	0.630629
	0.42262	0.87248	0.329356	0.664975
	0.417363	0.874681	0.332978	0.633723
	0.401664	0.887474	0.482795	0.650645
	0.435062	0.816984	0.431858	0.6921
	0.447573	0.95496	0.559456	0.635167
	0.389292	0.616828	0.309872	0.598661
	0.60541	0.958324	0.354721	0.615933
	0.329537	0.903388	0.501061	0.664681
	0.467207	0.874072	0.437714	0.552748
	0.249065	0.740599	0.428048	0.651799
	0.467744	0.823518	0.371287	0.67578
	0.6042	0.806327	0.286223	0.639807
	0.590678	0.875608	0.54652	0.639104
	0.47664	0.549035	0.450347	0.688328
	0.357374	0.868731	0.337513	0.672187
	0.485499	0.55299	0.248229	0.680291
	0.282821	0.682809	0.560866	0.608191
	0.431714	0.831112	0.364073	0.60058
	0.303126	0.799297	0.323141	0.586584
	0.199073	0.864296	0.326982	0.623421
	0.18163	0.731844	0.416421	0.671882
	0.188726	0.788187	0.373915	0.674689
	0.288251	0.952739	0.474372	0.587709
	0.410928	0.772521	0.392203	0.667564
	0.392643	0.820398	0.375803	0.625486
	0.391223	0.888911	0.55238	0.615944
	0.488514	0.774954	0.315176	0.553614
	0.554085	0.748402	0.377154	0.635687
	0.367249	0.784368	0.454268	0.573378
	0.184273	0.809316	0.529892	0.652252
	0.426815	0.961005	0.437134	0.606201
	0.333183	0.871945	0.517996	0.622909
	0.478074	0.628277	0.272773	0.61038
	0.211353	0.600283	0.435537	0.656118
	0.322223	0.858711	0.362696	0.642718
	0.334615	0.959444	0.297231	0.65352
	0.463266	0.976664	0.253686	0.656859
	0.185371	0.963272	0.549281	0.655136
	0.386865	0.965046	0.425745	0.629195
	0.310404	0.824855	0.438233	0.668727
	0.204423	0.952541	0.440448	0.630241
	0.235372	0.929163	0.457587	0.59347
	0.360212	0.878019	0.524403	0.63534
	0.397034	0.904651	0.562195	0.565024
	0.269641	1.02345	0.4563	0.610618
	0.226	0.943312	0.529517	0.631721
	0.23934	0.885395	0.392918	0.581422
	0.29177	0.931465	0.435382	0.661353
	0.491352	0.948237	0.230493	0.652661
	0.32642	0.939202	0.310313	0.631656
	0.44548	0.875472	0.439206	0.619406
	0.350836	0.958295	0.460922	0.615222
	0.327114	0.929087	0.43398	0.631322
	0.326659	0.949887	0.378796	-0.0387626
	0.180494	0.878674	0.39555	0.0389111
	0.333487	0.952796	0.355869	-0.000608416
	0.508035	0.868309	0.397573	0.0275537
	0.32221	0.905579	0.553658	-0.0197293
	0.299613	0.840556	0.404469	-0.0049961
	0.477943	0.92496	0.540855	0.0365274
	0.511125	0.862514	0.371567	-0.00188336
	0.308334	0.954446	0.463803	-0.0654138
	0.645729	0.995528	0.587262	-0.00560554
	0.330595	0.950399	0.490953	0.0156751
	0.284413	0.881381	0.282789	-0.087768
	0.318587	0.913957	0.540946	0.0194105
	0.307415	0.885318	0.413875	-0.0470789
	0.483563	0.913086	0.523225	0.0371636
	0.407847	0.918719	0.323597	-0.0260065
	0.567986	0.910278	0.429312	0.0484066
	0.762685	0.954137	0.491238	-0.0242964
	0.476888	0.961164	0.309501	0.0608752
	0.464076	0.888988	0.421328	-0.0402683
	0.242817	0.901288	0.581459	-0.0200223
	0.482486	0.886725	0.512918	0.0307458
	0.391913	0.935524	0.380015	0.0460788
	0.438589	0.941495	0.408057	-0.0182381
	0.377219	0.917512	0.402251	-0.00299353
	0.252526	0.873805	0.301334	-0.00214234
	0.452302	0.880786	0.370419	-0.00407616
	0.480941	0.919023	0.496894	-0.0800453
	0.277349	0.950282	0.394924	-0.00933347
	0.309771	0.880924	0.511021	-0.0110253
	0.297655	0.931774	0.439726	0.0367453
	0.393214	0.943442	0.54271	0.0395409
	0.33586	0.940019	0.443359	0.0343105
	0.410168	0.951373	0.419347	0.0160597
	0.348695	0.890131	0.308688	-0.0878446
	0.458939	0.89032	0.414998	-0.01022
	0.236375	0.887568	0.412652	-0.028649
	0.277724	0.911791	0.238272	0.0130847
	0.437607	1.00779	0.391769	-0.125216
	0.344381	0.886357	0.502674	0.000264157
	0.0765556	0.929776	0.493722	0.00843692
	0.254753	0.935767	0.384233	-0.0171406
	0.35469	0.89364	0.327632	0.00236461
	0.298976	0.863607	0.334684	-0.0240512
	0.580374	0.896812	0.36581	0.0202809
	0.448772	1.0015	0.514032	-0.0267057
	0.352479	0.926725	0.306841	0.0277892
	0.33262	0.997647	0.536038	-0.00905252
	0.0932512	0.908432	0.477357	-0.0218302
	0.22958	0.909871	0.292992	0.0166593
	0.238592	0.90595	0.322081	-0.0208469
	0.27675	0.889695	0.264614	0.0549741
	0.221263	0.892103	0.187602	0.0408803
	0.418638	0.823211	0.436701	0.00687004
	0.296481	0.926536	0.450085	0.0164586
	0.248917	0.920229	0.419606	-0.0112313
	0.21903	0.940532	0.153606	-0.027872
	0.465847	0.774719	0.468886	0.0146684
	0.369818	0.863325	0.498742	0.0150938
	0.318505	0.926699	0.524049	0.0779313
	0.40464	0.889073	0.509841	-0.00677615
	0.452848	0.898266	0.395065	-0.0380262
	0.800716	0.972388	0.25431	-0.0511856
	0.770772	0.885053	0.437688	0.0696744
	0.718494	0.870104	0.430741	-0.0105202
	0.461267	0.853532	0.412268	0.0727587
	0.232411	0.934442	0.42411	0.0676321
	0.347609	0.956686	0.516397	0.0363902
	0.209773	0.867695	0.432578	-0.0161986
	0.487214	0.873344	0.509957	0.0181202
	0.637395	0.833548	0.454033	-0.0329332
	0.506151	0.946441	0.465188	-0.0591139
	0.395799	0.940339	0.554845	-0.0240272
	0.344496	0.913859	0.359754	-0.00526175
	0.777184	0.946358	0.401351	0.0167185
	0.447544	0.915131	0.456875	-0.0335097
	0.586186	0.886293	0.519821	-0.0438354
	0.796428	0.930979	0.405576	0.0291085
	0.850278	0.914569	0.38582	-0.0314236
	0.744644	0.891843	0.471182	0.0494223
	0.656164	0.894556	0.462931	-0.00250494
	0.836592	0.885408	0.466838	-0.0298137
	0.707519	0.852913	0.278612	0.0220326
	0.661139	0.914699	0.203111	-0.0444653
	0.538368	0.922449	0.311949	0.08626
	0.558676	0.867668	0.43317	0.0329096
	0.48777	0.931856	0.495917	0.0686542
	0.534055	0.930857	0.233841	0.0249388
	0.332572	0.977813	0.397693	0.0219251
	0.287351	0.912354	0.342207	0.055544
	0.295916	0.92246	0.41448	0.0442298
	0.28687	0.894829	0.439306	-0.0366146
	0.406298	1.01173	0.531187	-0.0117511
	0.350355	0.97411	0.316736	-0.0332984
	0.36586	0.897014	0.360848	0.0190389
	0.270037	0.962875	0.249031	-0.0607033
	0.368969	0.906283	0.502533	-0.00492932
	0.301041	0.918877	0.4202	-0.0232726
	0.227427	0.865043	0.34414	0.000350939
	0.262415	0.876387	0.362078	0.0335514
	0.368506	0.918747	0.52448	-0.0308274
	0.247242	0.963422	0.402392	-0.0739382
	0.352113	0.931829	0.393654	-0.0278171
	0.355946	0.863972	0.381335	-0.0673855
	0.344768	0.948914	0.410578	-0.0543059
	0.817532	0.923649	0.467401	-0.0316955
	0.716735	0.854008	0.358512	-0.00425536
	0.774808	0.954971	0.47351	0.0721806
	0.788344	0.954413	0.51303	0.0243936
	0.919529	0.933316	0.559403	-0.0080096
	0.761301	0.918617	0.20793	-0.0429943
	0.762404	0.984531	0.438906	-0.0584483
	0.75823	0.903725	0.456491	0.0822954
	0.826749	0.927081	0.453004	-0.0117559
	0.75935	0.996218	0.254972	0.0422638
	0.738725	0.954726	0.585116	0.00393247
	0.755464	0.915476	0.427364	0.0200212
	0.676873	0.882356	0.414712	0.00670807
	0.782107	0.850445	0.302412	-0.0162641
	0.773608	0.856254	0.458787	-0.025745
	0.79972	0.914125	0.347306	0.0645163
	0.808425	0.962359	0.476573	0.0258354
	0.823208	0.915102	0.476653	0.028506
	0.729397	0.901747	0.209775	-0.0430515
	0.785845	0.916096	0.329231	0.0292394
	0.859989	0.969892	0.274916	-0.00978855
	0.791015	0.929073	0.364776	-0.0708615
	0.790611	0.895455	0.400227	0.0010841
	0.704123	0.967779	0.263434	0.0223405
	0.714786	0.887322	0.37838	0.0619056
	0.751973	0.851582	0.339653	-0.0573696
	0.790759	0.944862	0.287742	-0.0655406
	0.779467	0.918831	0.431721	0.0033845
	0.7845	0.872225	0.505883	-0.0188895
	0.725297	0.89004	0.478258	-0.0639764
	0.858052	0.895036	0.430707	0.0332141
	0.86223	0.893156	0.467633	0.0509023
	0.757247	0.901589	0.432692	-0.0725253
	0.701631	0.898618	0.411012	0.00742132
	0.814663	0.886284	0.369857	0.0240736
	0.805181	0.901704	0.33128	0.0122585
	0.765065	0.907649	0.362134	-0.00293206
	0.796241	0.886845	0.27809	-0.0530056
	0.711814	0.934122	0.541006	-0.0345894
	0.806298	0.90401	0.489393	0.046647
	0.804012	0.936917	0.400451	-0.0775653
	0.768419	0.927367	0.288481	0.0839014
	0.843548	0.897591	0.472164	0.0137335
	0.749636	0.895344	0.387967	-0.0717104
	0.740832	0.775546	0.395538	-0.0562758
	0.793165	0.963349	0.329637	-0.0533578
	0.710568	0.861359	0.592992	-0.0516071
	0.773266	0.910805	0.384429	-0.0586723
	0.76548	0.91938	0.414821	0.000997239
	0.75063	0.892348	0.467226	0.0491262
	0.825961	0.903877	0.444476	-0.0658716
	0.693827	0.896967	0.351485	0.016914
	0.773215	0.977024	0.450181	-0.0825816
	0.811851	0.929918	0.501891	-0.0280162
	0.74277	0.922054	0.393726	0.0254821
	0.854818	0.919957	0.360517	0.00429279
	0.751311	0.817001	0.537124	0.00163175
	0.793218	0.967496	0.437876	-0.0327306
	0.741361	0.923603	0.572072	-0.0302388
	0.798619	0.909384	0.49597	0.00786985
	0.826702	0.848741	0.290698	0.0179486
	0.898992	0.897634	0.347744	0.028219
	0.785279	0.877096	0.43062	0.0232146
	0.697395	0.905958	0.381565	0.0664743
	0.789248	0.926344	0.546842	0.0106312
	0.802385	0.907838	0.463204	-0.0307007
	0.810511	0.936041	0.431672	-0.0543023
	0.808727	0.92292	0.428653	-0.00336831
	0.828174	0.910143	0.395581	0.0117536
	0.677742	0.934543	0.553393	-0.0577296
	0.792015	0.809694	0.479302	0.02879
	0.723409	0.909776	0.287232	0.062332
	0.715549	0.90825	0.370191	0.0589949
	0.674015	0.870941	0.459551	0.00229814
	0.689347	0.912847	0.526538	-0.00479172
	0.861019	0.922333	0.437169	0.0094531
	0.864353	0.951943	0.360038	0.0475249
	0.764329	0.891921	0.399582	-0.0377358
	0.755115	0.899821	0.381532	0.00760688
	0.784693	0.853731	0.276832	0.0112336
	0.752466	0.870724	0.465995	0.0312746
	0.770712	0.899098	0.348686	-0.0445649
	0.763806	0.968719	0.505793	0.0212574
	0.788458	0.885861	0.328068	0.0335476
	0.673294	0.915299	0.260828	-0.0304768
	0.749765	0.964822	0.42298	-0.015159
	0.898326	0.915717	0.526592	0.0308791
	0.686206	0.943049	0.373369	-0.0554279
	0.693031	0.895047	0.477726	0.00101643
	0.79693	0.761893	0.363565	0.0539478
	0.727445	0.973011	0.4705	0.0876042
	0.77448	0.89932	0.379987	0.0124282
	0.738903	0.920613	0.318774	0.0444573
	0.82508	0.920028	0.505665	-0.0278906
	0.814251	0.848402	0.359048	0.00637967
	0.848999	0.894235	0.483308	-0.0880664
	0.746848	0.965866	0.344295	0.00873753
	0.649101	0.89425	0.474267	0.0144915
	0.727822	0.87092	0.516547	0.00824596
	0.870527	0.888064	0.483965	-0.0215687
	0.846736	0.897815	0.299079	-0.0123369
	0.781935	0.974397	0.533591	0.0551958
	0.763238	0.837526	0.41535	-0.0202473
	0.784793	0.963839	0.413633	-0.0537827
	0.776271	0.875227	0.308539	-0.0231063
	0.824096	0.918104	0.448716	0.00586875
	0.709287	0.994193	0.381543	-0.0320372
	0.775767	0.888912	0.525346	0.0383236
	0.820312	0.863661	0.525875	-0.0325329
	0.853451	0.881488	0.429413	-0.0286838
	0.679949	0.979114	0.372649	0.00811585
	0.642958	0.967392	0.453676	0.0211422
	0.770801	0.891022	0.515102	0.00822706
	0.863476	0.963874	0.369529	-0.0455053
	0.855551	0.970851	0.366905	0.0267357
	0.859991	0.925044	0.526642	0.031574
	0.833254	0.93581	0.444743	-0.0493354
	0.866125	0.936889	0.348027	-0.0325402
	0.777672	0.87371	0.434131	-0.00873829
	0.797691	0.954111	0.371024	0.0873193
	0.752324	0.907081	0.397576	0.0237841
	0.607987	0.879705	0.477741	-0.00892413
	0.866475	0.937615	0.456947	-0.036735
	0.769884	0.870662	0.481258	0.00688518
	0.819241	0.904597	0.454647	-0.0603444
	0.815102	0.852306	0.436457	0.0199708
	0.801576	0.979243	0.357794	-0.0126399
	0.919965	0.932089	0.306206	0.0197793
	0.841263	0.895826	0.325189	0.0202314
	0.714458	0.90682	0.544609	-0.0860483
	0.693821	0.921282	0.437969	-0.0667087
	0.732015	0.891175	0.37848	0.0738306
	0.74188	0.915902	0.465184	0.0365614
	0.790498	0.902943	0.454702	-0.0635168
	0.765126	0.893742	0.369446	0.00347155
	0.694921	0.890606	0.377641	0.00206262
	0.813817	0.895584	0.526385	-0.0279858
	0.801345	0.924319	0.465116	-0.024198
	0.704527	0.941852	0.328161	-0.0149498
	0.749411	0.997836	0.562169	-0.0284877
	0.823328	0.889013	0.392985	0.0668417
	0.816484	0.987214	0.343772	-0.043261
	0.699208	0.942632	0.396974	-0.0487521
	0.686036	0.923938	0.332733	0.0177362
	0.842953	0.919834	0.408242	0.0140722
	0.773436	0.929774	0.620407	0.0352469
	0.769989	0.958562	0.454223	-0.0509685
	0.749745	0.856334	0.379295	-0.0435401
	0.821842	0.937647	0.349929	0.0425808
	0.731955	0.914199	0.372688	-0.0471664
	0.748622	0.959222	0.247859	-0.0186284
	0.944774	1.01527	0.405398	-0.00916312
	0.861417	0.954384	0.16787	-0.0396676
	0.700202	0.936938	0.422548	0.0103344
	0.835302	0.992227	0.432302	-0.0312855
	0.755186	0.83673	0.431321	-0.0156899
	0.761592	0.871669	0.215193	0.0208816
	0.777752	0.875477	0.40852	0.0191318
	0.772672	0.984109	0.549725	0.0697754
	0.85902	0.935039	0.341174	0.0730378
	0.692389	0.861436	0.496672	-0.00595084
	0.810624	0.891761	0.372793	0.0307889
	0.710175	0.923501	0.481537	0.036925
	0.774321	0.880011	0.519545	-0.0355481
	0.789263	0.870573	0.300363	0.0594955
	0.905665	0.916289	0.326428	-0.0575749
	0.748823	0.91492	0.344539	0.0142398
	0.859777	0.878012	0.500223	0.0357871
	0.810659	0.899613	0.511439	-0.00343892
	0.821617	0.947747	0.556792	0.00880656
	0.741334	0.90991	0.29362	-0.0577083
	0.857867	0.903469	0.466777	0.0400069
	0.769787	0.857792	0.351535	-0.0909337
	0.722923	0.909102	0.462492	-0.0484123
	0.817792	0.965692	0.439459	0.0183569
	0.824594	0.83644	0.310742	-0.0475269
	0.796401	0.91526	0.534466	0.0167376
	0.752147	0.895957	0.516709	-0.00642861
	0.714992	0.968498	0.372369	-0.0435055
	0.774896	1.00525	0.406578	-0.0731802
	0.827873	0.936547	0.292733	-0.00855382
	0.825606	0.895551	0.489799	0.0852579
	0.800803	0.884733	0.40382	0.0432139
	0.867148	0.865623	0.542504	0.0043896
	0.780226	0.89541	0.425864	0.000597957
	0.841757	0.883367	0.451794	0.00779863
	0.790553	0.912723	0.484345	0.0442404
	0.769289	1.0077	0.415135	-0.0071516
	0.51696	0.941503	0.432471	-0.0132025
	0.63966	0.925115	0.307592	-0.0624409
	0.665932	0.892087	0.500585	-0.0323209
	0.445108	0.810671	0.420848	-0.0530822
	0.589003	0.945275	0.464084	0.0580261
	0.637268	0.875117	0.482827	0.00361188
	0.67911	0.903547	0.256143	-0.0575845
	0.695478	0.956502	0.4991	0.0215544
	0.49241	0.961028	0.451303	-0.0360712
	0.473127	0.941385	0.498186	-0.0460774
	0.648946	0.884523	0.491024	-0.0203524
	0.698174	0.973489	0.413158	0.0639264
	0.370394	0.93679	0.400087	0.0206734
	0.551444	0.909077	0.541051	-0.0334884
	0.646569	0.975254	0.412725	-0.0460502
	0.651866	0.920854	0.319261	-0.0578933
	0.714194	0.900574	0.381262	-0.0525124
	0.73308	0.910953	0.46516	0.0303143
	0.629198	0.89525	0.516045	0.0296723
	0.679508	0.997339	0.437539	0.0357009
	0.681664	0.923806	0.422083	0.0157268
	0.700075	0.897024	0.401796	-0.0787644
	0.658486	0.945436	0.38254	0.0116008
	0.41285	0.983145	0.442959	0.0687985
	0.585058	0.96299	0.295847	0.0114412
	0.669357	0.882314	0.378812	-0.0132239
	0.491445	0.97022	0.501741	0.00521207
	0.589585	0.910696	0.309271	-0.0326896
	0.657548	0.941028	0.330989	0.00659669
	0.694755	0.897449	0.32315	-0.0862473
	0.694398	0.975137	0.445777	-0.0204821
	0.562692	0.922126	0.430287	0.0528644
	0.71247	0.989486	0.291746	0.026869
	0.650902	0.913236	0.458943	0.0233923
	0.67471	1.00526	0.230316	0.0486803
	0.795624	0.92966	0.376714	-0.0855076
	0.743964	0.915388	0.289872	-0.0187852
	0.639267	1.00731	0.43989	-0.0390091
	0.739424	0.903388	0.436562	-0.0657621
	0.584972	0.896007	0.23515	-0.0253827
	0.71363	0.841312	0.499906	0.00292348
	0.651516	0.88341	0.539328	0.0245081
	0.712636	0.948208	0.436244	-0.00817312
	0.712189	0.864127	0.417151	0.00716146
	0.718113	0.892801	0.358899	0.00486626
	0.628995	0.943033	0.353751	-0.0307593
	0.721803	0.919578	0.346173	0.030365
	0.751713	0.932629	0.530908	-0.0176187
	0.667894	0.879203	0.489369	-0.0444842
	0.543571	0.975171	0.393871	0.0928552
	0.735509	0.902424	0.495994	-0.00891326
	0.657923	0.903085	0.437021	0.0391302
	0.726615	0.848793	0.256227	-0.0397713
	0.715836	0.911376	0.361644	-0.00665935
	0.708104	0.958703	0.433903	-0.0518202
	0.731427	0.910875	0.323813	0.0286329
	0.719613	0.944544	0.41329	0.0280914
	0.669476	0.932538	0.382219	0.0438432
	0.698808	0.893566	0.561808	0.0541749
	0.651241	0.935618	0.503049	0.0577149
	0.709423	0.917337	0.446943	0.0245509
	0.629754	0.947776	0.786298	-0.0468965
	0.679598	0.939873	0.67916	0.00936604
	0.616151	0.864373	0.442915	-0.00525042
	0.641462	1.05561	0.720285	-0.0523409
	0.623714	0.885071	0.739484	-0.0125857
	0.745393	0.911203	0.524771	-0.012351
	0.751254	0.954808	0.666548	0.0237106
	0.66445	0.883396	0.547207	-0.0319094
	0.681123	0.94955	0.799447	0.0612385
	0.730745	0.885103	0.678282	-0.0201166
	0.728055	0.879618	0.746519	-0.0699657
	0.666306	0.941062	0.75281	0.0170717
	0.691568	0.920815	0.761558	0.00633638
	0.772226	0.939993	0.619699	-0.0242041
	0.717811	1.03264	0.655113	0.00406928
	0.640657	0.869487	0.768639	0.0498544
	0.725447	0.818769	0.700023	-0.000132913
	0.671939	0.880696	0.690183	-0.0132057
	0.656818	0.925839	0.731313	-0.0335365
	0.692954	0.887853	0.680692	-0.0946104
	0.659315	0.890073	0.717725	-0.0162914
	0.607653	0.898378	0.697092	-0.0407982
	0.798301	0.907658	0.849085	0.0179925
	0.667429	0.926507	0.7785	-0.00299213
	0.720436	0.812834	0.540756	0.0158281
	0.824939	0.962763	0.616666	-0.0149432
	0.688312	0.888763	0.666249	0.0513327
	0.679407	0.888253	0.322073	0.0555191
	0.719807	0.893506	0.407753	0.106539
	0.740369	0.886414	0.384132	0.0243595
	0.762434	0.928488	0.636755	0.0192832
	0.686907	0.929235	0.652591	0.00450629
	0.702788	0.946062	0.682199	0.00386048
	0.54765	0.932101	0.565604	0.0338148
	0.615858	0.967036	0.592318	0.0273504
	0.641963	0.863655	0.558279	-0.00652089
	0.711617	0.829941	0.585741	-0.0378691
	0.697324	0.879439	0.748476	-0.0413683
	0.65624	0.947433	0.733015	0.0337563
	0.663789	0.923692	0.776239	0.031457
	0.682798	0.946762	0.452541	-0.00716719
	0.753679	0.889684	0.627422	0.00763809
	0.501322	0.99222	0.683025	0.00288443
	0.44646	0.976223	0.841007	-0.0492268
	0.482703	0.926286	0.78423	0.0113015
	0.695641	0.961093	0.739929	0.000717174
	0.714162	0.880017	0.859231	-0.0829021
	0.691583	1.00706	0.749993	0.00337043
	0.660973	0.933788	0.701351	-0.0244978
	0.625109	0.926623	0.798508	-0.0353777
	0.70516	0.859744	0.661544	-0.0246186
	0.736434	0.961808	0.630962	0.0614188
	0.600203	0.957026	0.742968	0.00295134
	0.744654	0.95425	0.746022	-0.00141977
	0.765151	0.911164	0.654521	-0.0435884
	0.723761	0.835524	0.748591	-0.0645612
	0.754246	0.972798	0.780033	-0.0390953
	0.682372	0.875277	0.826926	0.00631092
	0.707191	0.900517	0.789306	0.0249621
	0.741241	0.92453	0.845709	0.0366999
	0.715535	0.940415	0.69616	-0.0212577
	0.677588	0.883222	0.425144	-0.00576795
	0.648667	0.874	0.338863	0.0261689
	0.792652	1.06406	0.321774	-0.121537
	0.777441	0.830617	0.520026	-0.0381882
	0.76332	0.897533	0.336095	0.0020068
	0.851139	0.896297	0.461051	-0.0416278
	0.89773	0.89832	0.708782	0.0365649
	0.771813	0.911122	0.694773	-0.0737512
	0.838184	0.874009	0.731466	0.00446346
	0.933359	0.887819	0.672681	0.0520702
	0.758769	0.94113	0.597122	0.0524572
	0.80139	0.882356	0.525834	0.0164983
	0.960588	0.906895	0.746856	0.00811798
	0.825256	0.994702	0.846447	-0.0304485
	0.812128	0.947219	0.696523	0.00707216
	0.718626	0.950213	0.694415	-0.003999
	0.868886	0.834543	0.654182	0.0585201
	0.561866	0.931223	0.808855	-0.00897013
	0.56429	0.833813	0.887708	0.00572347
	0.808007	0.877632	0.642572	0.0217982
	0.855355	0.899504	0.762891	-0.0132939
	0.819509	0.898519	0.753753	-0.0271628
	0.765195	0.889489	0.690348	0.004128
	0.494617	0.944142	0.686829	0.0578715
	0.602648	0.851843	0.683018	0.0107824
	0.831106	0.922749	0.849	0.0228062
	0.847295	0.938914	0.76636	0.0100666
	0.801106	0.887878	0.583206	0.0267776
	0.772748	0.925401	0.628828	0.027456
	0.922755	0.902392	0.643468	0.0453119
	0.829656	0.914773	0.79498	-0.0011523
	0.650631	0.993193	0.677453	0.0889289
	0.833976	0.885919	0.803854	0.0192208
	0.813771	0.922771	0.520486	0.0189507
	0.910972	0.940012	0.817852	-0.0628993
	0.68646	1.00088	0.734036	-0.0129369
	0.883783	1.01064	0.644942	-0.0225896
	0.766277	0.939226	0.709432	0.0771934
	0.566268	0.901612	0.649843	0.00636682
	0.839441	1.00406	0.75891	0.026312
	0.779515	0.976607	0.666567	0.0220357
	0.887593	0.921072	0.743629	0.0371303
	0.826238	0.894383	0.854931	0.0180168
	0.824792	0.900597	0.767419	-0.0295389
	0.869666	0.937754	0.88626	0.0114587
	0.899035	0.964581	0.792457	-0.0238299
	0.903174	0.925795	0.43715	-0.0227884
	0.847361	0.869303	0.628777	0.0371763
	0.713448	0.94862	0.70721	0.0292262
	0.828386	0.912412	0.693255	0.0741585
	0.81847	0.845779	0.802203	0.00487466
	0.830073	0.897407	0.682786	-0.0251752
	0.84059	0.996304	0.597031	0.00263263
	0.819282	0.997186	0.844603	0.0586543
	0.830598	0.90009	0.581756	0.0346958
	0.811634	0.875047	0.642781	-0.0213829
	0.652321	0.889833	0.54026	0.0232217
	0.917493	0.873953	0.760836	0.015261
	0.814334	0.865986	0.66436	-0.0212932
	0.82608	1.06813	0.747644	0.0613443
	0.93069	0.93682	0.735622	0.0297507
	0.867161	0.934023	0.733104	0.0300683
	0.855458	0.95263	0.642654	0.0167348
	0.654734	0.917985	0.505605	-0.0152405
	0.783311	0.882002	0.678535	-0.00684559
	0.725806	0.880957	0.773368	-0.0031841
	0.734647	0.883395	0.618446	-0.0368579
	0.777753	0.895121	0.548526	0.0022614
	0.730975	0.941507	0.741893	-0.0904749
	0.84259	0.859933	0.60715	-0.0672951
	0.73831	0.8585	0.611419	0.0299371
	0.730759	1.0025	0.63006	0.0229383
	0.717727	0.865936	0.648002	0.00909073
	0.821763	0.946111	0.45907	-0.0367719
	0.780945	0.906929	0.497858	-0.0630697
	0.741574	1.02546	0.741258	-0.0121033
	0.809008	0.862568	0.711942	0.0204059
	0.673764	0.974963	0.79246	0.0212758
	0.75937	0.917856	0.807865	-0.0225275
	0.786435	0.943754	0.669661	0.00154554
	0.724052	0.98038	0.686121	-0.0370896
	0.793532	0.812265	0.822453	0.0371163
	0.790892	0.940695	0.730005	0.0256797
	0.751767	0.893177	0.732881	0.0498515
	0.720383	0.905856	0.717841	0.00247689
	0.814887	0.910569	0.923665	0.00607735
	0.864409	0.949784	0.818354	0.00684887
	0.931184	0.876907	0.773092	-0.00287917
	0.812091	0.902669	0.686221	0.247853
	0.77524	0.908094	0.849927	0.191373
	0.873094	0.943776	0.672241	0.264372
	0.79681	0.908522	0.610833	0.200704
	0.824408	0.965952	0.726141	0.114146
	0.791166	0.959962	0.786064	0.284094
	0.71687	0.925858	0.575842	0.322288
	0.727152	0.900689	0.496843	0.144245
	0.767621	0.89299	0.747836	0.232537
	0.86258	0.995116	0.549957	0.222838
	0.805056	0.939989	0.657691	0.213462
	0.871034	0.951449	0.603115	0.21352
	0.736366	0.902694	0.88378	0.0222121
	0.814673	0.839862	0.75856	0.160002
	0.87096	0.901256	0.574106	0.169707
	0.72354	0.945413	0.753578	0.111754
	0.739473	0.870579	0.641411	0.0678985
	0.75277	0.9407	0.651787	0.110371
	0.84149	0.910963	0.777794	0.21146
	0.753852	0.971769	0.791853	0.178552
	0.736511	1.05959	0.601898	0.29911
	0.762988	0.935546	0.678812	0.182715
	0.845982	0.799616	0.780508	0.239812
	0.793057	0.941712	0.685484	0.347476
	0.728434	0.974377	0.719104	0.20235
	0.786689	0.955436	0.420516	0.242509
	0.751341	0.947996	0.692452	0.130134
	0.782698	0.957595	0.724983	0.0847241
	0.730436	0.925944	0.570685	0.177999
	0.87308	0.860546	0.755412	0.213632
	0.797449	0.969088	0.763806	0.198622
	0.82345	0.920549	0.748311	0.241012
	0.822519	0.992514	0.753776	0.262092
	0.849577	0.971508	0.6499	0.225204
	0.865524	0.869233	0.781893	0.0641161
	0.72143	0.921981	0.74601	0.144771
	0.719992	0.935528	0.69747	-0.000453846
	0.845487	1.02224	0.739623	0.215515
	0.861145	0.919351	0.751474	0.268651
	0.767677	0.869521	0.376853	0.249759
	0.699815	0.907856	0.593344	0.0994681
	0.81939	0.896541	0.419839	0.275711
	0.793379	0.88906	0.781919	0.129011
	0.847385	0.868339	0.629711	0.406693
	0.89759	0.903663	0.69681	0.300966
	0.748198	0.922017	0.678324	0.190586
	0.785681	0.898912	0.619611	0.171106
	0.814256	0.854604	0.697707	0.234848
	0.805959	0.914218	0.710637	0.197561
	0.627633	0.849612	0.542695	0.278342
	0.765754	1.00021	0.509393	0.233693
	0.749525	0.940871	0.445579	0.171496
	0.754061	0.91187	0.666765	0.247069
	0.794562	0.99653	0.921493	0.265012
	0.896831	0.943236	0.565684	0.241473
	0.585346	0.962027	0.785073	0.02872
	0.518938	0.870613	0.81113	0.11158
	0.907264	0.948395	0.590551	0.199188
	0.731784	0.974562	0.577309	0.254985
	0.770482	0.989288	0.646267	0.320662
	0.738123	0.960681	0.740596	0.300517
	0.779012	0.93554	0.747827	0.273902
	0.938503	0.963687	0.6394	0.246063
	0.781311	0.8579	0.596255	0.243153
	0.780991	0.993803	0.743017	0.0777275
	0.915821	0.849795	0.68921	0.340901
	0.975084	0.894428	0.772319	0.333896
	0.790665	0.8816	0.803448	0.179594
	0.81803	0.8889	0.815726	0.253982
	0.747127	1.03018	0.782316	0.196707
	0.784119	0.98186	0.779474	0.272532
	0.824396	0.985084	0.736431	0.13694
	0.97446	0.99163	0.710439	0.179511
	0.845971	0.900497	0.479282	0.251823
	0.783876	1.03354	0.652583	0.156307
	0.737315	0.944328	0.795291	0.165751
	0.715932	0.838464	0.54467	0.175499
	0.59228	0.875321	0.565335	0.126625
	0.553825	0.941592	0.630333	0.209918
	0.564166	0.910762	0.793912	0.278821
	0.551332	0.925404	0.724981	0.262609
	0.748709	0.973467	0.726396	0.333055
	0.774521	0.88974	0.644266	0.129406
	0.773814	0.86775	0.660007	0.184621
	0.813242	1.03112	0.685687	0.282361
	0.857476	1.03832	0.645291	0.292247
	0.844926	0.900954	0.70086	0.214227
	0.785535	0.881756	0.593162	0.17785
	0.774993	0.925216	0.89644	0.199301
	0.559243	0.893887	0.639222	0.194168
	0.435979	1.03346	0.682443	0.273984
	0.754952	0.886197	0.763473	0.261149
	0.51735	1.05761	0.6014	0.130288
	0.628877	0.963575	0.66846	0.071922
	0.740578	0.962892	0.467875	0.170296
	0.552343	0.958393	0.585081	0.22603
	0.506784	0.826602	0.685758	0.289613
	0.770237	0.861057	0.727998	0.288532
	0.85565	0.908901	0.760122	0.249648
	0.850196	0.905604	0.562066	0.230941
	0.795254	1.01266	0.714931	0.268145
	0.850241	0.97638	0.786001	0.350546
	0.775542	0.924019	0.769917	0.358188
	0.832927	0.907841	0.696465	0.246845
	0.978622	0.997939	0.365846	0.342345
	0.866558	1.20786	0.283884	0.289085
	0.796293	1.03749	0.604509	0.410228
	0.835009	1.10822	0.727531	0.383511
	0.778072	0.952601	0.653577	0.302329
	0.788774	0.940288	0.722224	0.258537
	0.77509	0.98147	0.579038	0.309993
	0.84068	0.888676	0.710706	0.345966
	0.771124	0.97333	0.529338	0.308356
	0.838278	0.919703	0.633862	0.352997
	0.652282	0.831032	0.527964	0.236081
	0.769917	0.98348	0.644005	0.258996
	0.725359	0.905221	0.738022	0.105704
	0.763897	0.871981	0.641031	0.195215
	0.836028	0.922369	0.75982	0.0935047
	0.787624	1.01565	0.630887	0.278079
	0.6956	0.933882	0.869501	0.403558
	0.762834	0.887219	0.61067	0.1893
	0.821585	0.935193	0.640762	0.346642
	0.786553	0.887301	0.797786	0.212636
	0.725514	0.9877	0.665574	0.119713
	0.766057	0.98936	0.738114	0.345233
	0.780641	0.950186	0.633387	0.184128
	0.823183	1.03262	0.602319	0.335918
	0.800642	1.0101	0.472853	0.280862
	0.756283	1.03254	0.490728	0.305267
	0.759852	0.877794	0.766462	0.352386
	0.828148	0.969875	0.832428	0.253708
	0.742289	1.01964	0.647756	0.347939
	0.660697	0.930724	0.611572	0.362572
	0.642724	0.906431	0.461335	0.33769
	0.608154	0.927847	0.535566	0.272497
	0.781908	0.871148	0.517708	0.232689
	0.798842	0.959923	0.25629	0.273998
	0.783812	0.909049	0.500899	0.17752
	0.769378	0.908375	0.873683	0.237476
	0.782049	0.959653	0.793547	0.208524
	0.788769	0.888687	0.801926	0.151971
	0.803679	0.861984	0.592879	0.374528
	0.768853	0.900656	0.782524	0.188553
	0.734038	0.883776	0.851335	0.270533
	0.725405	0.83553	0.999908	0.12977
	0.817129	0.880774	0.688486	0.17882
	0.78207	0.866554	0.745568	0.353533
	0.775821	0.80931	0.656876	0.172538
	0.776279	0.814001	0.858518	0.0562983
	0.715021	0.815705	0.74536	0.0262232
	0.785945	0.936399	0.761454	0.256263
	0.777013	0.887241	0.544605	0.0382876
	0.807723	0.947311	0.766254	0.193301
	0.809604	0.980885	0.699735	0.159517
	0.873627	0.955833	0.683997	0.374232
	0.762403	0.95909	0.68958	0.341037
	0.720158	0.869274	0.716861	0.379646
	0.792715	0.892664	0.701134	0.333611
	0.75293	0.96733	0.920544	0.297006
	0.704737	0.936891	0.582752	0.295333
	0.80071	0.8974	0.540808	0.25964
	0.76719	0.938589	0.7156	0.39805
	0.7908	0.883904	0.715243	0.299711
	0.80446	0.905439	0.677044	0.371634
	0.760941	0.886058	0.682914	0.379557
	0.81294	0.837584	0.759952	0.306574
	0.802003	0.836709	0.75108	0.356909
	0.771713	0.848067	0.615099	0.324988
	0.762488	0.867694	0.540234	0.358671
	0.754148	0.834945	0.769151	0.240176
	0.792629	0.91416	0.690463	0.281387
	0.767549	0.828384	0.478954	0.23889
	0.714413	0.842366	0.760415	0.0908158
	0.802315	0.84403	0.549468	0.252943
	0.76104	0.8828	0.787394	0.221315
	0.688573	0.897303	0.685928	0.397029
	0.800446	0.93885	0.528355	0.225116
	0.764075	0.859224	0.605397	0.317889
	0.76412	0.859468	0.535303	0.127762
	0.788867	0.944913	0.622416	0.235464
	0.747938	0.962886	0.648039	0.152594
	0.748758	0.874868	0.613181	0.105051
	0.772272	0.901769	0.530377	0.0784807
	0.739421	0.845989	0.473926	-0.03736
	0.762233	0.904557	0.683805	0.109189
	0.648854	0.886817	0.799987	0.130585
	0.783828	0.898045	0.692885	0.016872
	0.783172	0.938535	0.457987	0.0764214
	0.83539	0.949773	0.554264	0.192432
	0.83223	0.923186	0.675502	0.010141
	0.749468	0.88163	0.860894	0.0751532
	0.802628	0.878294	0.759087	0.12113
	0.796313	0.927718	0.75847	0.345856
	0.758905	0.872851	0.736439	0.209848
	0.749064	0.873273	0.709326	0.204368
	0.739305	0.866034	0.48332	0.23336
	0.76549	0.816749	0.514928	0.271617
	0.746828	0.931056	0.709325	0.164301
	0.789708	0.931964	0.777074	0.180618
	0.79301	0.850091	0.664761	0.315182
	0.803257	0.906265	0.690927	0.314002
	0.751869	0.944432	0.611775	0.355782
	0.721517	0.913697	0.755364	0.0211712
	0.755933	0.9426	0.772474	0.249431
	0.707398	0.932153	0.664699	-0.00497306
	0.78124	0.797853	0.692156	0.229731
	0.74374	0.892894	0.773447	0.247941
	0.775426	0.873596	0.848205	0.203347
	0.812601	0.911088	0.482918	0.210178
	0.7383	0.850358	0.685155	0.28787
	0.756648	0.908828	0.542275	0.267376
	0.767398	0.872841	0.331423	0.190955
	0.754565	0.958621	0.294165	0.22167
	0.751333	0.97138	0.583728	0.194948
	0.792681	0.875968	0.865979	0.228057
	0.751333	0.988899	0.690074	0.383946
	0.812351	0.947928	0.750623	0.234271
	0.741523	0.901839	0.724999	0.211585
	0.752128	0.94199	0.558835	0.318937
	0.781967	0.897636	0.799435	0.155052
	0.781445	0.907706	0.697012	0.146957
	0.799329	0.916838	0.622462	0.218869
	0.776502	0.905848	0.348271	0.122993
	0.803995	0.955523	0.540072	0.212957
	0.699408	0.845949	0.536126	0.111458
	0.760516	0.919807	0.412615	0.16694
	0.751558	0.83044	0.730637	0.221478
	0.776476	0.906956	0.426558	0.0941601
	0.773764	0.916332	0.486588	0.125932
	0.769939	0.863522	0.6865	0.00950139
	0.706746	0.87043	0.777472	0.101583
	0.781577	0.894056	0.555712	0.376265
	0.832532	0.931181	0.724175	0.209676
	0.772323	0.871601	0.326744	0.341906
	0.727764	0.941615	0.345901	0.584817
	0.799138	0.887633	0.332639	0.168401
	0.767126	0.924011	0.328569	0.084967
	0.804	0.850049	0.405479	0.456331
	0.731565	0.914349	0.4571	0.367019
	0.745728	0.886198	0.777721	0.374672
	0.760588	0.864023	0.703644	0.366887
	0.780549	0.916523	0.796211	0.315326
	0.804025	0.811345	0.679351	0.332262
	0.754703	0.8725	0.627148	0.36492
	0.724457	0.890626	0.512836	0.366359
	0.78287	0.912811	0.830354	0.425683
	0.78381	0.883025	0.858106	0.272512
	0.7635	0.926834	0.792678	0.332457
	0.434622	0.915867	0.65359	0.362418
	0.694651	0.871225	0.523501	0.232949
	0.784652	0.821092	0.533153	0.389784
	0.796281	0.918804	0.754485	0.339948
	0.820722	0.885215	0.697521	0.45062
	0.762212	0.884021	0.726363	0.578501
	0.715866	0.860152	0.659404	0.543066
	0.670238	0.903158	0.628688	0.582931
	0.811619	0.902602	0.66232	0.476723
	0.754541	0.922754	0.528724	0.367365
	0.722452	0.894684	0.697058	0.460295
	0.647382	0.93986	0.899477	0.532136
	0.659936	0.844559	0.629844	0.434481
	0.708873	0.872003	0.780708	0.259924
	0.77622	0.900988	0.855385	0.0830014
	0.820334	0.837865	0.810787	0.101899
	0.777056	0.901033	0.788317	0.138136
	0.745259	0.861916	0.742965	-0.0232243
	0.734704	0.863077	0.71114	0.173997
	0.813792	0.920479	0.712242	0.0400179
	0.765683	0.88726	0.690091	0.125236
	0.787832	0.883293	0.523047	-0.0183942
	0.707123	0.885918	0.684404	0.269669
	0.752244	0.86396	0.634864	0.138213
	0.856044	0.910139	0.624238	0.229367
	0.74975	0.918568	0.747482	-0.0936871
	0.784743	0.888916	0.749351	0.130626
	0.707955	0.89546	0.814384	0.0912865
	0.776741	0.910438	0.688986	0.268335
	0.808078	0.885196	0.675169	0.0932132
	0.841147	0.921781	0.696687	0.146604
	0.774611	0.864753	0.509723	0.160254
	0.777886	0.850364	0.452571	0.111766
	0.799643	0.880335	0.347073	0.0973451
	0.787546	0.909084	0.291364	0.132343
	0.83776	0.860886	0.42575	0.162922
	0.778625	0.951214	0.580886	0.152914
	0.778832	0.899509	0.680183	0.135947
	0.755767	0.846112	0.61436	0.237861
	0.836049	0.881188	0.853684	-0.0247289
	0.802991	0.889541	0.701627	0.0425438
	0.790728	0.955524	0.606247	0.228669
	0.806703	0.920873	0.532097	0.180558
	0.80571	0.857893	0.663808	0.034594
	0.756753	0.895535	0.514165	0.102213
	0.819235	0.919826	0.862454	0.0050211
	0.848962	0.869829	0.773754	0.0438904
	0.806761	0.894052	0.692826	0.142034
	0.85371	0.840361	0.691599	0.022129
	0.812555	0.909216	0.485715	0.121388
	0.822298	0.931269	0.528302	0.146386
	0.78372	0.884838	0.493262	0.277668
	1.00511	0.914018	0.511926	0.210137
	0.974633	0.915403	0.594039	0.24052
	0.963177	0.912284	0.701143	0.141955
	1.04418	0.875856	0.684346	0.0982804
	1.08695	0.876862	0.721269	0.195204
	0.924218	0.974429	0.707054	0.0695764
	1.05224	0.919636	0.726718	0.152614
	0.992199	0.891213	0.854144	0.265951
	1.08712	0.877676	0.718862	0.30439
	0.947121	0.88779	0.469744	0.131924
	1.00337	0.934214	0.533383	0.104205
	1.00203	0.906453	0.516049	0.179715
	1.01513	0.875755	0.730339	0.0191974
	1.04345	0.856057	0.781217	0.0490571
	0.975733	0.922806	0.498857	0.0154369
	1.01059	0.858013	0.728452	0.207523
	1.09114	0.879782	0.683967	0.0484757
	0.990921	0.880888	0.71161	0.10089
	0.891219	0.942474	0.714089	0.146003
	0.98045	0.862308	0.647806	0.227398
	1.0387	0.888625	0.748032	-0.0357322
	1.03456	0.914946	0.501915	0.0709502
	1.1442	0.884701	0.666808	0.0601348
	1.05248	0.90819	0.49166	-0.0668033
	0.991026	0.890427	0.412521	0.0824885
	0.964351	0.928214	0.559437	0.046531
	1.083	0.882877	0.567317	0.0604825
	0.980832	0.867103	0.548409	0.1284
	0.906559	0.9186	0.522058	-0.0128068
	1.00589	0.944313	0.515682	0.131648
	1.01532	0.881868	0.593259	0.185691
	0.985904	0.899025	0.428512	-0.0157683
	1.03681	0.897968	0.454067	-0.042086
	1.04711	0.914697	0.463249	0.103163
	0.886088	0.900643	0.488716	0.122667
	0.990448	0.858646	0.517342	0.102962
	1.03281	0.938261	0.400638	0.190508
	1.00315	0.907009	0.330053	0.173796
	0.931283	0.920276	0.531929	0.110765
	1.04755	0.93663	0.485212	0.133674
	1.12697	0.894322	0.536297	0.344208
	0.999452	0.908535	0.599624	0.258975
	1.04313	0.866227	0.408836	0.311822
	1.06084	0.852798	0.364886	0.200122
	0.878942	0.858981	0.271961	0.0550278
	1.0294	0.826821	0.43724	0.0253297
	1.0484	0.850692	0.595926	0.0732052
	1.06345	0.940499	0.584147	0.138269
	1.06228	0.861744	0.401251	0.0537135
	0.942981	0.921722	0.268355	0.11552
	0.997218	0.838532	0.458732	-0.016795
	0.955212	0.80639	0.446161	0.18145
	0.938083	0.87003	0.297427	0.105074
	0.982833	0.867099	0.322721	0.127524
	1.26738	0.931839	0.372053	0.108462
	0.982108	0.897262	0.44672	0.0607345
	0.959945	0.88578	0.439249	0.137746
	1.07041	0.872075	0.365581	0.0472189
	0.993678	0.950283	0.36722	0.113217
	1.07335	0.898548	0.43055	0.0886444
	1.05536	0.909166	0.627306	0.0528351
	1.00034	0.882019	0.627645	0.125668
	1.00688	0.939833	0.400137	0.107177
	1.00815	0.867409	0.424022	0.106033
	0.959708	0.847619	0.362852	0.143585
	1.06222	0.918788	0.479209	0.0893657
	0.96352	0.826329	0.412788	0.0719905
	1.03285	0.81318	0.57188	0.146645
	0.842512	0.853225	0.568259	0.0714434
	0.999933	0.898805	0.61097	0.137839
	0.984233	0.812305	0.384485	0.0138314
	0.955713	0.920823	0.270494	0.167347
	0.972456	0.952017	0.382663	0.0862075
	0.897637	0.906993	0.316609	0.0826537
	1.06545	0.883719	0.574107	-0.0359785
	1.06695	0.927136	0.589859	0.066009
	1.01233	0.956925	0.425574	0.117459
	1.0409	0.855478	0.44664	0.0998389
	0.987639	0.834721	0.692612	0.121761
	1.05009	0.85419	0.745181	0.173929
	0.995805	0.943959	0.665915	0.113172
	0.868573	0.987317	0.487258	0.137912
	1.05873	0.932907	0.324103	0.0611514
	1.02215	0.898104	0.239661	-0.0180091
	0.953367	0.743566	0.352581	0.100163
	0.955452	0.693386	0.483615	0.0358571
	0.982612	0.773548	0.665024	0.149349
	1.07418	0.678951	0.586442	0.151519
	1.11695	0.71528	0.657778	0.131693
	0.999283	0.601636	0.622636	0.0737079
	1.01679	0.790001	0.514975	0.0462075
	1.06274	0.770998	0.526436	0.149231
	1.08157	0.571469	0.402113	0.146504
	0.963594	0.652687	0.405486	0.270986
	1.05817	0.695353	0.42133	0.0129099
	1.03119	0.749634	0.546766	0.125978
	1.02224	0.35175	0.629062	0.129451
	0.9523	0.753283	0.637445	0.0742354
	0.960526	0.571216	0.59396	0.103295
	1.02766	0.840127	0.417961	-0.00748322
	0.951897	0.811621	0.636323	0.0503249
	1.08426	0.740244	0.617271	0.0161787
	0.813416	0.566981	0.481781	0.10411
	1.04826	0.698915	0.610452	0.113811
	1.08665	0.649223	0.594875	0.133404
	0.98781	0.734271	0.418799	0.117325
	1.12366	0.453422	0.555353	0.0998424
	1.03974	0.610234	0.549113	0.124076
	1.0514	0.405492	0.512547	0.0808384
	1.05032	0.466771	0.580098	0.0786115
	0.965743	0.446007	0.584559	0.205206
	0.954567	0.649692	0.434615	0.0245968
	1.09704	0.652104	0.412787	0.186181
	0.927066	0.602609	0.586869	0.0941404
	0.902329	0.305552	0.49038	0.0190286
	0.976733	0.456547	0.541315	0.0615008
	1.08316	0.493869	0.529902	0.16595
	1.06074	0.548714	0.291728	0.179173
	0.975665	0.674476	0.675655	0.0378817
	0.937866	0.500944	0.527028	0.118912
	1.03176	0.531468	0.500845	0.155293
	1.05021	0.310553	0.322153	0.219147
	1.0704	0.562773	0.293193	0.0398986
	0.946095	0.521748	0.431454	0.179275
	1.00216	0.544081	0.566589	0.163489
	0.977733	0.538998	0.617575	0.161818
	0.918283	0.702021	0.64743	0.0599306
	1.05691	0.584443	0.70489	0.128795
	1.09867	0.820237	0.363467	0.314509
	1.04016	0.517062	0.577418	0.336646
	1.02484	0.586017	0.575105	0.2517
	1.03492	0.580033	0.620129	0.238538
	1.02906	0.518481	0.593371	0.304836
	1.083	0.581972	0.505741	0.230584
	0.961581	0.463173	0.371911	0.165083
	0.975296	0.579606	0.378734	0.166286
	0.950514	0.500811	0.732817	0.112419
	1.02324	0.637576	0.389129	0.0740736
	1.02699	0.362867	0.248673	0.204747
	0.961523	0.472507	0.339408	0.0632374
	1.07268	0.591807	0.532042	0.100479
	1.06919	0.468107	0.62312	0.140731
	0.961992	0.496422	0.6926	0.107495
	1.01253	0.503931	0.33046	0.195273
	1.01026	0.638461	0.622449	0.263401
	1.00542	0.473207	0.678479	0.277582
	1.07846	0.476547	0.442041	0.160641
	1.02917	0.449123	0.405389	0.153215
	0.990939	0.770842	0.589386	0.252389
	1.04191	0.602489	0.585548	0.150815
	0.943838	0.49046	0.577988	0.179853
	0.973852	0.818898	0.617884	0.197174
	0.976118	0.312514	0.280398	0.116503
	1.03943	0.405113	0.536806	0.13458
	1.01429	0.66251	0.633189	0.206611
	0.891218	0.581897	0.485403	0.159384
	1.04485	0.641112	0.597563	0.139067
	0.940937	0.755089	0.669974	0.174919
	0.923444	0.845549	0.541025	0.123711
	0.93742	0.75705	0.436756	0.18246
	0.913487	0.642576	0.364585	0.118835
	1.10009	0.638188	0.228522	0.229726
	0.863545	0.669032	0.412493	0.284338
	1.07435	0.659759	0.423219	0.0646167
	1.0703	0.379538	0.535976	0.165819
	0.895803	0.478825	0.776634	0.0991756
	0.964553	0.309839	0.481609	0.127861
	1.08206	0.542855	0.547574	0.145438
	0.991152	0.416041	0.617523	0.251943
	1.08692	0.413795	0.583379	0.19955
	0.843434	0.553839	0.652305	0.0730204
	1.011	0.436606	0.650421	0.221997
	0.962493	0.356334	0.40851	0.185179
	1.03025	0.713483	0.459221	0.0854776
	0.922985	0.776417	0.451974	0.173726
	0.900917	0.7173	0.54436	0.148894
	1.03623	0.752354	0.41256	0.127803
	1.02544	0.796255	0.665093	0.0978388
	0.989865	0.766115	0.52539	0.219337
	0.945421	0.727493	0.329234	0.185855
	0.870974	0.730071	0.371547	0.138746
	1.0791	0.697008	0.4609	0.13601
	1.06619	0.751266	0.608607	0.109453
	0.875733	0.759927	0.630254	0.203689
	1.02503	0.74785	0.423041	0.151519
	0.93325	0.715298	0.336306	0.170124
	1.1291	0.717122	0.365141	0.183384
	1.01295	0.721249	0.587125	0.192753
	1.03341	0.749267	0.422693	0.203652
	1.08096	0.716838	0.46612	0.213401
	0.99475	0.786887	0.547753	0.159857
	1.0094	0.424514	0.519075	0.22806
	1.0131	0.462486	0.433435	0.126497
	0.688963	0.704075	0.394549	0.112988
	0.689651	0.664945	0.637817	0.186094
	0.655245	0.626071	0.529666	0.297618
	0.725309	0.658491	0.475393	0.260839
	0.626897	0.464413	0.58008	0.150092
	0.737968	0.425054	0.574967	0.13957
	0.721464	0.373273	0.562265	0.348247
	0.746774	0.332232	0.501486	0.253788
	0.739707	0.360062	0.626502	0.141898
	0.673396	0.60193	0.562215	0.199217
	0.7131	0.669357	0.59722	0.130412
	0.748435	0.754774	0.572349	0.139365
	0.604199	0.831577	0.467179	0.236586
	0.619653	0.522121	0.574828	0.207332
	0.635823	0.825229	0.647846	0.150136
	0.543555	0.658679	0.503946	0.0892338
	0.573097	0.776548	0.612541	0.216137
	0.688726	0.94448	0.667339	0.144414
	0.742689	0.938023	0.65263	0.169906
	0.472211	0.973795	0.761488	0.210865
	0.721945	0.972723	0.585163	0.276887
	0.779178	1.01383	0.600424	0.277549
	0.637405	1.00016	0.472328	0.299275
	0.592442	0.96741	0.398758	0.270164
	0.720234	0.974801	0.390817	0.310334
	0.674369	0.964374	0.430383	0.0705381
	0.565683	0.94733	0.494192	0.109622
	0.595049	0.974462	0.623984	0.0844158
	0.57884	0.967922	0.645038	0.0437965
	0.619936	0.955888	0.673311	0.0950085
	0.638363	0.921233	0.655577	0.170809
	0.6482	0.98837	0.590984	0.204856
	0.468413	0.97659	0.579487	0.158622
	0.721465	0.886581	0.573479	0.177633
	0.767898	1.02747	0.649494	0.10256
	0.745433	0.945779	0.758152	0.172991
	0.79899	0.996681	0.525408	0.127801
	0.580879	0.967576	0.684266	0.0593438
	0.76345	0.739957	0.514841	0.153253
	0.759571	0.531424	0.571073	0.142973
	0.653768	0.423927	0.438425	0.186977
	0.7992	0.732999	0.443325	0.214417
	0.84077	0.757771	0.43013	0.248266
	0.708988	0.728725	0.692022	0.177471
	0.74099	0.62188	0.659661	0.128007
	0.748897	0.47608	0.595961	0.169253
	0.625706	0.499931	0.518905	0.175295
	0.70896	0.636195	0.584659	0.152997
	0.81765	0.629404	0.585027	0.206785
	0.790057	0.530226	0.650271	0.188617
	0.719308	0.499859	0.319541	0.138794
	0.711076	0.425778	0.689494	0.214863
	0.565629	0.542133	0.701427	0.230552
	0.743029	0.479946	0.344813	0.0967543
	0.589892	0.721	0.48283	0.0676047
	0.592606	0.742802	0.464206	0.0675505
	0.513153	0.751548	0.60856	0.170126
	0.508879	0.582075	0.521507	0.195495
	0.492035	0.820526	0.429696	0.215491
	0.419187	0.656693	0.498673	0.127532
	0.489018	0.683954	0.64253	0.19813
	0.470019	0.578234	0.555253	0.138992
	0.47432	0.582973	0.520069	0.184687
	0.413033	0.688732	0.523665	0.358447
	0.445146	0.699391	0.56454	0.380103
	0.485934	0.622802	0.469589	0.105168
	0.436785	0.709329	0.43102	0.135906
	0.540792	0.660967	0.60789	0.161123
	0.419495	0.900131	0.531607	0.16924
	0.50978	0.951795	0.583277	0.0867505
	0.494853	1.00045	0.567043	0.107882
	0.430913	0.809999	0.404283	0.114249
	0.422891	0.925608	0.622734	0.0510312
	0.518961	0.646047	0.516432	0.149419
	0.561692	0.620926	0.666053	0.136844
	0.553323	0.912221	0.586556	0.239991
	0.435335	0.945614	0.702066	0.114094
	0.492321	0.890714	0.607203	0.197652
	0.542351	0.845081	0.553929	0.170832
	0.515574	0.845293	0.472239	0.117864
	0.453779	0.868596	0.701037	0.163208
	0.485386	0.962731	0.36188	0.11694
	0.455985	0.842877	0.396208	0.182803
	0.592979	0.883827	0.575255	0.145465
	0.485443	0.950949	0.431326	0.130822
	0.474138	0.850704	0.564611	0.164527
	0.522412	0.908545	0.674358	0.0215639
	0.454597	0.964844	0.617696	0.126666
	0.479165	0.854843	0.637509	0.121928
	0.39322	0.887361	0.767395	0.144916
	0.480773	0.967085	0.592004	0.168264
	0.486501	0.819959	0.672386	0.11164
	0.324625	0.693884	0.524592	0.181853
	0.446974	0.803132	0.366371	0.142816
	0.440814	0.624907	0.431057	0.0350806
	0.603048	0.631253	0.451496	0.129943
	0.759381	0.745491	0.343792	0.100009
	0.63933	0.546529	0.420857	0.105408
	0.702665	0.687871	0.660928	0.0811405
	0.667097	0.616955	0.377026	0.0993576
	0.736123	0.799011	0.615117	0.139325
	0.786578	0.600858	0.483324	0.114187
	0.697964	0.600865	0.482613	0.174945
	0.510043	0.499178	0.510039	0.138262
	0.75368	0.532469	0.549215	0.138795
	0.760707	0.537149	0.483731	0.230434
	0.558304	0.5009	0.353269	0.0961171
	0.621555	0.417325	0.641367	0.106909
	0.561783	0.66743	0.529562	0.195221
	0.592611	0.595106	0.389334	0.276348
	0.509963	0.569073	0.591705	0.145309
	0.488705	0.44485	0.434697	0.132095
	0.712706	0.622435	0.487247	0.268671
	0.726387	0.592395	0.59623	0.216765
	0.480077	0.583997	0.572795	0.136626
	0.641935	0.582533	0.448254	0.153849
	0.666675	0.52121	0.588225	0.287169
	0.688942	0.618532	0.680723	0.16139
	0.69494	0.566557	0.495566	0.250044
	0.813419	0.550692	0.40793	0.307373
	0.64993	0.63457	0.716239	0.285239
	0.717247	0.512382	0.430337	0.162183
	0.631335	0.612495	0.394694	0.195366
	0.734102	0.582581	0.398626	0.0616365
	0.741305	0.550723	0.324398	0.0754161
	0.749642	0.534519	0.408363	0.242055
	0.584495	0.566619	0.606557	0.245853
	0.621691	0.533794	0.651475	0.134591
	0.79283	0.546164	0.671207	0.162884
	0.78611	0.475795	0.531754	0.244256
	0.685254	0.541465	0.361045	0.182367
	0.628013	0.703688	0.608974	0.258031
	0.657401	0.724929	0.268625	0.107698
	0.70012	0.540576	0.587278	0.161849
	0.673414	0.646627	0.734962	0.204844
	0.701313	0.655172	0.606999	0.117067
	0.732953	0.575065	0.586041	0.179343
	0.689523	0.580629	0.577535	0.207372
	0.670722	0.578565	0.51663	0.192058
	0.5941	0.660323	0.606586	0.161854
	0.520761	0.62572	0.429419	0.171626
	0.744008	0.627912	0.59438	0.118534
	0.701687	0.526784	0.470647	0.14866
	0.71649	0.649773	0.413249	0.176852
	0.590867	0.563276	0.44618	0.147536
	0.74142	0.52374	0.389484	0.0597857
	0.751523	0.593622	0.545036	0.122724
	0.78508	0.546972	0.497875	0.171376
	0.706234	0.561529	0.583325	0.105045
	0.403303	0.655737	0.525587	0.335951
	0.281517	0.577388	0.357067	0.257844
	0.653664	0.613803	0.397973	0.139052
	0.700549	0.409915	0.653971	0.129546
	0.752812	0.60097	0.522546	0.0916518
	0.733862	0.557508	0.594554	0.309662
	0.716595	0.536152	0.571888	0.174381
	0.722423	0.52625	0.41112	0.0573431
	0.742575	0.482889	0.452373	0.21364
	0.738241	0.631084	0.453244	0.094977
	0.481	0.376163	0.588931	0.168933
	0.698413	0.676647	0.401694	0.0765965
	0.632183	0.626724	0.581301	0.172543
	0.545406	0.65636	0.54565	0.116558
	0.53625	0.684202	0.529418	0.205917
	0.78846	0.649979	0.585342	0.170541
	0.551534	0.873877	0.564852	0.182644
	0.338883	0.932668	0.448687	0.110616
	0.701683	0.869131	0.475278	0.136989
	0.726434	0.94404	0.291025	0.11976
	0.895285	0.820955	0.35795	0.258075
	0.759447	0.881784	0.436307	0.206458
	0.81738	0.796588	0.567248	0.20025
	0.868405	0.749171	0.42216	0.245906
	0.842611	0.729403	0.642849	0.549887
	0.829784	0.805956	0.608443	0.454331
	0.824273	0.884612	0.393825	0.460816
	0.825531	0.575603	0.265741	0.53294
	0.830307	0.440401	0.657287	0.443735
	0.837605	0.653771	0.545735	0.512614
	0.93444	0.578795	0.573002	0.511189
	0.896369	0.662795	0.459432	0.41857
	0.768413	0.774272	0.447902	0.467712
	0.854431	0.829958	0.540206	0.524594
	0.905831	0.79281	0.630556	0.536703
	0.887006	0.834313	0.461897	0.487405
	0.875174	0.779596	0.535593	0.336824
	0.817796	0.810747	0.494586	0.403095
	0.905013	0.877647	0.59868	0.444013
	0.912588	0.782393	0.547131	0.345147
	0.840111	0.703651	0.454982	0.171204
	0.786058	0.766058	0.567502	0.195501
	0.955758	0.830208	0.625606	0.126667
	0.854642	0.848067	0.304732	0.026831
	0.824309	0.74133	0.6094	0.169852
	0.72976	0.785901	0.574265	0.210788
	0.84167	0.758731	0.297295	0.175785
	0.793074	0.772398	0.351081	0.246761
	0.898575	0.854681	0.307687	0.107914
	0.810881	0.739483	0.369555	0.04406
	0.810975	0.793758	0.540974	0.173382
	0.795692	0.793842	0.672082	0.109681
	0.862784	0.783639	0.467727	0.124165
	0.846741	0.807902	0.51729	0.103685
	0.878455	0.702659	0.304513	0.111667
	0.808869	0.75046	0.498327	0.106148
	0.816865	0.673273	0.613688	0.182223
	0.780254	0.765587	0.812785	0.145617
	0.866822	0.646227	0.614917	0.117704
	0.917425	0.763789	0.74698	0.141594
	0.83577	0.780565	0.71498	0.340493
	0.799321	0.794104	0.793234	0.291999
	0.862572	0.806241	0.667042	0.0700095
	0.812152	0.845892	0.775951	0.16961
	0.815722	0.658414	0.765485	0.180044
	0.793501	0.69528	0.787211	0.174912
	0.812281	0.749458	0.689684	0.173411
	0.822581	0.794626	0.784772	0.0879926
	0.875758	0.77251	0.718768	0.181506
	0.867697	0.79353	0.746963	0.151891
	0.811927	0.736167	0.690729	0.186102
	0.811295	0.827588	0.746041	0.266418
	0.954366	0.759941	0.774247	0.221139
	0.832946	0.793872	0.657239	0.167324
	0.849841	0.748242	0.606838	0.16247
	0.904113	0.699583	0.690971	0.164723
	0.818986	0.724058	0.731927	0.540016
	0.874192	0.710905	0.755144	0.369828
	0.760003	0.840099	0.74522	0.424128
	0.72618	0.656132	0.780093	0.394653
	0.925956	0.541149	0.729841	0.293522
	0.664137	0.51257	0.607762	0.372943
	0.852297	0.722921	0.677961	0.134116
	0.876646	0.667831	0.77194	0.147731
	0.807739	0.506079	0.694389	0.252353
	0.777351	0.301481	0.624879	0.233216
	0.796948	0.59282	0.760192	0.169547
	0.949584	0.670147	0.704584	0.270581
	0.933865	0.710654	0.724307	0.266872
[truncated: 64,056 more rows]

## Sheet: Figure 6C
Figure 6C
Polymerization assays of the EcWT RodA-PBP2 and dynamic mutants	WT	T52A	L61R	WT	T52R-S54A-N55E
	1.83354	2.36575	4.33186	0.714981	3.90592
	0.739892	2.98084	4.02642	1.06074	4.37882
	0.426569	3.30818	3.8769	1.04974	4.69393
				1.17454	5.24458

## Sheet: Figure 6F
Figure 6F
Morphology imaging experiments	WT	T52A	T52R-S54A-N55E	WT+IPTG	T52A+IPTG	T52R-S54A-N55E+IPTG
	1.1859	1.46634	2.88095	1.06654	1.17309	3.05291
	1.17806	1.3782	3.21504	1.01818	2.14574	3.36374
	1.34523	1.40151	2.42436	1.17058	2.23773	3.67056
	1.04812	1.12607	2.7488	1.12573	2.10995	3.86361
	1.18789	1.3497	3.31824	1.09243	1.36107	4.06428
	1.22681	1.18375	3.71238	1.09681	2.65983	3.20434
	1.10058	1.44135	3.30078	1.16767	1.89676	3.01544
	1.46169	1.31133	4.13297	1.12412	1.34489	4.48552
	1.28153	1.13178	2.6885	1.4808	1.8523	3.96215
	1.09834	1.28642	2.89964	1.07127	1.16365	2.8819
	1.10263	1.18816	4.42469	1.2677	1.82372	2.16226
	1.29879	1.1424	2.90536	1.13446	1.22887	3.05571
	1.16435	1.0572	2.58928	1.13737	1.71268	3.70051
	1.16688	1.32219	3.43642	1.14347	2.12917	3.15278
	1.25227	1.2392	2.7424	1.20374	1.80644	3.58352
	1.33097	1.29132	2.46784	1.45287	1.80222	4.22029
	1.28653	1.32028	3.8337	1.26104	1.25208	2.22253
	1.31136	1.28206	3.13613	1.15091	1.79832	3.79009
	1.49568	1.22928	3.16238	1.1037	1.61498	2.53389
	1.50175	1.40718	3.03378	1.12828	1.42404	3.25936
	1.2795	1.32467	2.94647	1.17719	1.23675	3.00991
	1.33934	1.31178	3.48272	1.16371	1.84343	2.9618
	1.15583	1.12805	2.73333	1.04477	1.43968	2.51954
	1.24197	1.19174	2.78595	1.13499	1.55769	2.45578
		1.04449	2.41205	1.20382	1.40208	2.96373
		1.15949	2.9354	1.20766	1.15246	2.87652
		1.19284	3.89885	1.21692	1.26992	3.74225
		1.39292	3.94458	1.30216	1.67683	4.05101
		1.23243	2.826	1.26383	1.62776	3.17332
		1.28232	3.78748	1.31752	1.6181	2.48618
		1.23502	3.43192	1.18097	1.76386	2.7066
		1.16855	3.87971	1.19943	2.38026	3.62142
		1.13131	4.40368	1.24302	1.45529	4.40219
		1.21037	2.79875	1.23454	1.99923	3.49775
		1.03002	3.7964	1.26324	1.14388	2.70501
		1.3707	2.84975	1.1781	2.37601	4.14678
		1.1725	2.76841	1.14925	1.43146	3.29629
			2.89628	1.07754	1.51158	4.38801
			2.64349		1.34485	2.94728
			3.2644		1.53978	4.1194
			3.40375		1.79589	3.65544
			3.065		1.78106	3.24253
			2.75774		1.51264	4.22789
			3.4499		2.63	4.22789
			3.38054		1.20011	3.77176
			3.09605		1.61566	4.28198
			3.67883		2.03153	2.87929
			3.21791		2.07672	3.11565
			3.77597		1.58663	4.13914
			4.02249		2.3599	4.46232
			3.35314		1.86634	4.53138
			3.80542		1.3985	3.42707
			3.76197		1.3017	4.89013
			3.17073		1.96231	3.31545
			3.96439		1.87999	3.09082
			3.41001		1.88754	2.24688
			2.8727		2.03171	3.09084
			3.02777			3.63874
			2.88953			3.77084
			2.96207			2.73258
			3.14368			2.9685
			2.67501			4.26253
			3.25232			2.57132
						3.37338
						2.10746
