# Supplementary material for: Allosteric activation of cell wall synthesis during bacterial growth
Source: Nat Commun. 2023 Jun 10;14:3439. doi: 10.1038/s41467-023-39037-9 (PMC10257715; doi:10.1038/s41467-023-39037-9)
Supplement: Supplementary file 4 — Source Data [file 41467_2023_39037_MOESM4_ESM.zip › SI-Figure5.xlsx]

## Sheet: SI-Figure 5D
SI-Figure 5D
Examples of smFRET trajectories of EcALFA RodA-PBP2 with/out Nb-Fab complex	Time (s)	ALFA (top)	ALFA (bottom)	+Nb-Fab (top)	+Nb-Fab (bottom)
	0.375	0.819642	0.848348	0.699485	0.644657
	0.75	0.80825	0.641674	0.688516	0.618014
	1.125	0.7025	0.719549	0.683147	0.489991
	1.5	0.718886	0.816509	0.39431	0.546995
	1.875	0.815437	0.812385	0.512834	0.637856
	2.25	0.756338	0.882689	0.761954	0.650317
	2.625	0.730411	0.663441	0.657922	0.471256
	3	0.782759	0.803036	0.709222	0.199189
	3.375	0.847786	0.787279	0.662325	0.310764
	3.75	0.696999	0.908983	0.753148	0.642596
	4.125	0.812548	0.87929	0.709063	0.823627
	4.5	0.731515	0.72012	0.675869	0.562861
	4.875	0.762604	0.791864	0.514358	0.415287
	5.25	0.69543	0.923199	0.381085	0.262392
	5.625	0.710011	0.76759	0.270981	0.566509
	6	0.881075	0.880123	0.586001	0.472716
	6.375	0.824651	0.8046	0.551302	0.246833
	6.75	0.7686	0.773401	0.577174	0.413576
	7.125	0.726238	0.839134	0.611457	0.697296
	7.5	0.753777	0.897792	0.680594	0.51389
	7.875	0.726229	0.741742	0.621301	0.574182
	8.25	0.777237	0.676805	0.693834	0.625283
	8.625	0.836516	0.674649	0.570219	0.625717
	9	0.759678	0.731143	0.399583	0.588333
	9.375	0.776577	0.636777	0.560624	0.551159
	9.75	0.726825	0.830077	0.768401	0.666243
	10.125	0.749574	0.834062	0.656584	0.354477
	10.5	0.81984	0.705523	0.60177	0.528778
	10.875	0.854473	0.866089	0.643278	0.375086
	11.25	0.843122	0.660603	0.561066	0.504361
	11.625	0.766532	0.636003	0.529976	0.605829
	12	0.76033	0.667566	0.701952	0.565519
	12.375	0.808864	0.788693	0.739934	0.445938
	12.75	0.715262	0.745668	0.365518	0.294324
	13.125	0.756958	0.874864	0.710197	0.727973
	13.5	0.718125	0.866886	0.647598	0.664988
	13.875	0.758117	0.826682	0.652089	0.487343
	14.25	0.812714	0.91275	0.766364	0.364049
	14.625	0.789529	0.815354	0.664851	0.744534
	15	0.693909	0.884461	0.553235	0.533149
	15.375	0.827931	0.800954	0.541765	0.521036
	15.75	0.766691	0.88335	0.645485	0.389509
	16.125	0.704792	0.781387	0.542764	0.740604
	16.5	0.751533	0.741551	0.644287	0.642299
	16.875	0.787726	0.72682	0.637395	0.501948
	17.25	0.65682	0.727295	0.812836	0.692693
	17.625	0.770274	0.800966	0.659745	0.669276
	18	0.808326	0.877138	0.843201	0.810057
	18.375	0.846036	0.724626	0.693411	0.746904
	18.75	0.770464	0.811661	0.755101	0.577067
	19.125	0.763949	0.608869	0.784048	0.712123
	19.5	0.738269	0.745649	0.775837	0.38408
	19.875	0.7784	0.675649	0.747972	0.466614
	20.25	0.703021	0.467834	0.769143	0.500749
	20.625	0.844032	0.442853	0.646916	0.577923
	21	0.687432	0.433259	0.567765	0.801179
	21.375	0.717074	0.417449	0.587205	0.562798
	21.75	0.815785	0.441021	0.67156	0.332702
	22.125	0.813478	0.557687	0.67583	0.56675
	22.5	0.777319	0.796149	0.591563	0.336781
	22.875	0.833928	0.847187	0.646842	0.273712
	23.25	0.744221	0.619702	0.670328	0.419014
	23.625	0.655068	0.787294	0.724036	0.73462
	24	0.814249	0.801978	0.654731	0.574711
	24.375	0.839398	0.857258	0.533832	0.680638
	24.75	0.733715	0.7607	0.718036	0.609909
	25.125	0.752474	0.624249	0.799898	0.69552
	25.5	0.778804	0.86722	0.732395	0.591689
	25.875	0.704758	0.917584	0.71006	0.347068
	26.25	0.834177	0.878844	0.680309	0.414543
	26.625	0.784092	0.722365	0.728778	0.285198
	27	0.724771	0.808974	0.660969	0.270217
	27.375	0.727711	0.833205	0.548154	0.513331
	27.75	0.806954	0.920995	0.411989	0.642928
	28.125	0.720692	0.793838	0.65426	0.631966
	28.5	0.89462	0.760174	0.584027	0.565015
	28.875	0.77142	0.765431	0.383179	0.668365
	29.25	0.726879	0.893932	0.199429	0.590531
	29.625	0.733979	0.677547	0.601064	0.680526
	30	0.707909	0.766019	0.617758	0.509177
	30.375	0.853876	0.852677	0.628159	0.487925
	30.75	0.763898	0.799452	0.687553	0.597616
	31.125	0.879289	0.886358	0.486917	0.532483
	31.5	0.781722	0.723206	0.672436	0.715714
	31.875	0.787236	0.888566	0.623679	0.629733
	32.25	0.796009	0.746218	0.614423	0.519024
	32.625	0.779771	0.802813	0.386391	0.662578
	33	0.755448	0.827864	0.735329	0.378244
	33.375	0.760434	0.823711	0.579278	0.659772
	33.75	0.758678	0.862161	0.493501	0.586399
	34.125	0.822086	0.771675	0.77485	0.709691
	34.5	0.797883	0.706241	0.663774	0.654585
	34.875	0.773898	0.742654	0.553326	0.570421
	35.25	0.873367	0.810233	0.349333	0.586368
	35.625	0.828988	0.769948	0.232018	0.332279
	36	0.78966	0.791061	0.437638	0.227508
	36.375	0.692877	0.767738	0.640419	0.571963
	36.75	0.868139	0.650477	0.60962	0.623527
	37.125	0.879513	0.817094	0.620027	0.438542
	37.5	0.735771	0.807623	0.61209	0.65961
	37.875	0.742765	0.85326	0.765759	0.406153
	38.25	0.768832	0.759208	0.48771	0.398761
	38.625	0.860713	0.696617	0.237211	0.168141
	39	0.819147	0.804695	0.721968	0.615002
	39.375	0.797657	0.87202	0.569538	0.511889
	39.75	0.82154	0.735239	0.70565	0.581722
	40.125	0.790841	0.823242	0.611889	0.625615
	40.5	0.803041	0.791927		0.439567
	40.875	0.800554	0.901604		0.443674
	41.25	0.727584	0.819796		0.638002
	41.625	0.715445	0.913699		0.258778
	42	0.910623	0.773624		0.644052
	42.375	0.779993	0.748272		0.572307
	42.75	0.761894	0.823477		0.599617
	43.125	0.790523	0.781333		0.560476
	43.5	0.737946	0.540814		0.669299
	43.875	0.761201	0.579591		0.68456
	44.25	0.794199	0.867167		0.583695
	44.625	0.779438	0.871419		0.728871
	45	0.81977	0.55475		0.370205
	45.375	0.771867	0.75547		0.571291
	45.75	0.77919	0.835597		0.614273
	46.125	0.794811	0.847439		0.583959
	46.5	0.750742	0.87292		0.739006
	46.875	0.812824	0.473996		0.660634
	47.25	0.757808	0.85628		0.539451
	47.625	0.784049	0.759931		0.690022
	48	0.747602	0.845015		0.720902
	48.375	0.759689	0.538019		0.725381
	48.75	0.797997	0.833201		0.562869
	49.125	0.73534	0.69069		0.27268
	49.5	0.749503	0.835477		0.676218
	49.875	0.854749	0.860212		0.696244
	50.25	0.744315	0.943816		0.624995
	50.625	0.726435	0.847953		0.481776
	51	0.789941	0.820402		0.593345
	51.375	0.68787	0.862764		0.716909
	51.75	0.796356	0.940379		0.21797
	52.125	0.796966	0.881829		0.617652
	52.5	0.86632	0.991807		0.611549
	52.875	0.708027	0.832481		0.442433
	53.25	0.824804	0.890932		0.476114
	53.625	0.784056	0.684319		0.607564
	54	0.779394	0.764742		0.389183
	54.375	0.812319	0.739436		0.521823
	54.75	0.8047	0.836613		0.583792
	55.125	0.746195	0.844969		0.648759
	55.5	0.766741	0.642314		0.447204
	55.875	0.850545	0.823761		0.421178
	56.25	0.788418	0.788941		0.566736
	56.625	0.778247	0.740497		0.721599
	57	0.84741	0.7886		0.608564
	57.375	0.74973	0.72401		0.421261
	57.75	0.703443	0.767766		0.591344
	58.125	0.763545	0.75497		0.62473
	58.5	0.768844	0.861932		0.608706
	58.875	0.819341	0.842796		0.586888
	59.25	0.756091	0.811089		0.620302
	59.625	0.766606	0.817794		0.506181
	60	0.680136	0.888248		0.649832
	60.375	0.75421	0.848662		0.574312
	60.75	0.792285	0.833068		0.546221
	61.125	0.773834	0.866797		0.615934
	61.5	0.776132	0.615028		0.470567
	61.875	0.746146	0.767156		0.543217
	62.25	0.785001	0.816909		0.267554
	62.625	0.801604	0.795092		0.426303
	63	0.742161	0.728345		0.332749
	63.375	0.728745	0.77164		0.704236
	63.75	0.824914	0.8705		0.5651
	64.125	0.790696	0.826004		0.405957
	64.5	0.812839	0.796474		0.379293
	64.875	0.82175	0.913642		0.626103
	65.25	0.752308	0.846141		0.615441
	65.625	0.785996	0.879943		0.522572
	66	0.860536	0.808099		0.594655
	66.375	0.813497	0.560072		0.470446
	66.75	0.876197	0.784443		0.678796
	67.125	0.766428	0.568469		0.493647
	67.5	0.767032	0.880354		0.432987
	67.875	0.780805	0.781533		0.676266
	68.25	0.819206	0.477737		0.345816
	68.625	0.813443	0.539083		0.454181
	69	0.846871	0.730336		0.639111
	69.375	0.695113	0.669971		0.322741
	69.75	0.875817	0.802032		0.46249
	70.125	0.761661	0.823448		0.297626
	70.5	0.835872	0.93859		0.652573
	70.875	0.822749	0.806567		0.604544
	71.25	0.791033	0.837722		0.67787
	71.625	0.795091	0.757451		0.433036
	72	0.762494	0.775857		0.343173
	72.375	0.748895	0.884413		0.431578
	72.75	0.838032	0.861424		0.225688
	73.125	0.703832	0.732802		0.263126
	73.5	0.828393	0.80871		0.316456
	73.875	0.806185	0.824587		0.404488
	74.25	0.752634	0.911524		0.379908
	74.625	0.809406	0.81041		0.591611
	75	0.750153	0.682388		0.247103
	75.375	0.772943	0.901009		0.346112
	75.75	0.721816	0.901765		0.587095
	76.125	0.77413			0.694577
	76.5	0.802866			0.582157
	76.875	0.755475			0.438032
	77.25	0.799871			0.244326
	77.625	0.701486			0.222875
	78	0.806825			0.576352
	78.375	0.719923			0.742195
	78.75	0.738256			0.602589
	79.125	0.751324			0.383142
	79.5				0.350104
	79.875				0.582556
	80.25				0.201053
	80.625				0.363317
	81				0.64853
	81.375				0.637793
	81.75				0.6049
	82.125				0.432794
	82.5				0.630534
	82.875				0.652209
	83.25				0.682507
	83.625				0.681107
	84				0.65778
	84.375				0.393155
	84.75				0.70266
	85.125				0.680485
	85.5				0.222897
	85.875				0.725192
	86.25				0.696929
	86.625				0.441839
	87				0.802125
	87.375				0.537386
	87.75				0.398111
	88.125				0.562844
	88.5				0.278653
	88.875				0.315563
	89.25				0.604959
	89.625				0.50874
	90				0.704862
	90.375				0.416316
	90.75				0.658562
	91.125				0.740587
	91.5				0.736802
	91.875				0.566848
	92.25				0.649648
	92.625				0.739033
	93				0.672694
	93.375				0.772294
	93.75				0.588725
	94.125				0.288669
	94.5				0.208903
	94.875				0.303612
	95.25				0.310121
	95.625				0.267737
	96				0.211898
	96.375				0.262004
	96.75				0.57323
	97.125				0.726139
	97.5				0.309645
	97.875				0.249005
	98.25				0.380181
	98.625				0.289661
	99				0.739199
	99.375				0.703653
	99.75				0.519009
	100.125				0.449403
	100.5				0.569874
	100.875				0.255548
	101.25				0.438876
	101.625				0.35112
	102				0.76356
	102.375				0.761166
	102.75				0.681912
	103.125				0.649217
	103.5				0.737104
	103.875				0.372789
	104.25				0.588637
	104.625				0.508613
	105				0.669098
	105.375				0.454052
	105.75				0.528695
	106.125				0.505779
	106.5				0.260851
	106.875				0.275823
	107.25				0.63895
	107.625				0.729607
	108				0.660578
	108.375				0.454611
	108.75				0.697795
	109.125				0.32916
	109.5				0.24756
	109.875				0.262995
	110.25				0.444404
	110.625				0.785329

## Sheet: SI-Figure 5E
SI-Figure 5E
Transition density plots for EcALFA RodA-PBP2 with/out Nb-Fab complex	ALFA (start state)	ALFA (end state)	+Nb-Fab (start state)	+Nb-Fab (end state)
	0.826121	0.668258	0.754	0.513599
	0.668258	0.803346	0.450495	0.625874
	0.892164	0.597071	0.676625	0.414026
	0.597071	0.866488	0.433174	0.68777
	0.86003	0.663145	0.686991	0.30383
	0.663145	0.840572	0.30383	0.682
	0.859483	0.696227	0.633686	0.442532
	0.596084	0.781025	0.533117	0.650173
	0.82341	0.689843	0.579476	0.343754
	0.71312	0.846989	0.528414	0.667053
	0.992777	0.815776	0.744057	0.388724
	0.925669	0.827166	0.388724	0.574971
	0.862432	0.424033	0.721559	0.304756
	0.643062	0.837339	0.429564	0.635811
	0.909184	0.598794	0.750978	0.399148
	0.645875	0.85736	0.399148	0.660245
	0.919177	0.616647	0.661209	0.484061
	0.611914	0.973191	0.484061	0.722867
	1.01337	0.638444	0.596359	0.411343
	0.614056	0.5262	0.411343	0.635808
	0.563737	0.617074	0.702928	0.20429
	0.616967	0.440388	0.438864	0.765169
	0.540467	0.444548	0.764153	0.448938
	0.400705	0.884719	0.448938	0.737931
	0.788405	0.741312	0.600279	0.395039
	0.619198	0.820926	0.395039	0.697482
	0.820459	0.617006	0.55298	0.336649
	0.539863	0.854502	0.439365	0.686136
	0.866578	0.415432	0.651906	0.48186
	0.647364	0.866219	0.48186	0.835569
	0.963802	0.764936	0.740006	0.470459
	0.540142	0.835892	0.470459	0.800753
	0.841464	0.536316	0.726503	0.387037
	0.645054	1.00855	0.387037	0.731163
	0.884398	0.603166	0.783447	0.484178
	0.724663	0.801563	0.475604	0.697875
	0.820362	0.66106	0.756333	0.429326
	0.66106	0.803111	0.339256	0.737289
	0.96993	0.520928	0.72475	0.825248
	0.674186	0.896885	0.826163	0.678698
	0.853087	0.643831	0.541871	0.312443
	0.643831	0.75995	0.312443	0.577651
	0.84368	0.672942	0.57809	0.373302
	0.577336	0.778021	0.373302	0.714062
	0.899672	0.64544	0.494649	0.287351
	0.737418	0.861107	0.287351	0.630005
	0.894662	0.599688	0.489579	0.402851
	0.599688	0.859323	0.402851	0.576601
	0.833121	1.11527	0.549115	0.197336
	1.11527	0.905635	0.197336	0.738268
	0.772647	0.702503	0.655049	0.330048
	0.602454	0.806145	0.330048	0.753378
	0.835667	0.687137	0.714048	0.210721
	0.725087	0.848704	0.210721	0.667258
	0.844935	0.633887	0.651492	0.29753
	0.633887	0.798033	0.29753	0.620671
	0.812771	0.715396	0.813195	0.949603
	0.72668	0.850501	0.949603	0.803642
	0.813633	0.693147	0.789082	0.636929
	0.949336	0.809801	0.606596	0.798116
	0.788511	0.643303	0.820087	0.668764
	0.643303	0.853352	0.666325	0.79468
	0.784976	0.489867	0.73957	0.612703
	0.619186	0.839585	0.641899	0.752473
	0.826379	0.707681	0.915798	0.660882
	0.726669	0.835315	0.347475	0.718019
	0.984471	0.73327	0.731427	0.541432
	0.779317	0.88463	0.612507	0.823086
	0.905938	0.575121	0.723783	0.335001
	0.713439	0.784065	0.24614	0.827571
	0.874491	0.316525	0.827571	0.921651
	0.489272	0.870858	1.07197	0.859133
	0.872322	0.369037	0.806379	1.04321
	0.574703	0.787284	1.04321	0.873995
	0.848013	0.80285	0.852097	0.959266
	0.789815	0.919948	0.931466	0.871965
	0.913505	0.791825	0.711019	0.189558
	0.849462	0.912948	0.211927	0.273589
	0.906022	0.612192	0.315995	0.172335
	0.786973	0.867817	0.201743	0.614803
	0.882766	0.856007	0.49723	0.387493
	0.68208	0.882145	0.412447	0.657584
	1.01229	0.835778	0.616927	0.418382
	0.737609	0.962746	0.258704	0.496263
	0.77232	0.567131	0.419411	0.333053
	0.567131	0.922905	0.191168	0.509488
	0.931326	0.543474	0.402798	0.225444
	0.543474	0.909213	0.232045	0.873121
	0.7612	0.615447	0.873121	0.622867
	0.606073	0.69258	0.622867	0.852615
	0.683588	0.434393	0.831969	0.64177
	0.476458	0.883219	0.64177	0.768559
	0.769642	0.570355	0.772588	0.597096
	0.52834	0.77805	0.597096	0.786871
	0.847559	0.665881	0.74683	0.691141
	0.665881	0.772498	0.702798	0.156288
	0.795265	0.671806	0.156288	0.78953
	0.671806	0.814345	0.814263	0.568078
	0.811078	0.724816	0.568078	0.792246
	0.709835	0.785145	0.785649	0.53061
	0.867186	0.759757	0.695946	0.759136
	0.769918	0.789662	0.833369	0.613386
	0.841286	0.779145	0.613386	0.825023
	0.753363	0.854734	0.745963	0.581288
	0.866114	0.580981	0.533591	0.748666
	0.780601	0.795365	0.84141	0.589022
	0.836213	0.744133	0.648898	0.80921
	0.728411	0.855933	0.81519	0.706133
	0.985314	0.634302	0.518062	0.810338
	0.768316	0.926834	0.797313	0.673102
	0.846723	0.649922	0.599454	0.759863
	0.649922	0.958276	0.7931	0.603748
	0.804761	0.55775	0.683994	0.848355
	0.656138	0.863929	0.869937	0.643902
	0.911367	0.701496	0.686613	0.781082
	0.667881	0.757534	0.759338	0.631678
	0.729685	0.620038	0.631678	0.800586
	0.648026	0.702247	0.725913	0.247642
	0.800204	0.563333	0.247642	0.7231
	0.643613	0.877472	0.50521	0.441887
	0.800647	0.657485	0.397454	0.672283
	0.655624	0.866077	0.672283	0.387066
	0.928304	0.616609	0.387066	0.548209
	0.698932	0.925693	0.537372	0.415225
	1.02302	0.809446	0.415225	0.508773
	0.548065	0.944028	0.627361	0.38126
	0.996659	0.691932	0.38126	0.57549
	0.749657	0.962698	0.660182	0.418245
	0.979229	0.712496	0.418245	0.546537
	0.712496	0.954666	0.546537	0.339385
	0.939316	0.847696	0.339385	0.517397
	0.801088	1.01869	0.517397	0.276747
	0.933984	0.794376	0.320408	0.624174
	0.76054	0.963907	0.596038	0.46985
	0.954015	0.752878	0.317854	0.577959
	0.755938	0.998479	0.696979	0.370952
	0.94721	0.538141	0.316401	0.593489
	0.780817	1.07832	0.591095	0.352813
	1.04891	0.666857	0.358796	0.49153
	0.759073	0.856141	0.649423	0.43593
	0.843962	0.757214	0.43593	0.512096
	0.540686	0.850408	0.512096	0.402969
	0.874986	0.572073	0.391755	0.540814
	0.572073	0.868516	0.716279	0.368965
	0.853871	0.544334	0.368965	0.62195
	0.579285	0.888542	0.551681	0.386554
	0.90869	0.849717	0.424032	0.667212
	0.746126	0.899254	0.5404	0.395948
	0.897452	0.805789	0.395948	0.652373
	0.831661	0.869501	0.594228	0.442873
	0.87154	0.720295	0.290688	0.628264
	0.720295	0.839889	0.542932	0.442264
	0.828222	0.760883	0.329222	0.531324
	0.682139	0.861126	0.531324	0.381988
	0.798713	0.593373	0.381988	0.585922
	0.628382	0.865375	0.555433	0.343501
	0.810184	0.708898	0.475045	0.549052
	0.708898	0.801628	0.549052	0.358283
	0.861355	0.798116	0.457868	0.522723
	0.748894	0.92444	0.577947	0.436839
	0.921404	0.701207	0.436839	0.550008
	0.701207	0.891641	0.54695	0.446014
	0.643565	0.263089	0.446014	0.663588
	0.350687	0.605683	0.612731	0.394144
	0.602769	0.733168	0.394144	0.561981
	0.743456	0.801584	0.608309	0.450383
	0.803424	0.71532	0.411517	0.520668
	0.513914	0.828421	0.520668	0.425447
	0.869068	0.670565	0.317651	0.605257
	0.524735	0.871209	0.566544	0.35684
	0.980724	0.536992	0.362385	0.629551
	0.604828	0.90487	0.740424	0.46002
	0.830999	0.634033	0.446379	0.586091
	0.649504	0.793328	0.488357	0.28024
	0.827649	0.623385	0.319223	0.618184
	0.582295	0.933811	0.614424	0.372843
	0.783304	0.330608	0.249287	0.610478
	0.404252	0.771049	0.610478	0.431988
	0.814716	0.92368	0.431988	0.517861
	0.7223	0.832801	0.517861	0.39003
	0.791047	0.632932	0.308781	0.547208
	0.632932	0.800381	0.67855	0.423341
	0.838569	0.598866	0.423341	0.6231
	0.598866	0.796039	0.521975	0.373175
	0.779593	0.608253	0.22686	0.627614
	0.608253	0.788107	0.627614	0.370279
	0.826846	0.716515	0.450156	0.504756
	0.518413	0.879949	0.597636	0.402046
	0.846372	0.618429	0.3496	0.498428
	0.672784	0.831015	0.556527	0.372703
	0.793717	0.513396	0.449845	0.546728
	0.610929	0.77381	0.669355	0.413629
	0.823673	0.649587	0.413629	0.654655
	0.618575	0.784459	0.651602	0.383784
	0.864624	0.563647	0.383784	0.514212
	0.493582	0.845695	0.514212	0.412754
	0.818201	0.505215	0.412754	0.64687
	0.534329	0.791976	0.500895	0.431569
	0.845047	0.640842	0.431569	0.544461
	0.640842	0.904834	0.510933	0.346939
	0.806602	0.597483	0.346939	0.519897
	0.597483	0.803675	0.519897	0.401287
	0.761131	0.621967	0.401287	0.480604
	0.621967	0.878432	0.63154	0.349669
	0.832774	0.656246	0.424433	0.556926
	0.656246	0.815071	0.590469	0.379355
	0.815071	0.60197	0.434933	0.576422
	0.658801	0.809809	0.527858	0.339055
	0.830852	0.509389	0.436067	0.625354
	0.694308	0.945772	0.625354	0.300703
	0.749799	0.646756	0.43399	0.625332
	0.654676	0.773767	0.528228	0.316842
	0.831775	0.709656	0.310597	0.485631
	0.55958	0.860879	0.627575	0.320512
	0.86712	0.706631	0.38783	0.669206
	0.531796	0.732492	0.614231	0.415211
	0.812159	0.526003	0.415211	0.56854
	0.657199	0.752924	0.757313	0.40592
	1.00616	0.733614	0.154058	0.673901
	0.733614	0.89552	0.673901	0.53395
	0.869333	0.54963	0.469673	0.654096
	0.738037	0.877526	0.572381	0.50572
	0.872663	0.731314	0.50572	0.677365
	0.731314	0.90003	0.629783	0.44991
	0.820094	0.672319	0.44991	0.602683
	0.672319	0.901927	0.737089	0.497001
	0.933116	0.71195	0.367702	0.624726
	0.71195	0.938902	0.745319	0.502871
	0.883733	0.709134	0.491447	0.593645
	0.709134	0.816762	0.583207	0.492486
	0.92507	0.749426	0.492486	0.692412
	0.732047	0.843116	0.692412	0.562097
	0.921356	0.36928	0.350213	0.590172
	0.364055	0.824999	0.650127	0.212596
	0.85684	0.773524	0.212596	0.634157
	0.773524	0.851486	0.731676	0.462995
	0.850977	0.820623	0.462995	0.764538
	0.742229	0.909371	0.736729	0.49456
	0.936317	0.79193	0.49456	0.719633
	0.761009	0.85975	0.631211	0.429424
	0.835544	0.722814	0.429424	0.689295
	0.722814	0.863898	0.699033	0.464316
	0.907674	0.168188	0.51157	0.605342
	0.157842	0.888734	0.700348	0.345175
	0.882964	0.642175	0.345175	0.669174
	0.642175	0.843101	0.764622	0.407979
	0.874766	0.660746	0.442666	0.699526
	0.695387	0.878309	0.755412	0.29962
	0.922792	0.416151	0.531848	0.789229
	0.368263	0.949786	0.683681	0.400995
	0.891366	0.831603	0.400995	0.81761
	0.796753	0.843025	0.878533	0.754251
	0.946485	0.73634	0.785625	0.533835
	0.73634	0.922066	0.533835	0.799291
	0.990457	0.741574	0.794321	0.518023
	0.741574	0.915813	0.501558	0.774948
	0.990815	0.736856	0.736487	0.598782
	0.708314	0.871114	0.598782	0.77391
	0.883061	0.784692	0.788015	0.48276
	0.715178	0.848348	0.48276	0.858877
	0.675649	0.467834	0.832707	0.400956
	0.557687	0.796149	0.400956	0.787452
	0.781333	0.540814	0.832206	0.51348
	0.579591	0.867167	0.51348	0.79612
	0.871419	0.55475	0.712579	0.610913
	0.55475	0.75547	0.555707	0.708193
	0.87292	0.473996	0.829319	0.540167
	0.473996	0.85628	0.540167	0.798446
	0.845015	0.538019	0.760522	0.180025
	0.538019	0.833201	0.180025	0.76881
	0.808099	0.560072	0.770658	0.397247
	0.560072	0.784443	0.397247	0.737831
	0.784443	0.568469	0.726524	0.346484
	0.568469	0.880354	0.246089	0.728992
	0.781533	0.477737	0.69264	0.853553
	0.539083	0.730336	0.840676	0.707187
	0.849944	0.717438	0.685303	0.815608
	0.717438	0.846502	0.796904	0.695456
	0.854548	0.687283	0.633692	0.799006
	0.687283	0.886262	0.890222	0.735917
	0.855571	0.642736	0.79453	0.333872
	0.642736	0.888213	0.52346	0.808919
	0.857816	0.686951	0.890362	0.236326
	0.753844	0.883733	0.406997	0.765197
	0.82495	0.714484	0.733409	0.294517
	0.605705	0.923527	0.294517	0.684117
	0.886069	0.730611	0.684117	0.506165
	0.668177	0.92045	0.413247	0.843906
	1.00266	0.883055	0.851487	0.686513
	0.693031	0.749631	0.549989	0.908461
	0.870208	0.57172	0.908461	0.230686
	0.401327	0.881694	0.289813	0.718222
	0.933763	0.73682	0.718222	0.812144
	0.73682	0.874854	0.865259	0.769156
	0.868323	0.386428	0.769156	0.493359
	0.728475	1.01695	0.493359	0.718665
	0.892649	0.696663	0.550056	0.31418
	0.797399	0.804923	0.532517	0.797876
	0.839211	0.73354	0.620579	0.931856
	0.63887	0.777122	0.931856	0.496365
	0.842031	0.685765	0.756784	0.930884
	0.685765	0.792823	0.930884	0.592357
	0.882271	0.656228	0.592357	0.390434
	0.656228	0.80506	0.390434	0.794693
	0.831733	0.676619	0.670676	0.89649
	0.676619	0.84305	0.855902	0.313502
	0.857865	0.601583	0.313502	0.578596
	0.654997	0.838986	0.578596	0.827506
	0.863539	0.684527	0.843245	0.631687
	0.732836	0.878237	0.682523	0.8288
	0.859568	0.637354	0.857805	0.665027
	0.637354	0.837099	0.665027	0.407569
	0.82875	0.640786	0.407569	0.753602
	0.602719	0.812541	0.662788	0.916256
	0.741075	0.567954	0.817347	0.45505
	0.488667	0.803093	0.45505	0.933851
	0.769326	0.463452	0.933851	0.682467
	0.536845	0.833215	0.7952	0.230574
	0.850125	0.5032	0.503892	0.78878
	0.508202	0.786964	0.830396	0.709256
	0.762437	0.664111	0.709256	0.35642
	0.389098	0.920674	0.180007	0.881914
	0.920674	0.38866	0.861899	0.65368
	0.666672	0.749348	0.65368	0.445954
	0.907379	0.492885	0.384052	0.639796
	0.605168	0.844141	0.639796	0.319912
	0.795623	0.398271	0.319912	0.856232
	0.327544	0.958877	0.788605	0.518226
	0.718707	0.651097	0.354794	0.678507
	0.343008	0.871936	0.678507	0.820575
	0.902508	0.705534	0.83314	0.717596
	0.705534	0.88057	0.716855	0.880707
	0.763543	0.667755	0.833811	0.675613
	0.419278	0.925393	0.675613	0.341554
	0.82787	0.805648	0.341554	0.849091
	0.630742	0.892289	0.849091	0.491177
	0.822638	0.615806	0.491177	0.652283
	0.595751	0.90958	0.652283	0.797453
	0.884288	0.537928	0.86374	0.692336
	0.625554	0.839396	0.692336	0.471078
	0.899457	0.432712	0.521603	0.963713
	0.7128	0.853071	0.789975	0.644192
	0.939591	0.794529	0.644192	0.849687
	0.744509	0.821827	0.849687	0.750621
	0.916423	0.736088	0.616448	0.486711
	0.448815	0.8984	0.44745	0.79004
	0.781976	0.665917	0.842767	0.282001
	0.665917	0.877043	0.405182	0.837882
	0.859043	0.667059	0.8845	0.510657
	0.667059	0.944985	0.725081	0.939789
	0.931252	0.679027	0.939789	0.483014
	0.679027	0.906167	0.483014	0.81848
	0.889962	0.46721	0.81848	0.556852
	0.596683	0.943742	0.556852	0.84036
	0.805418	0.41349	0.849372	0.650784
	0.631115	0.911561	0.650784	0.88931
	0.920932	0.434423	0.88383	0.440624
	0.435275	0.907283	0.340554	0.899439
	0.896114	0.342993	0.932817	0.4269
	0.635483	0.959187	0.4269	0.931673
	0.836787	0.735914	0.910879	0.754631
	0.673202	0.858215	0.754631	0.50825
	0.858215	0.425809	0.50825	0.811807
	0.529507	0.923576	0.811807	0.387397
	0.894404	0.79735	0.298792	0.903805
	0.725558	0.865471	0.854293	0.706759
	0.831019	0.56437	0.648279	0.54113
	0.598258	0.906066	0.350616	0.710839
	0.904229	0.623918	0.705109	0.891774
	0.641951	0.910463	0.891774	0.696451
	0.88773	0.750405	0.696451	0.835417
	0.750405	0.829621	0.835417	0.556404
	0.887205	0.724105	0.556404	0.935144
	0.766095	0.798321	0.928457	0.64818
	0.907451	0.776836	0.64818	0.918549
	0.510433	0.840112	0.779947	0.646958
	0.910407	0.351901	0.646958	0.42217
	0.637562	0.718553	0.450751	0.74507
	0.779568	0.447517	0.74507	0.410801
	0.553038	0.803589	0.410801	0.760722
	0.81885	0.338567	0.732511	0.797868
	0.580044	0.746474	0.932522	0.734908
	0.806579	0.722629	0.565625	0.235517
	0.722629	0.81559	0.325767	0.623167
	0.812885	0.622287	0.623167	0.348149
	0.622287	0.856226	0.348149	0.786451
	0.862396	0.688115	0.852113	0.712183
	0.688115	0.78239	0.712183	0.796122
	0.71197	0.653798	0.823412	0.600679
	0.576075	0.724928	0.600679	0.848335
	0.742417	0.589486	0.848335	0.471136
	0.657447	0.805712	0.209848	0.83225
	0.924265	1.03593	0.894989	0.644717
	0.792486	0.961689	0.644717	0.336111
	1.03107	0.577715	0.336111	0.722543
	0.656416	0.879918	0.722543	0.322444
	0.953166	0.671219	0.322444	0.676558
	0.727463	0.858887	0.676558	0.96403
	0.908852	0.720248	0.882546	0.321768
	0.592363	0.945733	0.321768	0.916556
	0.766959	0.660443	0.790933	0.3751
			0.484354	0.869555
			0.913567	0.497765
			0.237681	0.892534
			0.814241	0.656802
			0.780143	0.390598
			0.294316	0.68584
			0.71882	0.617683
			0.617683	0.761617
			0.761617	0.556884
			0.556884	0.67672
			0.686674	0.470567
			0.470567	0.704542
			0.691197	0.524728
			0.524728	0.420206
			0.420206	0.710332
			0.708471	0.62666
			0.62666	0.706175
			0.755793	0.680355
			0.680355	0.326844
			0.326844	0.626685
			0.671936	0.582743
			0.582743	0.840671
			0.698762	0.555961
			0.555961	0.706996
			0.706996	0.475192
			0.475192	0.688376
			0.681811	0.681997
			0.681997	0.272658
			0.273565	0.757502
			0.721135	0.635157
			0.644887	0.452137
			0.452137	0.648365
			0.648365	0.286465
			0.286465	0.678973
			0.722785	0.675374
			0.675374	0.364935
			0.364935	0.696379
			0.775894	0.620423
			0.620423	0.48568
			0.315229	0.715826
			0.718143	0.570471
			0.773439	0.387667
			0.387667	0.694065
			0.694065	0.594255
			0.594255	0.342468
			0.483505	0.716462
			0.714415	0.568829
			0.568829	0.752593
			0.765745	0.554462
			0.554462	0.782858
			0.76563	0.59843
			0.627605	0.255665
			0.204011	0.556457
			0.556457	0.691663
			0.727647	0.685155
			0.685155	0.252603
			0.252603	0.740328
			0.707894	0.600409
			0.600409	0.392652
			0.392652	0.782837
			0.736215	0.551886
			0.63167	0.735284
			0.722893	0.395668
			0.395668	0.600137
			0.600137	0.6979
			0.798516	0.332361
			0.332361	0.748485
			0.731909	0.662854
			0.662854	0.425692
			0.464711	0.731927
			0.737553	0.546352
			0.779728	0.357954
			0.357954	0.784542
			0.753594	0.379375
			0.379375	0.71529
			0.744574	0.293414
			0.293414	0.778794
			0.724286	0.626805
			0.626805	0.778119
			0.778119	0.629145
			0.557963	0.712577
			0.749742	0.617763
			0.617763	0.702512
			0.702512	0.580494
			0.580494	0.679403
			0.753513	0.533686
			0.533686	0.184882
			0.184882	0.622822
			0.643179	0.698387
			0.698387	0.548215
			0.548215	0.722839
			0.722839	0.518159
			0.630521	0.282871
			0.282871	0.73482
			0.734402	0.597294
			0.731756	0.236096
			0.236096	0.786272
			0.774513	0.645442
			0.607752	0.74569
			0.711647	0.68247
			0.68247	0.24657
			0.24657	0.692906
			0.651526	0.527971
			0.527971	0.320737
			0.415367	0.677153
			0.692044	0.52395
			0.52395	0.401013
			0.401013	0.532727
			0.532727	0.761762
			0.710701	0.595869
			0.572813	0.730166
			0.731216	0.28948
			0.387055	0.819672
			0.709056	0.551531
			0.603599	0.752905
			0.752905	0.65201
			0.52195	0.781308
			0.781308	0.65013
			0.65013	0.783756
			0.76261	0.6382
			0.6382	0.718106
			0.718106	0.394879
			0.572057	0.669693
			0.669693	0.729778
			0.716511	0.613676
			0.625371	0.456075
			0.456075	0.575885
			0.575885	0.783032
			0.796091	0.542992
			0.67661	0.764768
			0.813053	0.632333
			0.632333	0.835518
			0.835518	0.654448
			0.654448	0.777105
			0.777105	0.658594
			0.658594	0.736579
			0.688918	0.635775
			0.635775	0.722558
			0.777622	0.677558
			0.647616	0.728433
			0.707886	0.643351
			0.643351	0.700282
			0.700282	0.643448
			0.678733	0.692286
			0.767093	0.635979
			0.656606	0.752412
			0.752412	0.674611
			0.582321	0.803575
			0.692843	0.65978
			0.65978	0.687656
			0.774462	0.614423
			0.614423	0.755864
			0.774292	0.51159
			0.588522	0.763193
			0.763193	0.604762
			0.645836	0.764622
			0.739553	0.661944
			0.647938	0.743669
			0.786426	0.491082
			0.491082	0.60876
			0.656761	0.760753
			0.773613	0.532314
			0.532314	0.732545
			0.732545	0.544809
			0.544809	0.728411
			0.737663	0.54775
			0.652761	0.812612
			0.765562	0.593311
			0.593311	0.82036
			0.689797	0.296066
			0.489785	0.6314
			0.6314	0.784118
			0.755091	0.599118
			0.668319	0.699604
			0.742944	0.584528
			0.584528	0.740397
			0.736476	0.541501
			0.541501	0.735251
			0.756104	0.617573
			0.655149	0.688035
			0.747752	0.611737
			0.611737	0.79246
			0.753951	0.587011
			0.667157	0.721755
			0.796282	0.642605
			0.642605	0.748814
			0.719113	0.676491
			0.666001	0.732542
			0.7002	0.546366
			0.546366	0.730687
			0.77355	0.492247
			0.397381	0.74147
			0.74147	0.784171
			0.784171	0.608214
			0.577179	0.569406
			0.44865	0.582071
			0.659863	0.722806
			0.722806	0.660899
			0.660899	0.789386
			0.789386	0.561414
			0.561414	0.795291
			0.760025	0.600231
			0.600231	0.793014
			0.72415	0.660492
			0.581479	0.768852
			0.754031	0.562849
			0.598176	0.779621
			0.759582	0.605151
			0.605151	0.744057
			0.777501	0.457669
			0.470231	0.704392
			0.704392	0.720891
			0.681983	0.63472
			0.647163	0.689314
			0.754391	0.625067
			0.625067	0.796087
			0.75614	0.61625
			0.61625	0.229155
			0.228594	0.636068
			0.577238	0.319111
			0.343426	0.449395
			0.49982	0.591633
			0.688877	0.528503
			0.424466	0.477442
			0.348775	0.553347
			0.576486	0.820746
			0.854387	0.724093
			0.566261	0.896589
			0.896589	0.729582
			0.487902	0.915588
			0.827594	0.765748
			0.619604	0.468048
			0.40843	0.71849
			0.537701	0.417262
			0.50693	0.646895
			0.603592	0.446796
			0.450785	0.601641
			0.689293	0.818294
			0.86591	0.647398
			0.617465	0.838544
			0.87341	0.580271
			0.707262	0.327721
			0.452299	0.687836
			0.787046	0.466283
			0.360589	0.738988
			0.572281	0.458165
			0.339116	0.668689
			0.727016	0.827953
			0.862019	0.761411
			0.636611	0.788861
			0.794415	0.450129
			0.487351	0.634332
			0.689993	0.847832
			0.922134	0.652876
			0.592417	0.481503
			0.384369	0.591269
			0.584146	0.813599
			0.866553	0.317089
			0.504347	0.72138
			0.867513	0.304055
			0.52985	0.713449
			0.720693	0.540446
			0.471912	0.732736
			0.861281	0.46489
			0.63535	0.834455
			0.917746	0.672136
			0.594709	0.840754
			0.748138	0.613518
			0.544098	0.786242
			0.836528	0.276171
			0.395475	0.499043
			0.566204	0.803058
			0.942947	0.512777
			0.651997	0.815759
			0.795322	0.485124
			0.471715	0.885508
			0.805024	0.705243
			0.532993	0.852587
			0.929999	0.67394
			0.6802	0.585252
			0.247793	0.602617
			0.737904	0.807939
			0.790017	0.697681
			0.547699	0.788684
			0.781925	0.451031
			0.451031	0.812091
			0.881229	0.606243
			0.631344	0.806336
			0.75637	0.404852
			0.404852	0.871649
			0.748163	0.478573
			0.306247	0.825295
			0.838954	0.329817
			0.329817	0.731001
			0.80671	0.690357
			0.618556	0.790268
			0.753508	0.506117
			0.666029	0.773761
			0.863443	0.417987
			0.662729	0.8458
			0.81868	0.651339
			0.538062	0.821125
			0.853877	0.519765
			0.519765	0.782063
			0.746024	0.264228
			0.264228	0.748872
			0.813876	0.569962
			0.569962	0.795014
			0.841399	0.467297
			0.626266	0.817102
			0.882138	0.492138
			0.612395	0.889045
			0.84044	0.58409
			0.570315	0.909426
			0.878295	0.767824
			0.45938	0.803008
			0.913949	0.687379
			0.687379	0.835306
			0.77937	0.675854
			0.675854	0.860958
			0.863609	0.632278
			0.748263	0.800786
			0.801308	0.473041
			0.666531	0.79808
			0.807962	0.540091
			0.540091	0.762212
			0.810666	0.505778
			0.505778	0.773923
			0.76	0.66834
			0.66834	0.871313
			0.826748	0.71659
			0.484676	0.810095
			0.765139	0.471305
			0.471305	0.298328
			0.344793	0.806032
			0.766488	0.476711
			0.632968	0.785734
			0.805005	0.673727
			0.60409	0.662264
			0.634339	0.44992
			0.44992	0.608223
			0.693977	0.36465
			0.382188	0.66643
			0.618662	0.26036
			0.491762	0.606473
			0.531341	0.863205
			0.863205	0.379897
			0.379897	0.596549
			0.717957	0.811758
			0.789886	0.630348
			0.630348	0.517485
			0.488931	0.571752
			0.711398	0.800438
			0.897014	0.697844
			0.697844	0.808051
			0.814709	0.678373
			0.716931	0.887158
			0.887158	0.551022
			0.551022	0.840821
			0.887487	0.532424
			0.532424	0.434301
			0.237043	0.705499
			0.705499	0.810023
			0.865997	0.69368
			0.69368	0.81455
			0.916066	0.724537
			0.724537	0.888313
			0.843878	0.699887
			0.699887	0.902254
			0.819091	0.660283
			0.660283	0.308706
			0.308706	0.75285
			0.75285	0.911018
			0.819498	0.610308
			0.610308	0.880721
			0.814739	0.427231
			0.427231	0.790813
			0.874555	0.544594
			0.544594	0.866074
			0.81993	0.677615
			0.677615	0.898141
			0.807199	0.416509
			0.416509	0.817771
			0.85177	0.705754
			0.70968	0.803298
			0.829208	0.723389
			0.723389	0.242196
			0.242196	0.794656
			0.794656	0.874391
			0.824519	0.730713
			0.698046	0.271403
			0.349509	0.749404
			0.749404	0.810548
			0.862908	0.669661
			0.669661	0.868052
			0.904899	0.481077
			0.481077	0.829885
			0.829885	0.203302
			0.238531	0.568517
			0.624581	0.32122
			0.32122	0.669884
			0.708425	0.48821
			0.483094	0.621705
			0.610066	0.429957
			0.532988	0.683346
			0.738064	0.505458
			0.566411	0.712154
			0.692352	0.549387
			0.456983	0.68744
			0.672321	0.427513
			0.426612	0.757462
			0.705557	0.511769
			0.542268	0.628332
			0.656677	0.504166
			0.391019	0.911781
			0.628744	0.467157
			0.546319	0.769935
			0.769935	0.486621
			0.554406	0.664245
			0.656816	0.49883
			0.629265	0.824706
			0.873744	0.321079
			0.330523	0.75585
			0.770472	0.610077
			0.610077	0.391831
			0.344685	0.760133
			0.782064	0.604658
			0.572415	0.341049
			0.341049	0.740026
			0.712221	0.650814
			0.57121	0.766217
			0.804049	0.632535
			0.632535	0.685018
			0.77942	0.518834
			0.518834	0.801339
			0.75627	0.379806
			0.245392	0.664347
			0.684544	0.581106
			0.581106	0.732019
			0.74869	0.586032
			0.586032	0.725658
			0.769793	0.601497
			0.601497	0.800223
			0.801277	0.535877
			0.535877	0.336777
			0.476792	0.66065
			0.743089	0.628166
			0.628166	0.845805
			0.772334	0.623367
			0.623367	0.786732
			0.733482	0.493304
			0.591691	0.777734
			0.822003	0.487975
			0.487975	0.789982
			0.737284	0.602228
			0.602228	0.788337
			0.734807	0.566746
			0.566746	0.846153
			0.870475	0.582081
			0.469005	0.793673
			0.856536	0.627969
			0.623672	0.797593
			0.797593	0.391289
			0.40659	0.741679
			0.823619	0.306186
			0.477175	0.796121
			0.783367	0.409833
			0.409833	0.732434
			0.751307	0.460613
			0.347677	0.854955
			0.801282	0.660055
			0.65942	0.7574
			0.808551	0.45185
			0.446203	0.716556
			0.760504	0.662456
			0.55241	0.872371
			0.723918	0.385816
			0.54237	0.780286
			0.731232	0.466936
			0.466936	0.788673
			0.846505	0.426817
			0.408256	0.71262
			0.880881	0.55472
			0.620253	0.72605
			0.778214	0.329449
			0.498784	0.81324
			0.563834	0.464791
			0.46888	0.629521
			0.629521	0.294121
			0.294121	0.636104
			0.706233	0.412066
			0.409028	0.576489
			0.533129	0.39664
			0.39664	0.625817
			0.643641	0.614725
			0.614725	0.409332
			0.409332	0.690892
			0.690892	0.766434
			0.769689	0.642028
			0.642028	0.685024
			0.742822	0.49037
			0.49037	0.698875
			0.789007	0.567524
			0.567524	0.748015
			0.685366	0.614329
			0.614329	0.87154
			0.844879	0.51724
			0.800821	0.309871
			0.369298	0.757388
			0.757388	0.700379
			0.70597	0.544903
			0.61312	0.816506
			0.733403	0.535873
			0.535873	0.734483
			0.785838	0.643275
			0.643275	0.765183
			0.852469	0.73021
			0.73021	0.428405
			0.417279	0.674125
			0.674125	0.771711
			0.80846	0.677499
			0.620212	0.765385
			0.819996	0.634551
			0.634551	0.79549
			0.738434	0.454981
			0.638613	0.383745
			0.383745	0.735196
			0.735196	0.737654
			0.769007	0.45386
			0.45386	0.794957
			0.747945	0.645726
			0.645726	0.75874
			0.682656	0.603801
			0.603801	0.782588
			0.782588	0.651269
			0.651269	0.742596
			0.742596	0.59083
			0.59083	0.836394
			0.836394	0.421708
			0.663022	0.743335
			0.798181	0.520861
			0.520861	0.171535
			0.407865	0.499072
			0.499072	0.777753
			0.777753	0.614298
			0.591781	0.771703
			0.828364	0.445013
			0.445013	0.789853
			0.730801	0.428345
			0.428345	0.694616
			0.783036	0.621336
			0.560914	0.814522
			0.726445	0.608157
			0.608157	0.752503
			0.802679	0.40123
			0.720682	0.276336
			0.371902	0.637177
			0.608154	0.724586
			0.73399	0.431312
			0.431312	0.723378
			0.808892	0.630985
			0.630985	0.74145
			0.758019	0.671219
			0.671219	0.42007
			0.31784	0.617202
			0.617202	0.736491
			0.736491	0.472307
			0.472307	0.757568
			0.734741	0.649713
			0.649713	0.75423
			0.804934	0.551012
			0.551012	0.730446
			0.800093	0.673447
			0.581594	0.749698
			0.80944	0.6426
			0.633565	0.742121
			0.800852	0.636399
			0.636399	0.764426
			0.764426	0.523464
			0.529248	0.342871
			0.331879	0.709307
			0.562369	0.400587
			0.400456	0.773794
			0.773794	0.702485
			0.794871	0.637801
			0.637801	0.721366
			0.79403	0.605858
			0.605858	0.782336
			0.739737	0.464922
			0.464922	0.743862
			0.746624	0.644238
			0.844575	0.238995
			0.356945	0.501462
			0.651868	0.767089
			0.708714	0.621766
			0.621766	0.358055
			0.358055	0.677458
			0.677458	0.776692
			0.761152	0.65068
			0.65068	0.356387
			0.356387	0.740507
			0.771383	0.580598
			0.327209	0.726042
			0.713272	0.916095
			0.479171	0.725303
			0.638858	0.321807
			0.273624	0.743329
			0.762864	0.486975
			0.545928	0.839697
			0.748927	0.282011
			0.204518	0.786389
			0.786389	0.344186
			0.344186	0.860114
			0.695852	0.374337
			0.275722	0.804543
			0.795166	0.519222
			0.550427	0.215788
			0.31157	0.569743
			0.569743	0.767272
			0.751334	0.498168
			0.498168	0.786047
			0.707014	0.410682
			0.248923	0.452587
			0.452587	0.748989
			0.67261	0.303142
			0.30256	0.417713
			0.417713	0.814047
			0.710566	0.360372
			0.265611	0.43741
			0.43741	0.783753
			0.811574	0.554818
			0.554818	0.881514
			0.730186	0.56659
			0.56659	0.922077
			0.785472	0.565662
			0.565662	0.155959
			0.319486	0.771703
			0.702409	0.2652
			0.2652	0.48236
			0.48236	0.732412
			0.751825	0.593516
			0.593516	0.720604
			0.824906	0.558886
			0.558886	0.797428
			0.797428	0.413027
			0.413027	0.794894
			0.712961	0.205024
			0.304562	0.685112
			0.685112	0.714849
			0.75868	0.49886
			0.512268	0.736152
			0.736152	0.609009
			0.609009	0.892283
			0.754338	0.57163
			0.57163	0.715003
			0.821286	0.614183
			0.614183	0.831237
			0.771792	0.329056
			0.37317	0.549264
			0.549264	0.84656
			0.778058	0.315899
			0.315899	0.503579
			0.503579	0.757707
			0.694752	0.618588
			0.618588	0.776098
			0.814286	0.357498
			0.245562	0.68847
			0.68847	0.648431
			0.821752	0.332147
			0.210623	0.767045
			0.818649	0.548892
			0.548892	0.213074
			0.320731	0.813069
			0.682034	0.41715
			0.510155	0.714662
			0.709617	0.490086
			0.529687	0.686305
			0.762132	0.635896
			0.669761	0.433289
			0.48563	0.963339
			0.960454	0.677136
			0.561231	0.505812
			0.460385	0.833341
			0.833341	0.403375
			0.33456	0.545192
			0.584235	0.462314
			0.543813	0.676087
			0.825516	0.564294
			0.536769	0.830074
			0.73935	0.480579
			0.539367	0.802978
			0.814682	0.603008
			0.475516	0.641151
			0.591776	0.50271
			0.435905	0.836837
			0.836837	0.668272
			0.546834	0.518253
			0.452063	0.881497
			0.82506	0.438922
			0.553917	0.792952
			0.792952	0.538991
			0.676044	0.428272
			0.366509	0.820841
			0.9341	0.399222
			0.620005	0.877374
			0.877374	0.534207
			0.722565	0.465823
			0.526436	0.67864
			0.67864	0.199395
			0.199395	0.716794
			0.686595	0.520472
			0.496007	0.670958
			0.736154	0.44586
			0.44586	0.67544
			0.665275	0.411008
			0.411008	0.651397
			0.580663	0.58558
			0.529445	0.810589
			0.693371	0.385676
			0.431219	0.847259
			0.87566	0.780198
			0.780198	0.433636
			0.501669	0.765577
			0.765577	0.796686
			0.832561	0.789954
			0.789954	0.472019
			0.472019	0.857107
			0.709247	0.831787
			0.828483	0.735497
			0.735497	0.825985
			0.825991	0.623811
			0.623811	0.846926
			0.843622	0.719777
			0.719777	0.849467
			0.827184	0.724688
			0.724688	0.848341
			0.884784	0.731768
			0.766507	0.819
			0.899309	0.7374
			0.761594	0.809223
			0.840329	0.668369
			0.668369	0.803098
			0.786523	0.565266
			0.758598	0.421979
			0.303396	0.610979
			0.565047	0.392039
			0.392039	0.701704
			0.60641	0.309298
			0.309298	0.743805
			0.61766	0.346424
			0.420073	0.777974
			0.467156	0.410106
			0.410106	0.702927
			0.636816	0.260106
			0.260106	0.6611
			0.578957	0.790477
			0.724556	0.38241
			0.388229	0.547836
			0.632752	0.373868
			0.261269	0.505964
			0.505964	0.704827
			0.716852	0.337071
			0.324894	0.653853
			0.513645	0.69632
			0.719379	0.481245
			0.481245	0.636801
			0.528509	0.756227
			0.727959	0.350803
			0.228589	0.607133
			0.714559	0.299178
			0.299178	0.653356
			0.653356	0.630172
			0.653079	0.347826
			0.347826	0.502585
			0.703041	0.273333
			0.347499	0.576485
			0.58479	0.175363
			0.24721	0.504168
			0.504168	0.390475
			0.326842	0.742011
			0.58009	0.347379
			0.347379	0.629558
			0.566708	0.733325
			0.625187	0.391341
			0.169115	0.650634
			0.573385	0.741302
			0.60221	0.282497
			0.240812	0.644956
			0.518064	0.409047
			0.409047	0.549646
			0.549646	0.428623
			0.327251	0.61462
			0.613987	0.426063
			0.206337	0.628385
			0.536622	0.317634
			0.317634	0.657347
			0.657347	0.302551
			0.337551	0.484388
			0.557927	0.423893
			0.423893	0.55697
			0.520949	0.336471
			0.336471	0.698506
			0.698506	0.688403
			0.665485	0.458512
			0.323569	0.59969
			0.59969	0.281924
			0.281924	0.503144
			0.503144	0.405265
			0.405265	0.481717
			0.592205	0.34124
			0.462446	0.496565
			0.668943	0.342504
			0.24419	0.554633
			0.554633	0.418014
			0.418014	0.610654
			0.610654	0.348618
			0.212366	0.600266
			0.600266	0.425905
			0.425905	0.68804
			0.517044	0.307342
			0.293023	0.53734
			0.583097	0.299351
			0.142751	0.569604
			0.569604	0.669055
			0.669055	0.576058
			0.576058	0.371521
			0.387253	0.372443
			0.372443	0.713393
			0.713393	0.580314
			0.233245	0.784763
			0.784763	0.459763
			0.432537	0.806276
			0.691581	0.609056
			0.254387	0.758069
			0.691591	0.525978
			0.525978	0.71619
			0.741375	0.517152
			0.517152	0.755041
			0.750484	0.588194
			0.588194	0.722442
			0.724802	0.439193
			0.439193	0.753877
			0.816915	0.537468
			0.537468	0.833549
			0.777414	0.508282
			0.508282	0.392258
			0.42477	0.601495
			0.601495	0.763439
			0.734558	0.507519
			0.123569	0.733464
			0.715212	0.372757
			0.372757	0.762389
			0.762389	0.635479
			0.59887	0.742227
			0.762797	0.573321
			0.573321	0.436087
			0.278836	0.664442
			0.664442	0.683398
			0.70832	0.617334
			0.617334	0.748918
			0.794034	0.134594
			0.458216	0.717568
			0.717568	0.530998
			0.530998	0.730817
			0.730817	0.806681
			0.806681	0.266743
			0.20889	0.529799
			0.529799	0.734003
			0.764359	0.622353
			0.622353	0.71762
			0.71762	0.402178
			0.402178	0.736865
			0.726382	0.626555
			0.626555	0.696822
			0.784796	0.618909
			0.618909	0.747336
			0.735855	0.565748
			0.565748	0.720961
			0.725472	0.628631
			0.576501	0.301304
			-0.0866276	0.876532
			0.876532	0.81432
			0.81432	0.770485
			0.770485	0.183934
			0.240376	0.755236
			0.755236	0.836321
			0.795472	0.49423
			0.460245	0.693722
			0.69293	0.505763
			0.276339	0.700161
			0.711401	0.39337
			0.39337	0.76051
			0.728722	0.419972
			0.446995	0.781506
			0.707407	0.38091
			0.312458	0.720164
			0.718986	0.452262
			0.452262	0.705066
			0.701109	0.45902
			0.45902	0.759956
			0.759956	0.575505
			0.575505	0.708021
			0.665805	0.269226
			0.269226	0.714074
			0.782554	0.617501
			0.932482	0.807944
			0.666881	0.59471
			0.59471	0.809503
			0.815021	0.571366
			0.571366	0.727216
			0.768482	0.524371
			0.567577	0.765632
			0.716426	0.388915
			0.436972	0.535329
			0.535329	0.692823
			0.692823	0.512773
			0.512773	0.587132
			0.567711	0.410021
			0.410021	0.649193
			0.668149	0.439604
			0.295954	0.667908
			0.616302	0.469197
			0.381962	0.621907
			0.621907	0.561041
			0.419136	0.704883
			0.689444	0.444404
			0.504933	0.693839
			0.696505	0.440683
			0.440683	0.710054
			0.710054	0.471366
			0.471366	0.692485
			0.692485	0.523199
			0.489437	0.724228
			0.719867	0.504044
			0.504044	0.699519
			0.620793	0.452316
			0.516449	0.758627
			0.602339	0.217009
			0.217009	0.708783
			0.587883	0.334941
			0.41789	0.64719
			0.64719	0.481537
			0.481537	0.654773
			0.657147	0.460279
			0.460279	0.634051
			0.615439	0.352887
			0.551194	0.66782
			0.635882	0.514328
			0.465524	0.695477
			0.695477	0.493277
			0.493277	0.664359
			0.689046	0.528924
			0.542764	0.701933
			0.668043	0.442727
			0.442068	0.728855
			0.701595	0.432743
			0.503331	0.623592
			0.586613	0.371084
			0.371084	0.61393
			0.681514	0.520551
			0.511089	0.667624
			0.776422	0.278203
			0.278203	0.704376
			0.623692	0.49373
			0.381666	0.663522
			0.697705	0.479264
			0.479264	0.66529
			0.63605	0.462939
			0.550196	0.620094
			0.621142	0.488264
			0.490168	0.673985
			0.595698	0.431518
			0.521282	0.638704
			0.586037	0.543415
			0.513716	0.773138
			0.606434	0.198479
			0.350091	0.648069
			0.571547	0.428876
			0.428876	0.669361
			0.663706	0.451697
			0.451697	0.572097
			0.787685	0.576685
			0.576685	0.812219
			0.830616	0.572692
			0.572692	0.770033
			0.840465	0.491016
			0.491016	0.619352
			0.713698	0.326702
			0.326702	0.0816757
			0.185702	0.33174
			0.33174	0.661471
			0.676964	0.259136
			0.259136	0.645493
			0.608772	0.452993
			0.481667	0.58884
			0.605262	0.491133
			0.307718	0.744183
			0.657205	0.450084
			0.553684	0.732671
			0.659954	0.518208
			0.518208	0.666967
			0.652262	0.319623
			0.319623	0.739829
			0.621417	0.616908
			0.616908	0.167047
			0.0616738	0.433008
			0.451328	0.631629
			0.730905	0.573303
			0.432856	0.670036
			0.6542	0.477772
			0.477772	0.632738
			0.725761	0.417177
			0.417177	0.657969
			0.657969	0.382587
			0.382587	0.613757
			0.664451	0.377441
			0.377441	0.641451
			0.705853	0.823525
			0.467066	0.640672
			0.659075	0.25009
			0.25009	0.701889
			0.612549	0.839803
			0.551178	0.67872
			0.658676	0.549023
			0.373223	0.691798
			0.715021	0.390599
			0.390599	0.6084
			0.629306	0.255553
			0.25454	0.658658
			0.658658	0.442221
			0.384188	0.600529
			0.622859	0.537384
			0.537384	0.638312
			0.638312	0.389499
			0.313117	0.664624
			0.648672	0.403998
			0.403998	0.656001
			0.679781	0.551712
			0.490048	0.695251
			0.695251	0.364035
			0.559093	0.598457
			0.688412	0.505152
			0.505152	0.656492
			0.611522	0.532865
			0.45176	0.70099
			0.70099	0.55858
			0.392506	0.641047
			0.597944	0.29566
			0.29566	0.65996
			0.65996	0.458617
			0.325041	0.693178
			0.665959	0.332427
			0.332427	0.633643
			0.643742	0.374898
			0.284691	0.744743
			0.584306	0.444037
			0.45833	0.664748
			0.664748	0.334153
			0.334153	0.164568
			0.294645	0.501715
			0.501715	0.631971
			0.704375	0.43204
			0.262365	0.627269
			0.723967	0.4923
			0.554188	0.626773
			0.728249	0.201175
			0.201175	0.627658
			0.660811	0.346789
			0.404318	0.627895
			0.763248	0.561515
			0.55182	0.53942
			0.565488	0.381627
			0.381627	0.582146
			0.569622	0.443917
			0.443917	0.614654
			0.526096	0.384964
			0.480122	0.599367
			0.610167	0.263559
			0.263559	0.578483
			0.596587	0.474457
			0.474457	0.535331
			0.640241	0.311742
			0.415082	0.547716
			0.590257	0.316024
			0.502552	0.566967
			0.602232	0.297613
			0.287146	0.51291
			0.663697	0.418477
			0.418477	0.557089
			0.628037	0.489585
			0.489585	0.469599
			0.315213	0.527673
			0.363231	0.610735
			0.676047	0.33835
			0.317704	0.578586
			0.648071	0.30765
			0.30765	0.54949
			0.63708	0.446491
			0.341319	0.624881
			0.580995	0.288095
			0.288095	0.521789
			0.696689	0.460876
			0.460876	0.552051
			0.635176	0.444872
			0.210761	0.573135
			0.573135	0.390968
			0.390968	0.562607
			0.610376	0.254655
			0.254655	0.632147
			0.619167	0.324815
			0.415635	0.562147
			0.562147	0.468788
			0.468788	0.674732
			0.662795	0.481868
			0.29739	0.552178
			0.552178	0.401744
			0.453635	0.63678
			0.552664	0.404025
			0.394238	0.552029
			0.669551	0.430571
			0.492229	0.628096
			0.572604	0.444397
			0.410046	0.646052
			0.566762	0.481406
			0.428064	0.61292
			0.55761	0.319664
			0.319664	0.678487
			0.677913	0.30114
			0.382051	0.552292
			0.541229	0.273267
			0.498894	0.691944
			0.512765	0.482244
			0.439388	0.632734
			0.632734	0.341214
			0.341214	0.656038
			0.625588	0.428829
			0.428829	0.617593
			0.617593	0.372122
			0.372122	0.639292
			0.639292	0.342425
			0.0360652	0.559347
			0.665795	0.456246
			0.351172	0.633914
			0.657117	0.415802
			0.375894	0.555131
			0.555131	0.455169
			0.455169	0.696785
			0.658864	0.469904
			0.469904	0.596804
			0.581441	0.257454
			0.257454	0.572399
			0.572399	0.355528
			0.333165	0.552127
			0.552127	0.286672
			0.269814	0.726574
			0.726574	0.438805
			0.438805	0.629305
			0.639167	0.386649
			0.340481	0.64917
			0.616852	0.615575
			0.615575	0.689566
			0.773733	0.473898
			0.546408	0.332587
			0.254542	0.623553
			0.623553	0.343659
			0.343659	0.436997
			0.648679	0.692728
			0.723188	0.600819
			0.644166	0.767614
			0.754215	0.35152
			0.35152	0.724987
			0.450015	0.804994
			0.757033	0.647377
			0.564925	0.788002
			0.760561	0.650254
			0.651331	0.280903
			0.244306	0.703295
			0.561892	0.81877
			0.7421	0.28513
			0.266548	0.704031
			0.386878	0.863583
			0.801328	0.59663
			0.59663	0.327593
			0.327593	0.409512
			0.409512	0.777222
			0.830847	0.353768
			0.353768	0.470645
			0.796144	0.349769
			0.349769	0.751158
			0.818319	0.564943
			0.538142	0.785615
			0.785615	0.446424
			0.446424	0.815887
			0.750524	0.418678
			0.32618	0.7939
			0.814496	0.62892
			0.43973	0.853502
			0.755555	0.598977
			0.598977	0.790839
			0.837693	0.643828
			0.643828	0.844608
			0.758767	0.593917
			0.593917	0.862958
			0.737915	0.402801
			0.402801	0.810144
			0.780293	0.650827
			0.640201	0.76358
			0.748285	0.504895
			0.504895	0.870651
			0.823885	0.454996
			0.372623	0.728866
			0.809129	0.473138
			0.473138	0.749995
			0.822701	0.619943
			0.619943	0.837141
			0.895691	0.566825
			0.566825	0.834862
			0.803815	0.846363
			0.882248	0.434853
			0.452549	0.599783
			0.57844	0.249714
			0.249714	0.596637
			0.52774	0.413806
			0.413806	0.520462
			0.556869	0.436012
			0.443848	0.478008
			0.545124	0.338468
			0.338468	0.683479
			0.581495	0.228912
			0.228912	0.569848
			0.529469	0.383298
			0.383298	0.517256
			0.621382	0.385645
			0.385645	0.469275
			0.657852	0.122819
			0.436987	0.678201
			0.64296	0.31727
			0.435819	0.537215
			0.576514	0.254567
			0.254567	0.621037
			0.482348	0.280577
			0.255075	0.616079
			0.626269	0.337462
			0.337462	0.484814
			0.515583	0.281785
			0.395335	0.591155
			0.581886	0.416175
			0.416175	0.499148
			0.553084	0.392676
			0.433154	0.565275
			0.713838	0.365623
			0.365623	0.568548
			0.568548	0.455292
			0.477619	0.564077
			0.576387	0.50346
			0.327042	0.554104
			0.709414	0.401343
			0.514577	0.747248
			0.747248	0.506943
			0.381693	0.60079
			0.6108	0.449044
			0.514732	0.605743
			0.729935	0.856508
			0.849655	0.642353
			0.5839	0.855362
			0.855362	0.588847
			0.588847	0.769789
			0.850403	0.516124
			0.656663	0.511119
			0.330657	0.654095
			0.635193	0.478049
			0.439344	0.567906
			0.635814	0.76326
			0.813233	0.615268
			0.615268	0.822102
			0.841321	0.700038
			0.724103	0.819271
			0.750841	0.709747
			0.556603	0.421009
			0.48909	0.67755
			0.67755	0.757816
			0.778023	0.519601
			0.662215	0.39441
			0.381558	0.703834
			0.62846	0.905659
			0.905659	0.48214
			0.53982	0.450211
			0.394714	0.638569
			0.644245	0.895894
			0.896435	0.145436
			0.226108	0.71926
			0.777785	0.71153
			0.648659	0.398415
			0.423892	0.806032
			0.782686	0.671885
			0.561413	0.277343
			0.509479	0.713705
			0.743454	0.504182
			0.55499	0.874292
			0.828304	0.491461
			0.491461	0.212612
			0.405662	0.565443
			0.488862	0.188242
			0.386374	0.477577
			0.438482	0.343216
			0.343216	0.552111
			0.625756	0.37299
			0.374184	0.635622
			0.470699	0.330575
			0.256135	0.562289
			0.562289	0.330794
			0.330794	0.573915
			0.663032	0.341811
			0.283634	0.579838
			0.544238	0.316217
			0.316217	0.56012
			0.593104	0.26375
			0.337836	0.555904
			0.487189	0.320084
			0.320084	0.531693
			0.494735	0.29034
			0.333651	0.611934
			0.667846	0.29844
			0.29844	0.44968
			0.44968	0.308825
			0.282895	0.424496
			0.491443	0.369522
			0.267368	0.612598
			0.490155	0.296434
			0.296434	0.552425
			0.552425	0.348984
			0.332282	0.587715
			0.587715	0.212083
			0.403707	0.416048
			0.441506	0.346434
			0.320768	0.529733
			0.583463	0.346006
			0.346006	0.441043
			0.460615	0.323122
			0.323122	0.544505
			0.455672	0.406871
			0.349963	0.569422
			0.427701	0.271753
			0.271753	0.506381
			0.506381	0.385534
			0.29995	0.595345
			0.484416	0.23582
			0.23582	0.46659
			0.46659	0.309959
			0.309959	0.511264
			0.527228	0.321562
			0.321562	0.532094
			0.532094	0.328869
			0.328869	0.652835
			0.517056	0.318556
			0.288524	0.55733
			0.611672	0.347355
			0.347355	0.542127
			0.417047	0.337647
			0.346538	0.652279
			0.652108	0.197899
			0.197899	0.465603
			0.465603	0.3509
			0.3509	0.532868
			0.637703	0.349702
			0.394805	0.586362
			0.488268	0.387557
			0.253502	0.445247
			0.505124	0.346415
			0.346415	0.559817
			0.670834	0.362195
			0.394287	0.540348
			0.557177	0.276741
			0.270515	0.578529
			0.467363	0.306422
			0.306422	0.61882
			0.579901	0.285378
			0.285378	0.670778
			0.670778	0.341215
			0.234206	0.63335
			0.418704	0.673818
			0.633307	0.253567
			0.328217	0.527673
			0.683147	0.39431
			0.39431	0.512834
			0.514358	0.381085
			0.270981	0.586001
			0.570219	0.399583
			0.399583	0.560624
			0.739934	0.365518
			0.365518	0.710197
			0.637395	0.812836
			0.769143	0.646916
			0.548154	0.411989
			0.411989	0.65426
			0.584027	0.383179
			0.199429	0.601064
			0.614423	0.386391
			0.386391	0.735329
			0.553326	0.349333
			0.437638	0.640419
			0.765759	0.48771
			0.237211	0.721968
			0.743357	0.318202
			0.483936	0.706652
			0.706652	0.52293
			0.52293	0.789784
			0.800348	0.493604
			0.57788	0.73169
			0.65096	0.600477
			0.42563	0.761528
			0.738969	0.431657
			0.431657	0.711569
			0.694944	0.562694
			0.551933	0.767815
			0.678126	0.575332
			0.470402	0.789403
			0.704329	0.533007
			0.533007	0.779026
			0.642897	0.402704
			0.373027	0.78936
			0.703464	0.0328026
			0.0328026	0.673701
			0.839818	0.435901
			0.59757	0.771577
			0.823689	0.454813
			0.454813	0.648828
			0.730579	0.540764
			0.44785	0.885222
			0.79756	0.400074
			0.528751	0.779621
			0.779621	0.502971
			0.502971	0.767756
			0.849962	0.59743
			0.572591	0.799624
			0.799624	0.431437
			0.527216	0.679255
			0.675445	0.798411
			0.847361	0.589586
			0.589586	0.855513
			0.830595	0.678713
			0.678713	0.811622
			0.906356	0.665866
			0.737089	0.873896
			0.821304	0.668944
			0.757524	0.340084
			0.340084	0.72377
			0.72377	0.805387
			0.807898	0.677082
			0.854457	0.609929
			0.562045	0.841441
			0.81248	0.433582
			0.433582	0.816473
			0.7653	0.820355
			0.814762	0.665606
			0.675761	0.309747
			0.404006	0.777985
			0.699125	0.816653
			0.825276	0.603238
			0.603238	0.885567
			0.841108	0.670227
			0.670227	0.219408
			0.416146	0.833396
			0.833396	0.822827
			0.683712	0.188688
			0.107913	0.384479
			0.375738	0.700814
			0.720827	0.258142
			0.43651	0.77126
			0.652779	0.583957
			0.4156	0.767817
			0.767817	0.492397
			0.422045	0.73883
			0.73883	0.38662
			0.38662	0.661058
			0.715828	0.502101
			0.420426	0.689756
			0.734831	0.33572
			0.430511	0.661577
			0.7012	0.403889
			0.581556	0.634158
			0.759312	0.429359
			0.542987	0.771661
			0.690729	0.588941
			0.374487	0.749163
			0.749163	0.518233
			0.346867	0.639653
			0.771926	0.274807
			0.396698	0.73551
			0.717077	0.335433
			0.297711	0.728685
			0.728685	0.339856
			0.556612	0.732384
			0.718036	0.371076
			0.556618	0.64679
			0.734674	0.402449
			0.402449	0.776489
			0.714519	0.115031
			0.115031	0.740278
			0.675688	0.540903
			0.52168	0.72596
			0.701796	0.605877
			0.380704	0.714414
			0.612666	0.50093
			0.316884	0.807786
			0.796041	0.269329
			0.228395	0.690289
			0.634832	0.40858
			0.502025	0.67816
			0.699822	0.588726
			0.483559	0.632686
			0.739058	0.456573
			0.456573	0.865165
			0.714104	0.314095
			0.868484	0.576944
			0.576944	0.721949
			0.809988	0.451895
			0.451895	0.810359
			0.762465	0.410323
			0.410323	0.755898
			0.787166	0.382633
			0.567535	0.753533
			0.820901	0.48118
			0.48118	0.860128
			0.821776	0.953641
			0.963759	0.343958
			0.343958	0.775928
			0.938605	0.457567
			0.34298	0.864782
			0.926726	0.433015
			0.433015	0.782823
			0.6763	0.252158
			0.252158	0.757827
			0.817326	0.521256
			0.521256	0.807581
			0.81783	0.873528
			0.91705	0.423774
			0.356153	0.633373
			0.733295	0.200633
			0.187977	0.855028
			0.934483	0.340128
			0.398193	0.928387
			0.827214	0.444134
			0.420292	0.75748
			0.886158	0.416566
			0.30712	0.787222
			0.77149	0.857425
			0.888015	0.589716
			0.589716	0.83978
			0.901619	0.324667
			0.324667	0.894878
			0.853354	0.627811
			0.446259	0.859284
			0.859284	0.423874
			0.423874	0.583184
			0.592504	20.0827
			20.0827	0.618442
			0.632815	0.49112
			0.486843	0.589643
			0.650311	0.350425
			0.350425	0.619677
			0.577264	0.395508
			0.504618	0.625877
			0.707222	0.42785
			0.508808	0.673202
			0.578247	0.376132
			0.376132	0.733492
			0.733492	0.378497
			0.378497	0.671487
			0.63057	0.477968
			0.477968	0.554963
			0.675128	0.336192
			0.46316	0.646394
			0.718967	0.477845
			0.407593	0.589984
			0.589984	0.33938
			0.33938	0.693504
			0.693504	0.460238
			0.460238	0.793257
			0.677854	0.401934
			0.401934	0.745058
			0.576258	0.374481
			0.260825	0.77505
			0.74256	0.421621
			0.421621	0.7181
			0.646889	0.3754
			0.3754	0.533039
			0.690972	0.510121
			0.441457	0.693778
			0.642153	0.391723
			0.291585	0.62797
			0.670019	0.520188
			0.403591	0.702813
			0.613329	0.416312
			0.45307	0.554911
			0.576897	0.407849
			0.291769	0.546708
[truncated: 2,198 more rows]

## Sheet: SI-Figure 5F
SI-Figure 5F
Dwell-time histograms for the high- and low-FRET states of EcALFA RodA-PBP2 with/out Nb-Fab complex		ALFA (low FRET)	ALFA (high FRET)	+Nb-Fab (low FRET)	+Nb-Fab (middle FRET)	+Nb-Fab (high FRET)
		0.375	6	11.25	16.5	46.875
		0.375	11.25	0.75	86.625	0.375
		0.375	13.875	0.375	1.875	1.5
		1.5	17.25	0.75	4.5	0.375
		5.25	14.25	1.5	1.875	2.25
		14.25	77.625	0.375	1.875	4.5
		8.25	63.375	0.75	2.25	22.875
		18.375	2.625	0.375	4.5	0.375
		15.75	15	0.375	3	3.75
		86.625	42	0.375	5.625	10.5
		3	9	0.75	3	10.875
		1.875	3.375	0.375	1.875	16.5
		1.5	15.375	0.375	1.5	1.125
		7.125	34.125	0.75	4.875	4.5
		4.125	0.75	0.375	3.375	1.5
		3.375	1.5	0.375	4.125	1.875
		15.375	1.5	0.375	1.875	8.25
		9	6.375	1.875	0.75	12.375
		0.375	35.25	1.125	15.75	1.875
		0.75	3	0.375	16.125	2.25
		0.375	3.75	0.375	4.125	7.125
		1.125	1.875	0.375	7.875	5.25
		0.75	9	0.375	7.5	2.25
		0.375	5.25	0.375	13.875	12.75
		0.375	58.875	0.375	6.375	14.625
		0.75	54	0.375	5.25	16.5
		0.75	28.125	0.375	16.5	2.25
		0.375	5.625	48	1.875	0.75
		0.75	7.5	3.75	4.125	0.375
		0.75	79.5	1.5	3.375	1.5
		0.375	8.25	1.875	1.125	0.375
		3	4.5	1.125	1.5	0.375
		1.125	1.5	0.75	26.25	0.75
		1.125	144.75	65.625	1.125	2.625
		33.75	11.25	7.125	1.875	1.125
		15	2.625	0.75	0.375	0.75
		9.375	4.5	3.375	3	0.375
		24	96.75	83.25	1.5	0.75
		16.5	10.5	0.375	1.5	1.125
		0.75	5.25	0.375	23.25	0.75
		1.5	43.5	0.75	22.5	0.75
		1.125	7.125	0.375	62.25	2.625
		0.375	49.875	0.375	18.75	0.375
		0.375	43.875	0.375	0.375	0.75
		11.25	10.5	0.375	0.375	0.75
		1.5	38.625	0.375	0.375	0.375
		21.375	4.5	1.125	0.75	0.75
		0.375	14.625	0.75	0.375	1.125
		0.375	26.25	3.75	0.75	0.375
		1.125	6	1.125	0.375	0.375
		21	192.75	0.375	1.125	0.75
		3	19.125	1.125	2.625	0.75
		0.75	9.75	0.375	0.75	3.375
		2.25	3	1.5	1.125	1.875
		90.375	257.25	0.375	0.75	3.375
		0.375	22.5	1.5	0.75	0.375
		5.25	24.375	1.125	0.375	0.375
		3.75	17.25	0.375	1.875	0.75
		4.5	7.5	0.75	0.375	1.125
		3.375	8.25	1.125	0.75	2.25
		1.5	6.75	0.375	1.125	1.125
		0.75	51.375	0.375	0.75	1.875
		7.5	115.875	0.375	0.375	0.375
		21	4.875	0.75	0.375	2.625
		0.375	0.75	1.125	1.5	2.25
		27	1.875	0.75	0.75	1.875
		2.625	1.875	0.75	5.25	0.75
		3.75	0.75	1.125	2.25	1.125
		9.75	0.75	1.125	0.375	1.125
		10.125	9.75	0.375	0.75	0.375
		108.75	80.625	0.75	0.75	1.5
		0.375	60	0.375	2.625	1.125
		2.625	22.5	0.75	1.875	2.625
		0.75	11.25	0.75	0.75	1.5
		23.25	19.5	1.125	0.375	2.25
		0.375	3.375	0.75	0.75	4.125
		0.75	18.75	0.375	0.375	0.375
		1.125	36.75	0.375	2.25	0.75
		0.375	8.625	0.375	3	1.125
		0.75	91.5	0.375	3.375	0.75
		0.375	18.375	0.375	2.625	4.5
		1.125	56.625	0.375	0.375	0.75
		6.75	60	0.75	2.625	0.375
		3.375	6	0.75	0.75	0.75
		1.875	2.25	0.75	1.125	0.75
		1.125	4.5	0.75	0.75	5.625
		3.375	3.375	0.75	0.375	0.75
		0.75	36.75	0.75	0.375	1.875
		66.75	22.875	0.375	1.125	1.125
		49.875	48.75	0.75	1.5	2.625
		0.375	2.625	0.75	0.375	1.5
		0.375	4.125	0.375	5.25	1.5
		0.375	3.375	0.375	0.75	3
		0.75	2.625	0.75	1.875	0.75
		0.75	11.625	0.75	0.75	0.75
		0.75	7.125	0.375	0.375	3.75
		0.75	3.75	0.75	1.5	0.375
		0.75	3	0.375	1.5	1.875
		0.75	0.75	0.375	0.375	0.375
		0.375	0.75	0.375	0.75	4.5
		0.375	1.875	0.375	1.125	0.375
		0.375	0.75	1.125	0.75	0.375
		0.375	1.5	0.375	0.375	2.25
		1.125	0.375	0.75	1.125	0.75
		0.75	3.75	1.125	0.75	0.75
		0.75	10.125	0.375	10.875	3
		0.75	3.75	0.375	4.875	1.5
		0.75	10.125	0.75	0.375	1.125
		0.75	1.125	0.375	3.75	2.25
		0.375	91.5	0.375	1.125	0.75
		0.75	103.125	0.375	6	0.375
		0.375	37.875	0.375	2.625	0.375
		0.375	8.625	1.125	2.625	0.75
		0.375	30.375	0.375	0.375	0.375
		0.375	1.125	0.375	7.875	2.25
		0.75	10.875	0.375	10.125	1.125
		93.75	19.125	1.125	5.625	1.5
		0.375	25.125	1.875	18.375	0.375
		0.75	7.875	0.75	8.25	0.375
		0.75	58.125	0.375	0.75	0.75
		0.375	2.25	0.75	2.25	2.25
		25.5	23.25	1.5	1.875	2.25
		0.375	29.625	0.375	5.625	0.375
		1.125	15.375	2.625	9.375	1.125
		3	134.625	0.375	3.375	0.375
		1.875	54.375	0.375	2.625	1.875
		0.375	6.75	0.375	6	2.25
		0.375	3.75	0.375	11.625	1.5
		0.75	1.5	0.75	2.25	0.375
		91.875	6.375	0.75	2.625	0.75
		2.25	19.875	0.75	20.625	6.375
		0.75	21	0.375	11.25	2.625
		0.375	0.75	0.75	4.125	0.375
		0.375	1.5	0.375	4.5	0.75
		0.375	1.125	0.375	2.625	2.625
		0.375	17.625	0.75	62.25	5.25
		0.375	0.375	0.75	4.5	1.125
		0.75	0.75	0.75	3.75	0.75
		0.375	16.875	0.375	1.125	4.125
		0.375	18.375	0.75	0.375	1.5
		0.375	13.875	0.375	0.75	1.875
		0.75	17.25	0.375	0.375	3
		0.75	10.5	0.75	0.375	1.5
		1.125	6.375	0.75	1.5	4.5
		73.875	82.875	0.75	0.75	3.375
		0.75	1.875	0.375	1.125	1.125
		0.375	68.25	0.75	0.375	0.375
		13.125	74.25	0.375	1.125	0.375
		20.25	3.75	0.75	0.375	0.375
		0.75	1.125	0.375	1.5	2.25
		0.375	1.875	0.375	0.375	0.75
		0.375	9.75	0.375	0.75	1.5
		0.375	12	0.75	1.125	3
		2.625	9	0.75	0.375	0.75
		0.75	7.875	0.75	0.375	1.5
		0.375	4.125	0.375	0.375	3.75
		31.875	28.125	0.375	0.375	1.125
		14.25	1.125	0.75	0.75	4.125
		3.375	4.5	0.375	0.375	13.875
		6.75	1.125	0.375	0.375	2.25
		3.75	1.125	0.375	0.375	0.375
		3.75	0.375	0.75	0.375	1.125
		4.5	3.75	0.375	0.75	4.5
		8.25	5.25	1.125	0.75	5.25
		174	1.125	1.125	0.375	1.125
		0.375	75.75	0.375	0.375	1.875
		7.125	46.875	0.375	0.375	1.5
		8.25	1.125	0.375	0.375	1.875
		10.875	4.125	0.375	0.75	36.375
		2.25	19.5	1.125	1.125	42
		4.125	18.75	0.375	0.375	22.875
		3.375	9.75	0.375	0.375	1.125
		1.875	3.375	0.375	0.375	5.25
		0.375	43.875	0.375	0.375	1.125
		0.375	61.875	0.375	0.375	0.75
		0.375	31.125	0.375	0.75	1.125
		0.75	5.625	0.375	0.75	1.125
		12.375	15.375	1.125	0.375	0.75
		18	2.25	0.375	0.375	8.25
		12.75	12.75	1.125	0.375	10.125
		1.5	2.625	1.125	0.375	0.75
		14.625	0.375	0.375	0.375	8.25
		0.75	9	0.375	0.375	7.5
		1.125	12.375	0.75	1.875	4.125
		1.125	8.625	0.75	0.375	1.5
		0.375	16.125	0.75	0.375	3.75
		56.25	18.375	1.875	0.375	4.875
		24	6.375	85.125	0.375	17.625
		0.75	15	2.25	0.375	12
		22.125	68.25	3	0.375	2.25
		6.375	4.5	9.375	0.375	11.625
		0.375	8.625	6.375	0.375	4.125
		0.375	17.625	2.25	0.375	7.125
		0.375	27	1.125	0.375	7.125
		2.625	37.5	2.25	1.125	4.125
		4.875	24.375	2.625	0.375	6.375
		20.625	96.75	1.5	0.375	6.75
		13.5	87	3.75	0.375	6.75
		2.25	18.375	8.625	0.75	20.25
		13.125	33.375	0.75	0.375	15.75
				0.75	0.375	12.75
				1.5	0.375	4.125
				0.75	0.75	6
				0.75	0.375	1.125
				0.375	0.375	16.5
				0.75	0.375	22.5
				0.375	0.75	18.75
				1.125	0.375	3
				0.375	0.375	3.75
				0.75	1.125	9.75
				1.5	0.375	3.75
				0.75	0.75	15
				1.125	0.375	1.875
				0.375	0.375	0.375
				0.375	0.375	4.5
				0.375	1.875	0.75
				1.5	0.375	10.5
				3	0.75	0.75
				0.375	0.75	5.625
				2.625	0.75	4.5
				3.375	0.375	0.75
				0.375	0.375	7.5
				1.125	0.375	1.875
				2.25	0.375	2.25
				0.375	0.75	1.125
				0.375	1.125	1.125
				0.75	0.75	1.5
				123.375	0.375	5.25
				0.375	0.375	14.625
				5.25	0.375	0.375
				8.625	1.125	13.125
				1.5	0.375	1.125
				3.75	0.75	3.75
				19.875	0.375	1.5
				30.375	0.375	1.125
				0.75	0.375	1.875
				3.375	0.375	3
				10.5	1.125	7.5
				5.625	0.375	5.25
				1.125	0.75	0.75
				0.75	1.5	4.125
				0.375	0.75	0.75
				0.75	0.375	5.25
				0.75	0.375	1.125
				1.5	0.75	5.25
				0.75	0.75	1.5
				0.375	1.5	3
				1.5	1.125	0.75
				0.75	0.375	1.5
				0.75	0.375	0.375
				0.375	0.75	1.875
				1.5	0.375	0.75
				0.75	0.375	1.875
				1.125	0.75	6.75
				0.375	0.375	1.125
				0.75	0.375	3.375
				0.375	1.125	0.75
				0.375	0.375	1.125
				1.125	0.75	4.125
				0.75	0.375	1.875
				0.375	1.5	2.25
				0.75	0.375	15
				0.75	0.375	0.375
				0.75	0.75	15
				0.75	1.875	5.625
				0.75	0.375	1.875
				1.125	0.375	1.875
				0.375	0.375	4.5
				0.375	1.5	1.125
				8.25	0.75	3
				0.75	0.375	0.75
				0.375	0.375	4.125
				1.125	0.75	0.75
				1.125	0.375	3.375
				1.125	0.375	5.625
				0.75	20.625	2.625
				0.75	15	1.5
				1.5	3.75	2.625
				0.375	1.875	9.75
				2.625	6.375	0.75
				0.75	3.75	0.75
				0.375	0.75	0.375
				0.75	4.875	0.375
				0.75	0.75	0.375
				3	0.75	1.5
				3.75	2.625	0.375
				1.125	0.75	0.75
				2.25	1.125	7.125
				8.25	3.375	1.875
				0.75	1.125	0.75
				10.875	0.75	1.875
				1.875	8.25	3
				1.5	1.125	1.125
				2.25	1.125	0.75
				1.125	3.375	0.375
				5.25	1.125	0.75
				2.625	2.25	2.625
				10.5	13.125	8.625
				1.875	5.625	1.5
				1.125	2.25	1.125
				0.375	1.875	0.375
				0.75	15.375	1.125
				0.375	0.75	3
				0.375	0.75	3
				0.75	0.75	1.875
				0.375	0.375	1.875
				0.75	0.375	1.125
				0.375	1.125	3.75
				0.375	0.75	3.375
				1.125	0.375	3.75
				0.375	0.375	0.75
				0.375	0.375	3.375
				0.75	0.75	0.375
				1.125	0.375	2.625
				1.125	0.75	0.75
				0.375	27.375	9.75
				0.75	0.375	4.125
				0.375	0.75	2.625
				0.375	0.375	3.375
				0.75	0.75	4.5
				0.75	0.375	6.375
				1.125	1.875	7.875
				0.375	0.375	0.75
				0.75	0.375	4.5
				0.75	0.375	0.75
				0.375	0.375	0.375
				1.5	0.375	2.25
				0.75	0.375	3
				0.375	0.375	0.375
				1.5	0.375	2.25
				0.375	0.375	3.375
				0.375	0.375	3.375
				0.75	0.375	4.125
				0.375	0.375	1.875
				0.375	0.375	2.25
				1.5	0.75	3.375
				1.125	0.375	5.25
				0.375	0.375	3.375
				0.75	0.75	5.625
				0.375	0.375	3
				4.875	0.375	4.125
				1.5	0.375	4.875
				1.875	1.5	10.875
				1.125	2.625	4.5
				4.5	1.125	7.5
				1.875	0.75	15.375
				1.125	3	4.5
				1.125	1.125	3.75
				19.875	1.5	1.875
				4.5	3	1.125
				3	3	43.875
				1.125	0.375	19.875
				15	1.875	2.625
				0.75	0.375	5.625
				0.375	0.75	15
				0.375	1.125	5.625
				0.75	0.375	6.75
				1.5	0.375	5.625
				0.375	0.375	28.875
				0.375	0.375	1.5
				0.375	0.375	1.125
				0.75	0.375	6
				0.375	0.375	2.625
				0.75	0.375	1.875
				0.75	1.125	1.5
				0.375	0.375	1.5
				0.375	0.375	3.375
				0.375	0.375	2.25
				0.375	0.75	0.375
				0.75	0.75	0.375
				0.375	1.875	0.375
				0.75	0.75	1.5
				0.375	1.125	4.5
				0.375	0.375	1.125
				0.375	0.375	2.625
				0.75	0.375	4.875
				0.375	0.375	1.875
				0.375	0.375	1.125
				0.75	0.375	0.75
				0.375	0.75	1.5
				0.375	0.375	0.375
				0.375	0.75	3
				0.375	0.375	1.125
				1.5	0.375	1.5
				0.75	0.375	0.375
				0.375	0.375	0.375
				0.75	0.75	0.75
				0.375	0.375	0.375
				1.125	1.125	1.875
				0.375	0.375	1.875
				0.75	0.375	0.75
				0.375	0.375	4.125
				6.375	0.375	0.375
				1.125	0.375	1.125
				1.125	0.375	1.125
				9.375	0.75	3.375
				1.5	0.375	3
				1.125	0.375	1.5
				1.875	0.75	4.125
				1.125	0.375	0.75
				3.375	0.375	0.375
				1.125	0.75	2.25
				1.125	0.375	3
				0.75	0.75	0.75
				0.75	0.75	3
				0.75	0.375	3
				0.75	0.375	1.5
				0.375	0.375	0.375
				0.75	0.375	1.5
				1.125	0.375	1.125
				0.375	0.375	1.125
				0.75	0.375	0.375
				0.375	1.125	1.875
				1.125	1.125	1.875
				0.375	0.375	0.375
				0.75	1.5	0.375
				0.375	0.75	0.75
				1.125	0.375	4.125
				1.5	0.375	1.125
				0.375	0.375	2.25
				0.75	0.375	0.375
				0.75	0.75	2.25
				1.875	0.75	2.625
				0.375	0.375	4.5
				0.375	0.375	0.375
				0.75	0.375	0.75
				0.375	3	1.125
				0.75	5.25	1.5
				0.375	2.625	0.75
				0.375	3.375	1.125
				0.375	0.375	1.125
				0.375	0.375	1.5
				0.75	0.375	1.125
				0.375	0.375	1.5
				1.125	0.375	0.75
				0.375	0.375	1.5
				0.375	0.375	1.875
				1.875	0.375	5.25
				0.75	0.375	0.75
				0.375	0.375	1.125
				0.75	0.375	51
				1.5	0.375	31.5
				0.375	0.375	44.25
				0.375	1.5	2.25
				0.75	0.375	0.75
				1.5	0.375	1.125
				0.375	0.375	1.5
				0.75	0.375	1.5
				0.375	0.375	1.875
				0.375	0.375	0.75
				0.375	0.375	0.75
				0.75	0.375	3
				0.375	6	1.5
				1.125	2.25	1.875
				0.75	1.5	0.375
				0.75	0.375	2.25
				0.375	2.625	0.75
				3	1.875	1.875
				0.75	1.125	0.75
				0.375	0.375	0.75
				0.75	7.875	0.75
				0.75	0.375	2.625
				0.375	3.75	0.375
				0.75	0.375	1.5
				0.375	0.375	0.375
				1.5	4.125	1.5
				0.375	9.75	1.125
				0.75	0.375	0.375
				0.75	0.375	1.875
				0.375	0.375	2.25
				0.75	0.75	0.375
				1.5	0.375	1.5
				0.375	0.375	0.375
				0.75	0.375	1.125
				0.375	0.375	1.125
				0.75	0.75	1.125
				1.125	0.75	0.375
				31.875	0.375	2.625
				0.375	2.25	2.625
				0.375	0.75	1.875
				0.375	3.75	0.75
				0.75	1.875	1.125
				0.375	1.125	0.75
				0.375	1.875	3.375
				1.875	3.375	1.5
				0.375	0.75	0.75
				0.375	0.375	1.5
				0.375	1.875	0.75
				0.75	0.75	1.5
				0.75	0.75	3.75
				0.75	0.375	2.625
				0.75	1.875	1.5
				0.75	1.5	2.25
				0.375	0.375	1.5
				0.375	1.875	0.75
				0.75	0.75	2.625
				0.375	1.125	1.125
				1.125	0.75	3.375
				0.375	0.375	0.375
				0.75	0.75	0.75
				0.75	0.75	0.75
				0.375	0.375	0.375
				0.375	0.75	0.75
				0.375	0.75	0.375
				0.75	0.375	1.5
				0.75	0.375	1.875
				0.375	0.375	0.75
				0.375	2.625	2.25
				0.375	0.75	1.125
				0.75	0.375	0.75
				0.375	0.375	1.5
				0.375	0.375	0.75
				1.125	0.75	0.375
				0.75	0.75	0.75
				1.875	0.375	0.375
				1.875	0.375	0.375
				0.75	0.375	1.5
				0.375	1.5	1.125
				0.75	1.125	0.375
				1.125	1.5	0.75
				0.75	0.375	0.75
				1.125	0.375	0.375
				0.75	0.375	0.375
				2.25	0.375	0.375
				0.375	0.375	3
				0.75	0.375	1.125
				0.375	0.375	16.875
				0.375	1.125	1.875
				0.375	0.375	1.125
				0.375	0.75	3
				1.5	0.375	3.375
				0.75	0.375	1.5
				1.5	0.375	3.375
				1.125	1.5	3.375
				0.375	0.375	9.375
				0.375	0.375	6.375
				1.125	0.375	2.25
				1.875	0.375	0.375
				1.5	0.375	0.75
				1.125	0.375	1.125
				26.25	0.375	0.75
				4.125	0.375	0.75
				0.375	0.75	1.125
				0.375	0.375	0.375
				0.75	0.375	112.5
				0.75	0.375	2.625
				1.125	1.125	1.875
				0.375	0.75	2.25
				0.75	0.375	15
				0.375	1.125	3.75
				0.75	0.75	3.375
				0.375	0.375	1.875
				0.375	0.375	4.125
				0.375	0.375	3
				0.375	0.375	3
				0.375	0.75	2.25
				0.75	0.375	3.75
				6.375	0.375	4.5
				0.375	1.125	5.625
				0.75	0.375	87.375
				0.375	0.375	4.5
				3.75	0.375	1.125
				0.375	1.125	0.375
				1.5	0.75	0.375
				0.375	0.75	1.125
				0.75	1.5	1.5
				0.375	0.375	3.375
				0.375	0.375	1.5
				0.375	1.5	1.875
				1.125	0.375	0.375
				0.375	0.75	3.375
				0.375	0.375	0.75
				0.75	2.25	0.375
				0.375	0.375	0.75
				0.375	0.375	0.75
				0.75	1.875	2.25
				0.375	1.125	1.875
				0.375	0.375	1.125
				0.75	0.75	1.125
				1.5	1.875	1.875
				0.375	2.25	3.75
				0.75	0.375	1.125
				1.125	0.75	5.25
				0.375	0.375	7.875
				0.75	1.875	2.25
				0.375	0.375	1.125
				1.125	1.125	4.875
				0.375	0.75	1.5
				0.375	1.5	4.125
				0.375	1.875	4.125
				1.5	0.75	10.875
				0.375	0.375	3
				0.375	0.375	4.5
				1.875	0.375	0.375
				0.75	0.375	16.875
				0.375	0.375	52.125
				0.375	0.375	72
				0.375	0.375	64.5
				0.75	0.375	1.5
				0.75	1.5	1.875
				0.375	0.75	0.375
				1.5	0.75	1.875
				1.125	0.375	2.625
				0.75	0.375	0.75
				0.375	0.375	3
				1.5	0.75	3.375
				0.375	1.125	0.375
				0.75	0.375	1.875
				0.375	0.375	1.5
				0.375	0.375	0.75
				0.375	0.375	0.375
				0.375	0.75	1.125
				0.75	0.375	3
				0.375	1.125	1.875
				0.375	5.25	0.75
				0.375	0.375	9
				0.375	0.75	3
				3	1.125	0.75
				5.625	0.375	1.5
				10.5	3.75	3
				9.75	0.375	1.125
				13.5	0.75	0.375
				1.5	2.625	1.875
				10.5	0.375	1.5
				1.125	4.5	1.125
				24	0.75	3.75
				0.75	0.375	3
				0.75	2.625	0.375
				0.75	0.375	0.375
				0.375	1.125	2.25
				0.375	0.75	6.375
				0.75	0.375	1.5
				0.375	0.375	0.75
				0.375	0.75	0.75
				0.375	1.125	3.375
				0.375	0.375	4.875
				1.125	0.75	0.375
				1.5	1.5	3.375
				0.375	0.375	3
				0.75	0.375	1.5
				1.125	0.75	6.75
				0.375	0.375	5.25
				0.375	0.375	0.75
				0.375	0.75	5.625
				0.375	0.75	1.5
				0.375	1.125	0.375
				0.75	0.375	1.5
				1.125	0.375	0.375
				0.75	0.75	1.125
				0.75	0.75	0.375
				1.125	0.375	0.375
				3	1.125	1.125
				0.75	0.375	0.75
				1.125	0.375	2.625
				0.75	0.75	1.875
				0.75	0.375	1.125
				0.375	0.375	0.75
				0.375	0.75	0.375
				0.375	0.375	0.375
				0.75	2.25	0.75
				0.375	1.125	1.125
				2.625	0.75	1.125
				1.5	1.125	0.375
				1.125	1.5	0.75
				0.375	0.75	1.875
				0.75	0.375	0.75
				1.5	1.5	0.375
				0.375	1.125	0.375
				0.375	0.75	1.125
				1.5	0.375	0.375
				0.75	0.375	1.125
				0.375	0.375	1.5
				0.75	1.125	0.375
				2.625	1.875	18
				1.125	0.75	2.25
				0.75	0.375	0.75
				0.375	0.375	2.625
				0.375	0.375	1.125
				109.5	0.75	6.375
				2.25	1.5	2.25
				0.75	0.375	0.75
				8.625	0.75	36
				8.25	0.375	27.75
				8.25	3.375	8.625
				3.375	0.375	12.375
				2.25	3.375	4.5
				7.125	2.625	3.75
				1.125	0.75	8.25
				5.25	1.5	13.125
				9.375	0.75	1.125
				4.5	3	0.75
				2.25	1.125	9.75
				3.375	0.375	1.5
				4.875	0.375	1.5
				0.75	1.5	2.625
				3.375	1.125	0.75
				0.375	0.375	4.125
				2.25	3	2.25
				3	1.125	1.5
				3.75	19.5	2.25
				1.5	2.625	0.75
				0.75	8.625	7.5
				3	1.125	2.25
				3.375	16.875	4.875
				0.375	4.875	1.875
				1.875	7.875	1.125
				0.75	12.375	1.125
				1.125	3	1.875
				0.375	2.25	0.75
				0.375	0.75	0.375
				0.375	5.625	1.125
				0.375	7.5	1.875
				0.75	5.25	3.375
				0.375	1.875	2.625
				0.375	9	1.875
				0.375	13.875	0.75
				1.5	5.25	2.25
				1.125	13.5	28.875
				0.375	7.125	27
				1.5	1.5	3
				2.625	0.75	1.5
				0.75	15.375	0.75
				0.75	3.75	5.625
				0.375	0.75	1.125
				1.125	1.5	1.125
				3.75	0.375	0.375
				0.375	5.625	0.75
				1.125	3.75	1.5
				1.5	0.375	2.25
				10.125	1.875	6.75
				3	3.375	1.5
				2.25	2.625	0.75
				2.625	0.375	0.375
				23.25	1.5	1.5
				0.75	6.375	1.125
				0.75	26.625	3.75
				0.75	0.375	2.25
				1.125	1.125	0.375
				0.375	1.125	1.125
				0.75	0.375	10.875
				1.125	1.125	1.125
				0.375	0.75	7.5
				0.375	1.125	3
				0.75	5.625	12
				0.75	0.75	4.125
				0.375	1.125	3
				0.75	13.5	2.25
				1.5	0.375	0.375
				0.75	2.25	0.375
				0.375	1.125	2.625
				0.375	6.375	1.875
				1.5	3	1.5
				1.125	0.375	3.75
				0.75	2.625	0.75
				0.75	1.875	0.75
				0.375	1.125	0.75
				0.375	1.875	1.875
				0.375	3.375	1.125
				0.375	2.625	0.75
				0.375	0.375	10.125
				0.375	3	4.125
				0.375	4.875	1.875
				1.875	0.375	4.875
				2.625	0.375	2.25
				2.25	1.875	0.375
				0.375	1.5	1.5
				0.375	2.25	1.125
				0.375	7.125	5.25
				0.75	3.375	0.75
				0.375	0.375	1.5
				0.375	0.75	2.625
				0.75	0.375	2.25
				0.375	6	1.875
				0.75	0.375	2.625
				0.375	3.75	0.375
				0.75	0.75	0.375
				0.75	4.5	0.375
				0.75	0.75	3
				0.375	0.375	1.125
				0.375	1.875	0.75
				0.375	2.625	7.125
				0.75	1.125	2.625
				0.375	0.75	2.625
				0.375	7.125	1.125
				1.5	0.75	0.375
				3.375	3	5.25
				5.25	0.375	0.375
				1.125	2.25	3
				2.25	3	0.75
				6	3.375	3.375
				1.125	3	0.375
				1.125	3.375	5.25
				2.25	4.125	1.5
				6	7.125	1.875
				1.125	0.75	0.75
				0.75	3	0.375
				0.75	2.25	85.875
				0.75	1.875	4.5
				1.125	2.625	12.375
				0.375	0.375	6.375
				0.75	0.75	1.875
				0.375	1.5	1.125
				0.375	1.5	0.75
				0.375	4.125	1.875
				0.75	1.875	1.125
				0.375	1.875	0.75
				0.75	1.875	55.125
				0.375	1.5	7.875
				0.375	3.375	33.75
				0.375	2.625	63.75
				0.375	1.875	5.625
				0.375	2.625	1.125
				0.375	0.375	7.875
				0.75	4.875	12
				0.375	0.375	1.5
				0.375	3	0.375
				1.125	0.375	1.5
				0.75	0.375	1.5
				3	2.25	1.5
				0.375	2.25	1.5
				0.375	0.375	1.125
				0.375	0.75	3.375
				9	3.75	3.375
				0.75	0.75	0.375
				2.625	3.375	0.375
				1.125	1.5	9.375
				0.375	0.375	1.125
				0.75	0.375	4.125
				1.125	0.375	1.875
				0.75	0.75	5.625
				0.75	2.25	1.125
				0.375	1.125	6
				0.375	0.75	2.25
				0.375	0.375	0.75
				1.5	0.75	1.125
				0.75	1.125	2.625
				0.375	1.125	5.625
				0.75	1.125	2.625
				1.875	0.75	1.125
				1.5	1.125	0.375
				0.375	2.625	0.75
				1.125	2.25	1.875
				0.375	1.125	0.375
				22.125	0.75	0.375
				0.75	0.375	6.375
				0.375	0.375	0.375
				0.375	3.375	1.5
				0.75	2.25	3.75
				1.5	0.75	1.125
				0.375	1.5	0.75
				0.75	1.125	0.75
				0.375	0.75	4.875
				0.375	0.375	0.375
				0.375	7.125	6.375
				1.125	0.75	0.75
				0.375	3	3.375
				0.375	1.125	1.875
				0.375	1.5	0.375
				0.375	14.625	31.875
				1.5	13.875	1.875
				0.375	4.5	0.75
				0.375	7.5	0.75
				0.375	3	1.125
				0.375	3.75	0.375
				0.375	3	1.875
				0.375	0.375	2.625
				0.375	1.875	0.75
				0.375	5.625	1.5
				0.75	0.75	4.875
				0.375	1.125	3.375
				0.375	3.75	3.375
				0.375	6.375	0.375
				0.375	0.375	1.125
				0.375	0.75	2.625
				3	3.375	1.5
				0.75	5.25	4.5
				0.375	0.375	5.625
				0.375	0.375	3
				66.75	1.125	2.625
				3.375	2.25	13.5
				0.75	1.125	10.5
				0.375	6	9.75
				0.375	2.25	7.875
				1.125	0.75	1.5
				0.375	1.875	44.625
				1.125	2.625	25.5
				1.125	8.25	3
				0.375	1.125	17.25
				1.125	0.375	1.875
				0.375	1.125	5.625
				0.75	1.125	0.375
				0.375	4.5	3.75
				0.75	1.5	5.25
				0.375	0.375	1.125
				0.375	0.75	11.25
				0.375	1.125	5.25
				0.375	1.125	0.75
				1.125	4.125	4.125
				1.5	4.5	1.875
				0.75	1.125	1.125
				1.125	0.75	3
				0.375	0.375	4.875
				0.375	0.375	6.75
				1.5	3	12.75
				0.75	1.5	4.875
				0.75	0.375	8.625
				0.75	1.125	13.875
				2.25	7.125	4.5
				0.75	0.375	17.625
				0.375	0.75	9.75
				0.375	7.125	35.625
				1.125	19.875	3.75
				0.375	22.5	3.75
				1.125	0.375	4.5
				1.125	0.375	0.75
				0.375	0.75	1.125
				0.375	15.75	4.125
				0.75	93.375	7.125
				1.125	3.375	1.5
				1.5	4.5	2.625
				1.5	10.875	1.5
				0.375	1.5	4.125
				0.75	0.375	4.875
				1.5	0.375	1.5
				0.75	0.75	1.875
				0.375	0.375	1.5
				0.75	0.375	0.375
				0.75	0.375	2.25
				0.375	0.375	1.125
				0.375	0.375	1.125
				1.125	0.75	2.625
				0.375	0.375	1.5
				2.625	0.375	3
				0.75	0.375	1.5
				0.375	0.375	1.125
				1.125	0.75	0.75
				2.25	1.5	5.625
				1.5	0.375	1.875
				0.75	0.75	1.5
				1.125	0.375	1.125
				0.75	0.75	0.75
				1.125	0.375	8.625
				0.75	0.375	4.875
				0.75	0.375	1.5
				0.375	0.375	1.875
				0.75	0.375	0.75
				0.75	0.75	2.625
				0.375	0.375	4.875
				0.375	1.5	0.375
				0.375	0.75	1.125
				1.875	0.375	0.375
				1.125	0.75	1.875
				0.375	0.375	0.375
				0.375	0.375	3.375
				0.375	0.375	3.75
				0.75	0.75	9.75
				0.75	0.375	2.25
				0.375	0.375	3
				0.75	0.375	3.75
				0.375	0.75	0.375
				0.375	0.375	4.125
				1.875	0.375	1.5
				0.75	0.375	5.625
				0.375	0.375	0.375
				0.375	0.375	2.625
				0.375	0.75	5.625
				1.875	0.375	1.5
				0.375	0.375	1.125
				0.375	10.875	0.375
				0.75	0.75	4.5
				0.375	0.75	5.25
				1.5	1.125	4.875
				0.375	1.125	2.625
				0.375	1.125	4.5
				0.375	0.375	5.25
				1.125	4.875	1.875
				1.125	2.25	9.75
				0.375	2.625	3.375
				0.375	0.75	5.625
				0.375	0.375	6.375
				0.375	3	15
				0.75	1.125	18.375
				0.375	1.875	6
				0.75	0.375	1.125
				0.375	2.25	2.25
				0.75	2.25	9
				0.75	0.375	1.5
				0.375	1.875	0.375
				0.75	0.375	3.75
				1.5	1.5	3.75
				1.125	1.5	2.25
				0.375	3	7.875
				0.375	0.375	5.625
				1.125	0.375	0.75
				1.125	0.375	3.75
				0.375	0.75	0.75
				0.375	1.5	1.125
				0.75	0.75	4.5
				0.375	0.375	0.75
				1.5	0.375	1.5
				1.5	0.75	1.125
				1.875	1.125	3.75
				1.5	1.5	4.875
				4.125	0.375	0.75
				0.75	0.75	3
				0.75	1.125	1.125
				0.375	0.75	0.75
				0.375	1.5	2.25
				1.875	3.375	1.125
				0.375	1.125	3
				0.375	1.5	7.875
				0.375	0.375	49.125
				0.375	1.125	6
				1.5	1.875	1.5
				1.125	2.25	48.75
				0.375	0.75	5.25
				2.25	1.875	1.5
				0.75	0.375	1.5
				1.125	1.5	3
				0.375	0.375	2.25
				18.375	0.75	9
				13.5	0.75	1.5
				28.5	0.75	0.375
				105	1.125	2.625
				16.125	0.375	0.75
				4.125	2.625	1.5
				12.375	2.25	1.125
				1.5	3	1.5
				3	0.375	7.125
				3	2.25	0.375
				0.75	5.625	2.25
				1.875	1.125	1.125
				0.75	2.625	3
				0.375	2.625	0.75
				0.375	1.5	1.875
				6.375	0.375	0.375
				18	0.75	1.875
				5.625	0.375	0.75
				0.75	1.125	3
				0.75	2.625	4.125
				0.75	1.125	3.75
				0.75	0.75	0.375
				0.75	3	1.875
				0.75	0.375	3.375
				0.375	1.125	1.5
				1.125	1.125	1.125
				0.375	1.125	3
				0.375	3.375	3.375
				0.375	1.875	0.75
				0.375	0.375	1.125
				0.75	2.25	1.5
				0.375	5.625	0.375
				0.375	2.25	10.875
				0.375	1.5	0.75
				0.75	2.625	1.875
				0.375	3	5.25
				0.375	3.75	15.375
				0.375	2.25	6.375
				1.125	1.875	20.625
				0.375	1.125	1.875
				0.375	6	6.75
				0.75	0.75	19.125
				0.375	3.375	11.625
				1.5	0.375	31.875
				1.5	1.125	3.375
				0.75	0.375	2.25
				0.375	1.125	26.25
				1.125	1.125	0.75
				15.75	0.375	1.125
				1.5	3.375	1.125
				1.125	0.75	1.875
				4.5	1.875	1.875
				3	0.375	5.25
				2.25	1.125	8.625
				2.25	3.375	0.375
				12	0.75	3
				0.375	1.875	9.75
				3.75	1.875	0.375
				4.5	2.25	5.25
				1.875	1.875	0.75
				2.25	0.75	2.25
				1.875	0.375	1.5
				3.75	0.375	7.875
				1.5	0.75	1.125
				0.375	0.375	10.875
				1.5	0.375	3
				0.375	0.375	1.125
				14.25	0.375	3
				0.75	0.75	0.375
				0.375	0.375	4.875
				0.375	0.375	1.125
				1.125	0.375	0.375
				1.125	1.5	1.125
				0.375	0.75	1.5
				1.875	1.125	1.875
				2.25	0.375	0.75
				1.125	3.375	1.875
				0.375	0.375	0.375
				0.375	0.75	3
				0.375	0.75	4.125
				1.5	1.125	0.375
				0.375	0.375	0.375
				0.75	0.75	1.5
				3.375	1.125	0.375
				1.875	0.375	1.875
				0.375	0.375	4.125
				2.625	1.125	4.5
				0.75	0.375	0.375
				0.375	0.75	6.75
				1.875	1.125	1.875
				1.875	0.375	3
				1.5	9.375	0.75
				0.75	1.125	1.5
				0.375	2.625	1.5
				0.375	1.5	1.5
				0.375	1.5	2.25
				0.375	0.375	0.375
				1.125	0.375	3
				0.375	0.75	7.125
				1.125	0.375	1.125
				0.75	0.375	4.875
				0.375	0.375	2.25
				0.75	13.875	0.75
				1.5	0.375	22.875
				0.375	0.375	19.5
				1.875	0.375	4.875
				1.875	0.375	4.875
				1.125	0.75	48.375
				1.125	0.375	43.875
				1.125	0.375	16.125
				1.5	0.375	28.875
				0.75	0.375	3.75
				0.75	0.375	37.125
				1.125	0.375	27.375
				1.5	0.75	19.5
				1.125	0.375	28.875
				1.125	0.375	13.125
				0.75	0.375	100.125
				0.375	0.375
				0.75	0.375
				3.375	0.375
				1.125	0.375
				0.75	0.375
				0.75	0.375
				3	0.375
				4.5	0.375
				1.125	0.375
				1.5	0.375
				2.25	1.125
				1.875	1.5
				2.625	7.5
				1.125	1.5
				0.375	0.375
				2.25	1.125
				0.375	4.875
				0.375	3
				0.375	1.5
				2.25	1.875
				1.125	5.25
				0.75	3
				0.375	0.375
				0.75	5.625
				2.25	4.5
				2.625	2.625
				0.75	3.375
				0.75	1.875
				27	1.125
				3.375	4.125
				0.75	2.625
				0.75	1.875
				1.125	1.875
				0.375	1.125
				0.375	2.25
				1.5	0.375
				0.75	0.375
				3	0.375
				0.75	0.375
				0.375	0.375
				0.75	0.375
				0.375	0.375
				0.75	0.375
				3.375	1.125
				0.375	0.75
				1.125	0.375
				0.75	0.375
				1.5	0.375
				0.375	0.75
				1.125	0.75
				1.125	0.375
				3.375	1.125
				0.375	0.375
				0.375	0.375
				1.875	0.375
				1.125	0.375
				0.75	0.375
				0.375	1.125
				0.375	0.75
				0.75	0.75
				0.375	0.375
				2.625	0.375
				0.75	0.375
				0.375	0.375
				0.375	0.375
				0.75	0.375
				0.75	1.125
				0.375	0.75
				1.125	6
				0.375	17.625
				0.375	1.125
				0.375	4.125
				0.375	0.75
				1.5	1.125
				1.5	0.75
				0.375	0.375
				0.375	1.875
				2.625	4.125
				1.125	0.75
				1.875	1.125
				0.375	0.75
				0.375	0.375
				0.75	1.875
				0.375	3.375
				0.75	0.375
				0.75	4.875
				0.375	2.25
				0.375	3.75
				0.375	11.25
				0.375	3
				0.375	2.625
				0.375	0.375
				0.75	1.875
				0.375	1.5
				0.375	1.125
				1.125	1.5
				0.375	7.125
				0.375	1.125
				0.375	4.125
				0.375	2.25
				0.375	0.375
				0.75	4.5
				0.375	0.375
				0.375	4.875
				0.375	1.875
				0.375	1.5
					1.875
					15.375
					6
					0.375
					0.375
					0.375
					1.875
					4.125
					5.625
					0.375
					0.375
					0.375
					0.375
					0.375
					0.375
					0.375
					0.375
					0.375
					0.375
					0.375
					0.375
					0.375
					0.375
					0.375
					0.375
					0.375
					0.75
					0.75
					0.375
					0.75
					0.375
					0.375
					0.375
					0.375
					0.375
					0.375
					0.375
					0.375
					0.375
					0.375
					0.375
					0.75
					0.75
					0.375
					0.375
					0.375
					0.375
					0.375
					0.375
					0.375
					0.375
					0.375
					0.375
					0.375
					0.75
					0.375
					0.375
					0.375
					0.375
					0.375
					0.75
					0.375
					0.375
					0.375
					0.75
					0.375
					0.375
					0.375
					0.375
					0.375
					0.75
					0.375
					0.375
					0.375
					0.375
					0.375
					0.375
					0.375
					0.375
					0.375
					0.375
					0.75
					0.375
					2.625
					3
					6.75
					1.125
					10.5
					8.25
					4.125
					19.875
					6.75
					1.5
					1.875
					2.625
					5.625
					0.375
					6.75
					11.25
					8.25
					4.125
					1.125
					0.375
					0.375
					0.375
					0.75
					0.75
					0.375
					0.375
					0.375
					0.75
					0.375
					0.375
					0.375
					0.375
					0.375
					0.375
					0.375
					0.375
					1.125
					0.375
					0.75
					0.75
					0.75
					1.875
					1.875
					0.375
					0.375
					1.875
					6
					1.875
					5.25
					3.75
					2.25
					1.5
					2.25
					0.375
					0.375
					0.375
					1.125
					1.125
					1.125
					0.375
					1.875
					1.125
					4.5
					8.625
					2.25
					2.25
					2.25
					7.5
					4.125
					0.375
					2.25
					4.125
					9.75
					2.625
					1.125
					0.75
					3
					0.75
					1.125
					1.875
					2.625
					0.375
					5.625
					0.375
					0.75
					1.875
					5.25
					2.625
					1.125
					2.625
					0.75
					1.875
					0.75
					1.5
					0.75
					0.75
					1.125
					0.375
					1.125
					3
					0.375
					1.125
					1.125
					2.625
					0.75
					1.125
					0.375
					0.375
					1.125
					3
					1.5
					0.375
					0.375
					0.375
					1.875
					0.375
					2.25
					1.875
					2.25
					0.375
					0.375
					0.375
					0.75
					1.875
					1.5
					0.375
					1.5
					0.375
					0.375
					1.125
					1.5
					2.625
					0.375
					4.125
					2.25
					1.125
					3.375
					1.125
					1.5
					0.75
					1.125
					0.375
					5.625
					1.125
					0.375
					1.5
					0.75
					1.125
					0.375
					5.625
					1.875
					0.75
					0.75
					1.125
					1.5
					1.125
					0.75
					1.125
					0.375
					1.5
					1.5
					0.375
					3
					4.5
					2.25
					39.75
					0.375
					0.75
					0.375
					0.75
					1.125
					0.75
					0.375
					0.75
					0.75
					0.75
					0.375
					0.375
					0.375
					0.375
					0.75
					1.125
					0.375
					1.125
					1.125
					0.75
					0.375
					0.375
					0.375
					0.375
					0.375
					0.375
					0.75
					0.375
					0.375
					0.75
					0.375
					0.75
					0.375
					0.75
					0.375
					7.125
					0.75
					3
					12
					6.375
					13.5
					0.375
					3
					4.5
					5.25
					1.875
					0.75
					9.375
					2.625
					1.875
					1.5
					0.375
					0.75
					0.375
					0.375
					0.375
					0.375
					0.375
					0.375
					0.375
					0.375
					1.125
					0.75
					0.375
					0.375
					0.75
					0.375
					0.75
					0.375
					0.375
					0.375
					1.125
					0.375
					0.375
					0.375
					0.375
					0.75
					5.25
					2.25
					3.375
					9.375
					0.75
					2.25
					1.125
					1.125
					2.625
					1.875
					0.75
					5.625
					6.75
					10.875
					7.125
					1.5
					8.625
					0.75
					4.125
					7.5
					6
					2.25
					3
					6.375
					3.75
					2.25
					1.125
					1.125
					0.375
					0.375
					0.75
					0.375
					0.375
					1.5
					2.25
					0.375
					0.375
					0.75
					1.125
					0.75
					0.75
					0.375
					0.375
					0.375
					1.125
					0.75
					0.75
					0.375
					0.375
					0.375
					0.75
					0.375
					0.375
					0.375
					0.375
					0.75
					0.75
					0.375
					0.375
					0.75
					0.375
					0.75
					0.375
					0.375
					0.375
					0.75
					3.375
					0.375
					1.125
					0.75
					0.375
					0.375
					9.375
					6
					4.125
					1.875
					0.375
					1.125
					1.125
					4.125
					4.125
					0.75
					0.75
					0.75
					1.5
					4.5
					0.75
					1.125
					1.5
					2.625
					0.375
					1.5
					4.5
					0.375
					1.875
					5.25
					1.125
					0.75
					1.125
					0.75
					2.625
					0.375
					0.75
					2.25
					0.75
					3
					1.125
					0.375
					1.125
					1.5
					0.375
					0.75
					0.375
					0.75
					0.375
					1.5
					4.5
					3
					4.5
					1.125
					4.5
					0.75
					0.75
					3
					2.25
					3
					4.125
					6
					0.75
					1.875
					7.875
					3
					3.75
					4.5
					2.25
					0.375
					8.625
					1.125
					0.375
					0.375
					0.375
					1.5
					0.75
					0.75
					0.75
					3
					0.375
					0.75
					0.375
					0.375
					0.75
					1.875
					0.375
					1.125
					2.625
					4.5
					1.875
					0.75
					1.125
					0.75
					0.375
					0.75
					1.125
					0.375
					0.75
					1.125
					1.125
					1.5
					10.125
					0.375
					0.75
					6
					1.5
					1.125
					0.375
					1.125
					1.5
					3.375
					2.625
					0.375
					1.5
					3.375
					0.375
					0.375
					1.125
					2.25
					1.125
					1.125
					0.375
					0.375
					1.875
					0.375
					1.125
					1.125
					0.375
					0.375
					0.75
					0.375
					1.125
					0.75
					0.375
					0.375
					0.75
					1.5
					0.75
					0.75
					4.125
					0.375
					0.375
					1.5
					1.5
					1.875
					0.375
					1.125
					0.75
					0.75
					1.5
					1.125
					3
					3.75
					1.125
					3.75
					0.75
					0.375
					0.375
					3.375
					1.125
					2.25
					0.375
					6.75
					3.75
					3.375
					1.125
					6
					4.125
					7.875
					4.5
					1.875
					4.875
					7.125
					2.625
					10.875
					2.25
					6
